# Supplementary material for: A taxonomic revision of the Archipini of the Caribbean (Lepidoptera, Tortricidae, Tortricinae)
Source: Zookeys. 2020 Nov 2;982:33–147. doi: 10.3897/zookeys.982.52363 (PMC7652813; doi:10.3897/zookeys.982.52363)
Supplement: XML Treatment for Argyrotaenia [file zookeys.982.52363-treatment1.xml]

<!DOCTYPE tp:taxon-treatment
  PUBLIC "-//TaxonX//DTD Taxonomic Treatment Publishing DTD v0 20100105//EN" "tax-treatment-NSO.dtd">
<tp:taxon-treatment xmlns:tp="http://www.plazi.org/taxpub"><tp:treatment-meta><kwd-group><label>Taxon classification</label><kwd><named-content xmlns:xlink="http://www.w3.org/1999/xlink" content-type="kingdom">Animalia</named-content></kwd><kwd><named-content xmlns:xlink="http://www.w3.org/1999/xlink" content-type="order">Lepidoptera</named-content></kwd><kwd><named-content xmlns:xlink="http://www.w3.org/1999/xlink" content-type="family">Tortricidae</named-content></kwd></kwd-group><mixed-citation publication-type="journal"><person-group><name><surname>Austin</surname><given-names>Kyhl A.</given-names></name><name><surname>Dombroskie</surname><given-names>Jason J.</given-names></name></person-group><article-title>A taxonomic revision of the <tp:taxon-name><tp:taxon-name-part taxon-name-part-type="tribe">Archipini</tp:taxon-name-part></tp:taxon-name> of the Caribbean (<tp:taxon-name><tp:taxon-name-part taxon-name-part-type="order">Lepidoptera</tp:taxon-name-part></tp:taxon-name>, <tp:taxon-name><tp:taxon-name-part taxon-name-part-type="family">Tortricidae</tp:taxon-name-part></tp:taxon-name>, <tp:taxon-name><tp:taxon-name-part taxon-name-part-type="subfamily">Tortricinae</tp:taxon-name-part></tp:taxon-name>)</article-title><source>Zookeys</source><day>02</day><month>11</month><year>2020</year><volume>982</volume><fpage>33</fpage><lpage>147</lpage><pub-id pub-id-type="doi">10.3897/zookeys.982.52363</pub-id></mixed-citation></tp:treatment-meta><tp:nomenclature><tp:taxon-name><object-id xmlns:xlink="http://www.w3.org/1999/xlink" content-type="arpha" xlink:type="simple">E5785D60-C88E-5B92-A05E-20E37FB58DDB</object-id>
              <tp:taxon-name-part taxon-name-part-type="genus" reg="Argyrotaenia">Argyrotaenia</tp:taxon-name-part>
            </tp:taxon-name><tp:taxon-authority>Stephens, 1852</tp:taxon-authority></tp:nomenclature><tp:treatment-sec sec-type="type species" id="SECID0EXFAG"><title>Type species.</title><p><italic><tp:taxon-name><tp:taxon-name-part taxon-name-part-type="genus" reg="Tortrix">Tortrix</tp:taxon-name-part> <tp:taxon-name-part taxon-name-part-type="species" reg="politana">politana</tp:taxon-name-part></tp:taxon-name></italic> Haworth, [1811]</p><p><italic><tp:taxon-name><tp:taxon-name-part taxon-name-part-type="genus" reg="Argyrothaenia">Argyrothaenia</tp:taxon-name-part></tp:taxon-name></italic> Diakonoff, 1939 [misspelling of <italic><tp:taxon-name><tp:taxon-name-part taxon-name-part-type="genus" reg="Argyrotaenia">Argyrotaenia</tp:taxon-name-part></tp:taxon-name></italic>]: 190.</p><p><italic><tp:taxon-name><tp:taxon-name-part taxon-name-part-type="genus" reg="Subargyrotaenia">Subargyrotaenia</tp:taxon-name-part></tp:taxon-name></italic> Obraztsov, 1961: 38.</p></tp:treatment-sec><tp:treatment-sec sec-type="remarks" id="SECID0EBHAG"><title>Remark.</title><p>The following description is specific to Caribbean <italic><tp:taxon-name><tp:taxon-name-part taxon-name-part-type="genus" reg="Argyrotaenia">Argyrotaenia</tp:taxon-name-part></tp:taxon-name></italic>. However, most characters mentioned also apply to extralimital species.</p></tp:treatment-sec><tp:treatment-sec sec-type="redescription" id="SECID0EOHAG"><title>Redescription.</title><p>Labial palpus 1.5–2.0 × width of compound eye, second segment expanded apically; ocellus small, separated from compound eye by approximately width of ocellus; chaetosemata 0.25–1.00 × length of scales on frons; metathorax without dorsal scaling, patch of pale yellow setae present; costal fold absent; <abbrev xmlns:xlink="http://www.w3.org/1999/xlink" xlink:title="Forewing length" id="ABBRID0EUHAG" xlink:type="simple">FWL</abbrev> 4.5–10.5 mm. Male genitalia with uncus variable, usually spatulate or subquadrate, occasionally narrow and acute; socii obsolete; tegumen moderate; arms of gnathos fused; transtilla without modifications; valva circular to subcircular, occasionally trigonal or trapezoidal, longitudinal fold of valva well-developed (except in <italic><tp:taxon-name><tp:taxon-name-part taxon-name-part-type="genus" reg="Argyrotaenia">A.</tp:taxon-name-part> <tp:taxon-name-part taxon-name-part-type="species" reg="ceramica">ceramica</tp:taxon-name-part></tp:taxon-name></italic>). Female genitalia with papillae anales triangular or nearly so (occasionally narrowly rectangular), flattened and evenly roughened on ventral surface; colliculum present; signum present, usually long and J-shaped; capitulum present, with variable basal plate.</p></tp:treatment-sec></tp:taxon-treatment>
