# Supplementary material for: A taxonomic revision of the Archipini of the Caribbean (Lepidoptera, Tortricidae, Tortricinae)
Source: Zookeys. 2020 Nov 2;982:33–147. doi: 10.3897/zookeys.982.52363 (PMC7652813; doi:10.3897/zookeys.982.52363)
Supplement: XML Treatment for Argyrotaenia ceramica [file zookeys.982.52363-treatment2.xml]

<!DOCTYPE tp:taxon-treatment
  PUBLIC "-//TaxonX//DTD Taxonomic Treatment Publishing DTD v0 20100105//EN" "tax-treatment-NSO.dtd">
<tp:taxon-treatment xmlns:tp="http://www.plazi.org/taxpub"><tp:treatment-meta><kwd-group><label>Taxon classification</label><kwd><named-content xmlns:xlink="http://www.w3.org/1999/xlink" content-type="kingdom">Animalia</named-content></kwd><kwd><named-content xmlns:xlink="http://www.w3.org/1999/xlink" content-type="order">Lepidoptera</named-content></kwd><kwd><named-content xmlns:xlink="http://www.w3.org/1999/xlink" content-type="family">Tortricidae</named-content></kwd></kwd-group><mixed-citation publication-type="journal"><person-group><name><surname>Austin</surname><given-names>Kyhl A.</given-names></name><name><surname>Dombroskie</surname><given-names>Jason J.</given-names></name></person-group><article-title>A taxonomic revision of the <tp:taxon-name><tp:taxon-name-part taxon-name-part-type="tribe">Archipini</tp:taxon-name-part></tp:taxon-name> of the Caribbean (<tp:taxon-name><tp:taxon-name-part taxon-name-part-type="order">Lepidoptera</tp:taxon-name-part></tp:taxon-name>, <tp:taxon-name><tp:taxon-name-part taxon-name-part-type="family">Tortricidae</tp:taxon-name-part></tp:taxon-name>, <tp:taxon-name><tp:taxon-name-part taxon-name-part-type="subfamily">Tortricinae</tp:taxon-name-part></tp:taxon-name>)</article-title><source>Zookeys</source><day>02</day><month>11</month><year>2020</year><volume>982</volume><fpage>33</fpage><lpage>147</lpage><pub-id pub-id-type="doi">10.3897/zookeys.982.52363</pub-id></mixed-citation></tp:treatment-meta><tp:nomenclature><tp:taxon-name><object-id xmlns:xlink="http://www.w3.org/1999/xlink" content-type="arpha" xlink:type="simple">48851B8F-C753-57B5-9676-445475FA30FB</object-id>
              <tp:taxon-name-part taxon-name-part-type="genus" reg="Argyrotaenia">Argyrotaenia</tp:taxon-name-part>
              <tp:taxon-name-part taxon-name-part-type="species" reg="ceramica">ceramica</tp:taxon-name-part>
            </tp:taxon-name><tp:taxon-authority>Razowski, 1999</tp:taxon-authority><xref ref-type="fig" rid="F5">Figs 5A–E</xref><xref ref-type="fig" rid="F14">, 14A</xref><xref ref-type="fig" rid="F16">, 16A</xref><xref ref-type="fig" rid="F24">, 24A</xref></tp:nomenclature><tp:treatment-sec sec-type="diagnosis" id="SECID0E1DBG"><title>Diagnosis.</title><p><italic><tp:taxon-name><tp:taxon-name-part taxon-name-part-type="genus" reg="Argyrotaenia">Argyrotaenia</tp:taxon-name-part> <tp:taxon-name-part taxon-name-part-type="species" reg="ceramica">ceramica</tp:taxon-name-part></tp:taxon-name></italic> (Fig. <xref ref-type="fig" rid="F5">5A–E</xref>) closely resembles members of the <italic><tp:taxon-name><tp:taxon-name-part taxon-name-part-type="genus" reg="Argyrotaenia">A.</tp:taxon-name-part> <tp:taxon-name-part taxon-name-part-type="species" reg="ponera">ponera</tp:taxon-name-part></tp:taxon-name></italic> group (Brown and Cramer 1999) in having both an unusually elongate wing shape in comparison to its congeners and in male genitalia with a strongly curved phallus and a well-developed caulis. <italic><tp:taxon-name><tp:taxon-name-part taxon-name-part-type="genus" reg="Argyrotaenia">Argyrotaenia</tp:taxon-name-part> <tp:taxon-name-part taxon-name-part-type="species" reg="ceramica">ceramica</tp:taxon-name-part></tp:taxon-name></italic> can be separated by its deeply notched juxta and relatively broader phallus (Fig. <xref ref-type="fig" rid="F14">14A</xref>). The female genitalia (Fig. <xref ref-type="fig" rid="F16">16A</xref>) are not likely to be confused with any known Caribbean <italic><tp:taxon-name><tp:taxon-name-part taxon-name-part-type="genus" reg="Argyrotaenia">Argyrotaenia</tp:taxon-name-part></tp:taxon-name></italic>. The signum is short (approximately 0.33 × width of corpus bursae) and straight with a roughened, irregular capitulum. Small males could be confused with males of <italic><tp:taxon-name><tp:taxon-name-part taxon-name-part-type="genus" reg="Clepsis">Clepsis</tp:taxon-name-part> <tp:taxon-name-part taxon-name-part-type="species" reg="jamesstewarti">jamesstewarti</tp:taxon-name-part></tp:taxon-name></italic> (Fig. <xref ref-type="fig" rid="F12">12D</xref>), but the genitalia are distinct.</p></tp:treatment-sec><tp:treatment-sec sec-type="remarks" id="SECID0EJGBG"><title>Remarks.</title><p>We found no morphological differences between the holotypes of <italic><tp:taxon-name><tp:taxon-name-part taxon-name-part-type="genus" reg="Argyrotaenia">A.</tp:taxon-name-part> <tp:taxon-name-part taxon-name-part-type="species" reg="ceramica">ceramica</tp:taxon-name-part></tp:taxon-name></italic> Razowski, 1999 and <italic><tp:taxon-name><tp:taxon-name-part taxon-name-part-type="genus" reg="Argyrotaenia">A.</tp:taxon-name-part> <tp:taxon-name-part taxon-name-part-type="species" reg="granpiedrae">granpiedrae</tp:taxon-name-part></tp:taxon-name></italic> Razowski &amp; Becker, 2010. An incomplete COI barcode (408 bp) was recovered for a Cuban specimen. When complete Hispaniola sequences were aligned and cut to the same length, significant sequence divergence was observed (7.0–7.3%). We relegate <italic><tp:taxon-name><tp:taxon-name-part taxon-name-part-type="genus" reg="Argyrotaenia">A.</tp:taxon-name-part> <tp:taxon-name-part taxon-name-part-type="species" reg="granpiedrae">granpiedrae</tp:taxon-name-part></tp:taxon-name></italic> to a subspecies of <italic><tp:taxon-name><tp:taxon-name-part taxon-name-part-type="genus" reg="Argyrotaenia">A.</tp:taxon-name-part> <tp:taxon-name-part taxon-name-part-type="species" reg="ceramica">ceramica</tp:taxon-name-part></tp:taxon-name></italic> because of the lack of morphological differences, yet choose not to synonymize it based on observed differences in COI sequences (albeit incomplete), hoping that this will spur future work. Based on forewing pattern and male genitalia, <italic><tp:taxon-name><tp:taxon-name-part taxon-name-part-type="genus" reg="Argyrotaenia">A.</tp:taxon-name-part> <tp:taxon-name-part taxon-name-part-type="species" reg="ceramica">ceramica</tp:taxon-name-part></tp:taxon-name></italic> appears to belong to the <italic><tp:taxon-name><tp:taxon-name-part taxon-name-part-type="genus" reg="Argyrotaenia"/><tp:taxon-name-part taxon-name-part-type="species" reg="ponera">ponera</tp:taxon-name-part></tp:taxon-name></italic> group of species (Brown and Cramer 1999) from central Mexico and the southwestern United States.</p><fig id="F5" position="float" orientation="portrait"><object-id xmlns:xlink="http://www.w3.org/1999/xlink" content-type="doi" xlink:type="simple">10.3897/zookeys.982.52363.figure5</object-id><object-id xmlns:xlink="http://www.w3.org/1999/xlink" content-type="arpha" xlink:type="simple">02D1A336-DC50-5EEE-BCCF-E2B463D7A979</object-id><label>Figure 5.</label><caption><p><italic><tp:taxon-name><tp:taxon-name-part taxon-name-part-type="genus" reg="Argyrotaenia">Argyrotaenia</tp:taxon-name-part></tp:taxon-name></italic> adults. <bold>A</bold><italic><tp:taxon-name><tp:taxon-name-part taxon-name-part-type="genus" reg="Argyrotaenia">A.</tp:taxon-name-part> <tp:taxon-name-part taxon-name-part-type="species" reg="ceramica">ceramica</tp:taxon-name-part></tp:taxon-name></italic> holotype ♂, Dominican Republic (<named-content xmlns:xlink="http://www.w3.org/1999/xlink" content-type="dwc:institutional_code" xlink:type="simple">CMNH</named-content>) <bold>B</bold><italic><tp:taxon-name><tp:taxon-name-part taxon-name-part-type="genus" reg="Argyrotaenia">A.</tp:taxon-name-part> <tp:taxon-name-part taxon-name-part-type="species" reg="ceramica">ceramica</tp:taxon-name-part></tp:taxon-name></italic> paratype ♂, Dominican Republic (<named-content xmlns:xlink="http://www.w3.org/1999/xlink" content-type="dwc:institutional_code" xlink:type="simple">CMNH</named-content>) <bold>C</bold><italic><tp:taxon-name><tp:taxon-name-part taxon-name-part-type="genus" reg="Argyrotaenia">A.</tp:taxon-name-part> <tp:taxon-name-part taxon-name-part-type="species" reg="ceramica">ceramica</tp:taxon-name-part></tp:taxon-name></italic> paratype ♀, Haiti (<named-content xmlns:xlink="http://www.w3.org/1999/xlink" content-type="dwc:institutional_code" xlink:type="simple">CMNH</named-content>) <bold>D</bold><italic><tp:taxon-name><tp:taxon-name-part taxon-name-part-type="genus" reg="Argyrotaenia">A.</tp:taxon-name-part> <tp:taxon-name-part taxon-name-part-type="species" reg="ceramica">ceramica</tp:taxon-name-part></tp:taxon-name></italic> ♀, Dominican Republic (<named-content xmlns:xlink="http://www.w3.org/1999/xlink" content-type="dwc:institutional_code" xlink:type="simple">CUIC</named-content>) <bold>E</bold><italic><tp:taxon-name><tp:taxon-name-part taxon-name-part-type="genus" reg="Argyrotaenia">A.</tp:taxon-name-part> <tp:taxon-name-part taxon-name-part-type="species" reg="ceramica">ceramica</tp:taxon-name-part> <tp:taxon-name-part taxon-name-part-type="subspecies" reg="granpiedrae">granpiedrae</tp:taxon-name-part></tp:taxon-name></italic> stat. nov. Cuba (<abbrev xmlns:xlink="http://www.w3.org/1999/xlink" xlink:title="Vitor Becker Collection, Camacan, Bahia, Brazil" id="ABBRID0EYLBG" xlink:type="simple">VBC</abbrev>) <bold>F</bold><italic><tp:taxon-name><tp:taxon-name-part taxon-name-part-type="genus" reg="Argyrotaenia">A.</tp:taxon-name-part> <tp:taxon-name-part taxon-name-part-type="species" reg="vinalesiae">vinalesiae</tp:taxon-name-part></tp:taxon-name></italic> ♀, Cuba (<abbrev xmlns:xlink="http://www.w3.org/1999/xlink" xlink:title="Vitor Becker Collection, Camacan, Bahia, Brazil" id="ABBRID0EJMBG" xlink:type="simple">VBC</abbrev>) <bold>G</bold><italic><tp:taxon-name><tp:taxon-name-part taxon-name-part-type="genus" reg="Argyrotaenia">A.</tp:taxon-name-part> <tp:taxon-name-part taxon-name-part-type="species" reg="jamaicana">jamaicana</tp:taxon-name-part></tp:taxon-name></italic> holotype ♂, Jamaica (<named-content xmlns:xlink="http://www.w3.org/1999/xlink" content-type="dwc:institutional_code" xlink:type="simple">CMNH</named-content>) <bold>H</bold><italic><tp:taxon-name><tp:taxon-name-part taxon-name-part-type="genus" reg="Argyrotaenia">A.</tp:taxon-name-part> <tp:taxon-name-part taxon-name-part-type="species" reg="jamaicana">jamaicana</tp:taxon-name-part></tp:taxon-name></italic> ♀, Jamaica (<named-content xmlns:xlink="http://www.w3.org/1999/xlink" content-type="dwc:institutional_code" xlink:type="simple">CUIC</named-content>).</p></caption><graphic xmlns:xlink="http://www.w3.org/1999/xlink" xlink:href="zookeys-982-033-g005.jpg" position="float" orientation="portrait" xlink:type="simple" id="oo_470505.jpg"><uri content-type="original_file" xlink:type="simple">https://binary.pensoft.net/fig/470505</uri></graphic></fig></tp:treatment-sec><tp:treatment-sec><!--Section generated to contain objects referenced in tp:taxon-treatment.--><fig id="F14" position="float" orientation="portrait"><object-id xmlns:xlink="http://www.w3.org/1999/xlink" content-type="doi" xlink:type="simple">10.3897/zookeys.982.52363.figure14</object-id><object-id xmlns:xlink="http://www.w3.org/1999/xlink" content-type="arpha" xlink:type="simple">8EC06CE7-6EAD-50D0-984C-560E8A7BB0F0</object-id><label>Figure 14.</label><caption><p><italic><tp:taxon-name><tp:taxon-name-part taxon-name-part-type="genus" reg="Argyrotaenia">Argyrotaenia</tp:taxon-name-part></tp:taxon-name></italic> male genitalia. Not to scale. <bold>A</bold><italic><tp:taxon-name><tp:taxon-name-part taxon-name-part-type="genus" reg="Argyrotaenia">A.</tp:taxon-name-part> <tp:taxon-name-part taxon-name-part-type="species" reg="ceramica">ceramica</tp:taxon-name-part></tp:taxon-name></italic>, Dominican Republic. KAA <abbrev xmlns:xlink="http://www.w3.org/1999/xlink" xlink:title="dissection" id="ABBRID0E6LFM" xlink:type="simple">diss</abbrev>. #0089 (<named-content xmlns:xlink="http://www.w3.org/1999/xlink" content-type="dwc:institutional_code" xlink:type="simple">CMNH</named-content>) <bold>B</bold><italic><tp:taxon-name><tp:taxon-name-part taxon-name-part-type="genus" reg="Argyrotaenia">A.</tp:taxon-name-part> <tp:taxon-name-part taxon-name-part-type="species" reg="browni">browni</tp:taxon-name-part></tp:taxon-name></italic> sp. nov. holotype, Dominican Republic. KAA <abbrev xmlns:xlink="http://www.w3.org/1999/xlink" xlink:title="dissection" id="ABBRID0EVMFM" xlink:type="simple">diss</abbrev>. #0097 (<named-content xmlns:xlink="http://www.w3.org/1999/xlink" content-type="dwc:institutional_code" xlink:type="simple">CMNH</named-content>) <bold>C</bold><italic><tp:taxon-name><tp:taxon-name-part taxon-name-part-type="genus" reg="Argyrotaenia">A.</tp:taxon-name-part> <tp:taxon-name-part taxon-name-part-type="species" reg="cubae">cubae</tp:taxon-name-part></tp:taxon-name></italic>, Cuba. KAA <abbrev xmlns:xlink="http://www.w3.org/1999/xlink" xlink:title="dissection" id="ABBRID0ELNFM" xlink:type="simple">diss</abbrev>. #0162 (<abbrev xmlns:xlink="http://www.w3.org/1999/xlink" xlink:title="Vitor Becker Collection, Camacan, Bahia, Brazil" id="ABBRID0EPNFM" xlink:type="simple">VBC</abbrev>) <bold>D</bold><italic><tp:taxon-name><tp:taxon-name-part taxon-name-part-type="genus" reg="Argyrotaenia">A.</tp:taxon-name-part> <tp:taxon-name-part taxon-name-part-type="species" reg="nuezana">nuezana</tp:taxon-name-part></tp:taxon-name></italic>, Dominican Republic. KAA <abbrev xmlns:xlink="http://www.w3.org/1999/xlink" xlink:title="dissection" id="ABBRID0EAOFM" xlink:type="simple">diss</abbrev>. #0028 (<named-content xmlns:xlink="http://www.w3.org/1999/xlink" content-type="dwc:institutional_code" xlink:type="simple">CMNH</named-content>) <bold>E</bold><italic><tp:taxon-name><tp:taxon-name-part taxon-name-part-type="genus" reg="Argyrotaenia">A.</tp:taxon-name-part> <tp:taxon-name-part taxon-name-part-type="species" reg="felisana">felisana</tp:taxon-name-part></tp:taxon-name></italic>, Dominican Republic. KAA <abbrev xmlns:xlink="http://www.w3.org/1999/xlink" xlink:title="dissection" id="ABBRID0EWOFM" xlink:type="simple">diss</abbrev>. #0045 (<named-content xmlns:xlink="http://www.w3.org/1999/xlink" content-type="dwc:institutional_code" xlink:type="simple">CUIC</named-content>).</p></caption><graphic xmlns:xlink="http://www.w3.org/1999/xlink" xlink:href="zookeys-982-033-g014.jpg" position="float" orientation="portrait" xlink:type="simple" id="oo_470514.jpg"><uri content-type="original_file" xlink:type="simple">https://binary.pensoft.net/fig/470514</uri></graphic></fig><fig id="F16" position="float" orientation="portrait"><object-id xmlns:xlink="http://www.w3.org/1999/xlink" content-type="doi" xlink:type="simple">10.3897/zookeys.982.52363.figure16</object-id><object-id xmlns:xlink="http://www.w3.org/1999/xlink" content-type="arpha" xlink:type="simple">48DF184F-1963-597F-A051-F959EE8EB5F1</object-id><label>Figure 16.</label><caption><p><italic><tp:taxon-name><tp:taxon-name-part taxon-name-part-type="genus" reg="Argyrotaenia">Argyrotaenia</tp:taxon-name-part></tp:taxon-name></italic> female genitalia. Not to scale. <bold>A</bold><italic><tp:taxon-name><tp:taxon-name-part taxon-name-part-type="genus" reg="Argyrotaenia">A.</tp:taxon-name-part> <tp:taxon-name-part taxon-name-part-type="species" reg="ceramica">ceramica</tp:taxon-name-part></tp:taxon-name></italic>, Dominican Republic. KAA <abbrev xmlns:xlink="http://www.w3.org/1999/xlink" xlink:title="dissection" id="ABBRID0E3XFM" xlink:type="simple">diss</abbrev>. #0083 (<named-content xmlns:xlink="http://www.w3.org/1999/xlink" content-type="dwc:institutional_code" xlink:type="simple">CMNH</named-content>) <bold>B</bold><italic><tp:taxon-name><tp:taxon-name-part taxon-name-part-type="genus" reg="Argyrotaenia">A.</tp:taxon-name-part> <tp:taxon-name-part taxon-name-part-type="species" reg="browni">browni</tp:taxon-name-part></tp:taxon-name></italic> sp. nov. paratype, Dominican Republic. KAA <abbrev xmlns:xlink="http://www.w3.org/1999/xlink" xlink:title="dissection" id="ABBRID0ESYFM" xlink:type="simple">diss</abbrev>. #0099 (<named-content xmlns:xlink="http://www.w3.org/1999/xlink" content-type="dwc:institutional_code" xlink:type="simple">CUIC</named-content>) <bold>C</bold><italic><tp:taxon-name><tp:taxon-name-part taxon-name-part-type="genus" reg="Argyrotaenia">A.</tp:taxon-name-part> <tp:taxon-name-part taxon-name-part-type="species" reg="cubae">cubae</tp:taxon-name-part></tp:taxon-name></italic>, Cuba. KAA <abbrev xmlns:xlink="http://www.w3.org/1999/xlink" xlink:title="dissection" id="ABBRID0EIZFM" xlink:type="simple">diss</abbrev>. #0163 (<abbrev xmlns:xlink="http://www.w3.org/1999/xlink" xlink:title="Vitor Becker Collection, Camacan, Bahia, Brazil" id="ABBRID0EMZFM" xlink:type="simple">VBC</abbrev>) <bold>D</bold><italic><tp:taxon-name><tp:taxon-name-part taxon-name-part-type="genus" reg="Argyrotaenia">A.</tp:taxon-name-part> <tp:taxon-name-part taxon-name-part-type="species" reg="nuezana">nuezana</tp:taxon-name-part></tp:taxon-name></italic>, Dominican Republic. KAA <abbrev xmlns:xlink="http://www.w3.org/1999/xlink" xlink:title="dissection" id="ABBRID0E4ZFM" xlink:type="simple">diss</abbrev>. #0024 (<named-content xmlns:xlink="http://www.w3.org/1999/xlink" content-type="dwc:institutional_code" xlink:type="simple">CMNH</named-content>) <bold>E</bold><italic><tp:taxon-name><tp:taxon-name-part taxon-name-part-type="genus" reg="Argyrotaenia">A.</tp:taxon-name-part> <tp:taxon-name-part taxon-name-part-type="species" reg="felisana">felisana</tp:taxon-name-part></tp:taxon-name></italic>, Dominican Republic. KAA <abbrev xmlns:xlink="http://www.w3.org/1999/xlink" xlink:title="dissection" id="ABBRID0ET1FM" xlink:type="simple">diss</abbrev>. #0081 (<named-content xmlns:xlink="http://www.w3.org/1999/xlink" content-type="dwc:institutional_code" xlink:type="simple">CMNH</named-content>) <bold>F</bold><italic><tp:taxon-name><tp:taxon-name-part taxon-name-part-type="genus" reg="Argyrotaenia">A.</tp:taxon-name-part> <tp:taxon-name-part taxon-name-part-type="species" reg="bisignata">bisignata</tp:taxon-name-part></tp:taxon-name></italic>, Dominican Republic. KAA <abbrev xmlns:xlink="http://www.w3.org/1999/xlink" xlink:title="dissection" id="ABBRID0EJ2FM" xlink:type="simple">diss</abbrev>. #0054 (<named-content xmlns:xlink="http://www.w3.org/1999/xlink" content-type="dwc:institutional_code" xlink:type="simple">CMNH</named-content>).</p></caption><graphic xmlns:xlink="http://www.w3.org/1999/xlink" xlink:href="zookeys-982-033-g016.jpg" position="float" orientation="portrait" xlink:type="simple" id="oo_470516.jpg"><uri content-type="original_file" xlink:type="simple">https://binary.pensoft.net/fig/470516</uri></graphic></fig><fig id="F24" position="float" orientation="portrait"><object-id xmlns:xlink="http://www.w3.org/1999/xlink" content-type="doi" xlink:type="simple">10.3897/zookeys.982.52363.figure24</object-id><object-id xmlns:xlink="http://www.w3.org/1999/xlink" content-type="arpha" xlink:type="simple">B3DEB407-EC89-5837-9800-4CF410B43C7D</object-id><label>Figure 24.</label><caption><p><italic><tp:taxon-name><tp:taxon-name-part taxon-name-part-type="genus" reg="Argyrotaenia">Argyrotaenia</tp:taxon-name-part></tp:taxon-name></italic> species distributions. Legends inset.</p></caption><graphic xmlns:xlink="http://www.w3.org/1999/xlink" xlink:href="zookeys-982-033-g024.jpg" position="float" orientation="portrait" xlink:type="simple" id="oo_470524.jpg"><uri content-type="original_file" xlink:type="simple">https://binary.pensoft.net/fig/470524</uri></graphic></fig><fig id="F12" position="float" orientation="portrait"><object-id xmlns:xlink="http://www.w3.org/1999/xlink" content-type="doi" xlink:type="simple">10.3897/zookeys.982.52363.figure12</object-id><object-id xmlns:xlink="http://www.w3.org/1999/xlink" content-type="arpha" xlink:type="simple">11F3D3B5-B432-5C88-84D3-2A151B11D511</object-id><label>Figure 12.</label><caption><p><italic><tp:taxon-name><tp:taxon-name-part taxon-name-part-type="genus" reg="Clepsis">Clepsis</tp:taxon-name-part></tp:taxon-name></italic> adults. <bold>A</bold><italic><tp:taxon-name><tp:taxon-name-part taxon-name-part-type="genus" reg="Clepsis">Cle.</tp:taxon-name-part> <tp:taxon-name-part taxon-name-part-type="species" reg="deroni">deroni</tp:taxon-name-part></tp:taxon-name></italic> sp. nov. holotype ♀, Dominican Republic (<named-content xmlns:xlink="http://www.w3.org/1999/xlink" content-type="dwc:institutional_code" xlink:type="simple">CMNH</named-content>) <bold>B</bold><italic><tp:taxon-name><tp:taxon-name-part taxon-name-part-type="genus" reg="Clepsis">Cle.</tp:taxon-name-part> <tp:taxon-name-part taxon-name-part-type="species" reg="deroni">deroni</tp:taxon-name-part></tp:taxon-name></italic> sp. nov. paratype ♂, Dominican Republic (<named-content xmlns:xlink="http://www.w3.org/1999/xlink" content-type="dwc:institutional_code" xlink:type="simple">CUIC</named-content>) <bold>C</bold><italic><tp:taxon-name><tp:taxon-name-part taxon-name-part-type="genus" reg="Clepsis">Cle.</tp:taxon-name-part> <tp:taxon-name-part taxon-name-part-type="species" reg="jamesstewarti">jamesstewarti</tp:taxon-name-part></tp:taxon-name></italic> sp. nov. holotype ♀, Dominican Republic (<named-content xmlns:xlink="http://www.w3.org/1999/xlink" content-type="dwc:institutional_code" xlink:type="simple">CMNH</named-content>) <bold>D</bold><italic><tp:taxon-name><tp:taxon-name-part taxon-name-part-type="genus" reg="Clepsis">Cle.</tp:taxon-name-part> <tp:taxon-name-part taxon-name-part-type="species" reg="jamesstewarti">jamesstewarti</tp:taxon-name-part></tp:taxon-name></italic> sp. nov. paratype ♂, Dominican Republic (<named-content xmlns:xlink="http://www.w3.org/1999/xlink" content-type="dwc:institutional_code" xlink:type="simple">CMNH</named-content>) <bold>E</bold><italic><tp:taxon-name><tp:taxon-name-part taxon-name-part-type="genus" reg="Clepsis">Cle.</tp:taxon-name-part> <tp:taxon-name-part taxon-name-part-type="species" reg="davisi">davisi</tp:taxon-name-part></tp:taxon-name></italic> sp. nov. holotype ♀, Guadeloupe (<named-content xmlns:xlink="http://www.w3.org/1999/xlink" content-type="dwc:institutional_code" xlink:type="simple">CUIC</named-content>) <bold>F</bold><italic><tp:taxon-name><tp:taxon-name-part taxon-name-part-type="genus" reg="Clepsis">Cle.</tp:taxon-name-part> <tp:taxon-name-part taxon-name-part-type="species" reg="davisi">davisi</tp:taxon-name-part></tp:taxon-name></italic> sp. nov. paratype ♂, Guadeloupe (<named-content xmlns:xlink="http://www.w3.org/1999/xlink" content-type="dwc:institutional_code" xlink:type="simple">CUIC</named-content>) <bold>G</bold><italic><tp:taxon-name><tp:taxon-name-part taxon-name-part-type="genus" reg="Clepsis">Cle.</tp:taxon-name-part> <tp:taxon-name-part taxon-name-part-type="species" reg="peritana">peritana</tp:taxon-name-part></tp:taxon-name></italic> ♀, Cuba (<named-content xmlns:xlink="http://www.w3.org/1999/xlink" content-type="dwc:institutional_code" xlink:type="simple">USNM</named-content>) <bold>H</bold><italic><tp:taxon-name><tp:taxon-name-part taxon-name-part-type="genus" reg="Clepsis">Cle.</tp:taxon-name-part> <tp:taxon-name-part taxon-name-part-type="species" reg="peritana">peritana</tp:taxon-name-part></tp:taxon-name></italic> ♂, Cuba (<named-content xmlns:xlink="http://www.w3.org/1999/xlink" content-type="dwc:institutional_code" xlink:type="simple">CUIC</named-content>) <bold>I</bold><italic><tp:taxon-name><tp:taxon-name-part taxon-name-part-type="genus" reg="Clepsis">Cle.</tp:taxon-name-part> <tp:taxon-name-part taxon-name-part-type="species" reg="peroniae">peroniae</tp:taxon-name-part></tp:taxon-name></italic> sp. nov. holotype ♀, Dominican Republic, dorsal (<named-content xmlns:xlink="http://www.w3.org/1999/xlink" content-type="dwc:institutional_code" xlink:type="simple">USNM</named-content>) <bold>J</bold> same as previous, lateral, rotated for ease of comparison.</p></caption><graphic xmlns:xlink="http://www.w3.org/1999/xlink" xlink:href="zookeys-982-033-g012.jpg" position="float" orientation="portrait" xlink:type="simple" id="oo_470512.jpg"><uri content-type="original_file" xlink:type="simple">https://binary.pensoft.net/fig/470512</uri></graphic></fig></tp:treatment-sec></tp:taxon-treatment>
