# Supplementary material for: A taxonomic revision of the Archipini of the Caribbean (Lepidoptera, Tortricidae, Tortricinae)
Source: Zookeys. 2020 Nov 2;982:33–147. doi: 10.3897/zookeys.982.52363 (PMC7652813; doi:10.3897/zookeys.982.52363)
Supplement: XML Treatment for Argyrotaenia amatana [file zookeys.982.52363-treatment7.xml]

<!DOCTYPE tp:taxon-treatment
  PUBLIC "-//TaxonX//DTD Taxonomic Treatment Publishing DTD v0 20100105//EN" "tax-treatment-NSO.dtd">
<tp:taxon-treatment xmlns:tp="http://www.plazi.org/taxpub"><tp:treatment-meta><kwd-group><label>Taxon classification</label><kwd><named-content xmlns:xlink="http://www.w3.org/1999/xlink" content-type="kingdom">Animalia</named-content></kwd><kwd><named-content xmlns:xlink="http://www.w3.org/1999/xlink" content-type="order">Lepidoptera</named-content></kwd><kwd><named-content xmlns:xlink="http://www.w3.org/1999/xlink" content-type="family">Tortricidae</named-content></kwd></kwd-group><mixed-citation publication-type="journal"><person-group><name><surname>Austin</surname><given-names>Kyhl A.</given-names></name><name><surname>Dombroskie</surname><given-names>Jason J.</given-names></name></person-group><article-title>A taxonomic revision of the <tp:taxon-name><tp:taxon-name-part taxon-name-part-type="tribe">Archipini</tp:taxon-name-part></tp:taxon-name> of the Caribbean (<tp:taxon-name><tp:taxon-name-part taxon-name-part-type="order">Lepidoptera</tp:taxon-name-part></tp:taxon-name>, <tp:taxon-name><tp:taxon-name-part taxon-name-part-type="family">Tortricidae</tp:taxon-name-part></tp:taxon-name>, <tp:taxon-name><tp:taxon-name-part taxon-name-part-type="subfamily">Tortricinae</tp:taxon-name-part></tp:taxon-name>)</article-title><source>Zookeys</source><day>02</day><month>11</month><year>2020</year><volume>982</volume><fpage>33</fpage><lpage>147</lpage><pub-id pub-id-type="doi">10.3897/zookeys.982.52363</pub-id></mixed-citation></tp:treatment-meta><tp:nomenclature><tp:taxon-name><object-id xmlns:xlink="http://www.w3.org/1999/xlink" content-type="arpha" xlink:type="simple">A0EE69B8-E140-5C98-96EF-71FC91BA512F</object-id>
              <tp:taxon-name-part taxon-name-part-type="genus" reg="Argyrotaenia">Argyrotaenia</tp:taxon-name-part>
              <tp:taxon-name-part taxon-name-part-type="species" reg="amatana">amatana</tp:taxon-name-part>
            </tp:taxon-name><tp:taxon-authority>(Dyar, 1901)</tp:taxon-authority><xref ref-type="fig" rid="F6">Figs 6</xref><xref ref-type="fig" rid="F23">, 23</xref><xref ref-type="bibr" rid="B3">; Austin et al. 2019: figs 1; 3a, f; 4a</xref><tp:nomenclature-citation-list><tp:nomenclature-citation><tp:taxon-name>
                  <tp:taxon-name-part taxon-name-part-type="genus" reg="Lophoderus">Lophoderus</tp:taxon-name-part> <tp:taxon-name-part taxon-name-part-type="species" reg="amatana">amatana</tp:taxon-name-part></tp:taxon-name><comment>Dyar, 1901: 24</comment></tp:nomenclature-citation><tp:nomenclature-citation><tp:taxon-name>
                  <tp:taxon-name-part taxon-name-part-type="genus" reg="Eulia">Eulia</tp:taxon-name-part> <tp:taxon-name-part taxon-name-part-type="species" reg="amatana">amatana</tp:taxon-name-part></tp:taxon-name><comment>(Dyar, 1901): Fernald [1903]: 485.</comment></tp:nomenclature-citation><tp:nomenclature-citation><tp:taxon-name>
                  <tp:taxon-name-part taxon-name-part-type="genus" reg="Tortrix">Tortrix</tp:taxon-name-part> <tp:taxon-name-part taxon-name-part-type="species" reg="chioccana">chioccana</tp:taxon-name-part></tp:taxon-name><comment>Kearfott, 1907: 72</comment></tp:nomenclature-citation><tp:nomenclature-citation><tp:taxon-name>
                  <tp:taxon-name-part taxon-name-part-type="genus" reg="Argyrotoxa">Argyrotoxa</tp:taxon-name-part> <tp:taxon-name-part taxon-name-part-type="species" reg="chiococcana">chiococcana</tp:taxon-name-part></tp:taxon-name><comment>Meyrick, 1912: 52; unjustified emendation</comment></tp:nomenclature-citation><tp:nomenclature-citation><tp:taxon-name>
                  <tp:taxon-name-part taxon-name-part-type="genus" reg="Argyrotaenia">Argyrotaenia</tp:taxon-name-part> <tp:taxon-name-part taxon-name-part-type="species" reg="neibana">neibana</tp:taxon-name-part></tp:taxon-name><comment>Razowski, 1999: 310, syn. nov.</comment></tp:nomenclature-citation><tp:nomenclature-citation><tp:taxon-name>
                  <tp:taxon-name-part taxon-name-part-type="genus" reg="Argyrotaenia">Argyrotaenia</tp:taxon-name-part> <tp:taxon-name-part taxon-name-part-type="species" reg="ochrochroa">ochrochroa</tp:taxon-name-part></tp:taxon-name><comment>Razowski, 1999: 310, syn. nov.</comment></tp:nomenclature-citation><tp:nomenclature-citation><tp:taxon-name>
                  <tp:taxon-name-part taxon-name-part-type="genus" reg="Argyrotaenia">Argyrotaenia</tp:taxon-name-part> <tp:taxon-name-part taxon-name-part-type="species" reg="ochrotona">ochrotona</tp:taxon-name-part></tp:taxon-name><comment>, misspelling in Razowski &amp; Becker, 2000b: 312</comment></tp:nomenclature-citation></tp:nomenclature-citation-list></tp:nomenclature><tp:treatment-sec sec-type="diagnosis" id="SECID0EKXBI"><title>Diagnosis.</title><p><italic><tp:taxon-name><tp:taxon-name-part taxon-name-part-type="genus" reg="Argyrotaenia">Argyrotaenia</tp:taxon-name-part> <tp:taxon-name-part taxon-name-part-type="species" reg="amatana">amatana</tp:taxon-name-part></tp:taxon-name></italic> is a highly variable species, making it difficult to diagnose externally. Specimens from the same populations can vary dramatically in coloration, size, and maculation. It is most likely to be confused with <italic><tp:taxon-name><tp:taxon-name-part taxon-name-part-type="genus" reg="Argyrotaenia">A.</tp:taxon-name-part> <tp:taxon-name-part taxon-name-part-type="species" reg="jamaicana">jamaicana</tp:taxon-name-part></tp:taxon-name></italic> and <italic><tp:taxon-name><tp:taxon-name-part taxon-name-part-type="genus" reg="Argyrotaenia">A.</tp:taxon-name-part> <tp:taxon-name-part taxon-name-part-type="species" reg="vinalesiae">vinalesiae</tp:taxon-name-part></tp:taxon-name></italic>, its two closest Caribbean relatives based on COI sequence data (Figs <xref ref-type="fig" rid="F3">3</xref>, <xref ref-type="fig" rid="F4">4</xref>). <italic><tp:taxon-name><tp:taxon-name-part taxon-name-part-type="genus" reg="Argyrotaenia">Argyrotaenia</tp:taxon-name-part> <tp:taxon-name-part taxon-name-part-type="species" reg="amatana">amatana</tp:taxon-name-part></tp:taxon-name></italic> (Fig. <xref ref-type="fig" rid="F6">6</xref>) differs from <italic><tp:taxon-name><tp:taxon-name-part taxon-name-part-type="genus" reg="Argyrotaenia">A.</tp:taxon-name-part> <tp:taxon-name-part taxon-name-part-type="species" reg="vinalesiae">vinalesiae</tp:taxon-name-part></tp:taxon-name></italic> (Fig. <xref ref-type="fig" rid="F5">5F</xref>) in having a distinctly banded and slightly larger forewing, and in having a thinner, more curved signum in the female genitalia (<xref ref-type="bibr" rid="B3">Austin et al. 2019</xref>: fig. 4a) compared to <italic><tp:taxon-name><tp:taxon-name-part taxon-name-part-type="genus" reg="Argyrotaenia">A.</tp:taxon-name-part> <tp:taxon-name-part taxon-name-part-type="species" reg="vinalesiae">vinalesiae</tp:taxon-name-part></tp:taxon-name></italic> (Fig. <xref ref-type="fig" rid="F17">17B</xref>); the male genitalia of the two are indistinguishable. It differs from <italic><tp:taxon-name><tp:taxon-name-part taxon-name-part-type="genus" reg="Argyrotaenia">A.</tp:taxon-name-part> <tp:taxon-name-part taxon-name-part-type="species" reg="jamaicana">jamaicana</tp:taxon-name-part></tp:taxon-name></italic> (Fig. <xref ref-type="fig" rid="F5">5G, H</xref>) in lacking a distinct concavity along the distal third of the forewing costa (Fig. <xref ref-type="fig" rid="F6">6</xref>) and having a wider presaccular gap in the male genitalia (<xref ref-type="bibr" rid="B3">Austin et al. 2019</xref>: fig. 3a) compared to <italic><tp:taxon-name><tp:taxon-name-part taxon-name-part-type="genus" reg="Argyrotaenia">A.</tp:taxon-name-part> <tp:taxon-name-part taxon-name-part-type="species" reg="jamaicana">jamaicana</tp:taxon-name-part></tp:taxon-name></italic> (Fig. <xref ref-type="fig" rid="F15">15B</xref>); the female genitalia of the two are indistinguishable.</p><fig id="F6" position="float" orientation="portrait"><object-id xmlns:xlink="http://www.w3.org/1999/xlink" content-type="doi" xlink:type="simple">10.3897/zookeys.982.52363.figure6</object-id><object-id xmlns:xlink="http://www.w3.org/1999/xlink" content-type="arpha" xlink:type="simple">4B236EA9-FE5E-5C44-A9EC-6AD45171073E</object-id><label>Figure 6.</label><caption><p><italic><tp:taxon-name><tp:taxon-name-part taxon-name-part-type="genus" reg="Argyrotaenia">Argyrotaenia</tp:taxon-name-part> <tp:taxon-name-part taxon-name-part-type="species" reg="amatana">amatana</tp:taxon-name-part></tp:taxon-name></italic> adults. <bold>A</bold><italic><tp:taxon-name><tp:taxon-name-part taxon-name-part-type="genus" reg="Argyrotaenia">A.</tp:taxon-name-part> <tp:taxon-name-part taxon-name-part-type="species" reg="amatana">amatana</tp:taxon-name-part></tp:taxon-name></italic> ♀ (holotype of <italic><tp:taxon-name><tp:taxon-name-part taxon-name-part-type="genus" reg="Argyrotaenia">A.</tp:taxon-name-part> <tp:taxon-name-part taxon-name-part-type="species" reg="neibana">neibana</tp:taxon-name-part></tp:taxon-name></italic> syn. nov.), Dominican Republic (<named-content xmlns:xlink="http://www.w3.org/1999/xlink" content-type="dwc:institutional_code" xlink:type="simple">CMNH</named-content>) <bold>B</bold><italic><tp:taxon-name><tp:taxon-name-part taxon-name-part-type="genus" reg="Argyrotaenia">A.</tp:taxon-name-part> <tp:taxon-name-part taxon-name-part-type="species" reg="amatana">amatana</tp:taxon-name-part></tp:taxon-name></italic> ♀ (holotype of <italic><tp:taxon-name><tp:taxon-name-part taxon-name-part-type="genus" reg="Argyrotaenia">A.</tp:taxon-name-part> <tp:taxon-name-part taxon-name-part-type="species" reg="ochrochroa">ochrochroa</tp:taxon-name-part></tp:taxon-name></italic> syn. nov.), Turks &amp; Caicos (<named-content xmlns:xlink="http://www.w3.org/1999/xlink" content-type="dwc:institutional_code" xlink:type="simple">CMNH</named-content>) <bold>C</bold><italic><tp:taxon-name><tp:taxon-name-part taxon-name-part-type="genus" reg="Argyrotaenia">A.</tp:taxon-name-part> <tp:taxon-name-part taxon-name-part-type="species" reg="amatana">amatana</tp:taxon-name-part></tp:taxon-name></italic> ♀, The Bahamas (<abbrev xmlns:xlink="http://www.w3.org/1999/xlink" content-type="institution" xlink:title="Mississippi Entomological Museum, Starkville, Mississippi, USA" id="ABBRID0EK5BI" xlink:type="simple">MEM</abbrev>) <bold>D</bold><italic><tp:taxon-name><tp:taxon-name-part taxon-name-part-type="genus" reg="Argyrotaenia">A.</tp:taxon-name-part> <tp:taxon-name-part taxon-name-part-type="species" reg="amatana">amatana</tp:taxon-name-part></tp:taxon-name></italic> ♀, Cuba (<named-content xmlns:xlink="http://www.w3.org/1999/xlink" content-type="dwc:institutional_code" xlink:type="simple">USNM</named-content>) <bold>E</bold><italic><tp:taxon-name><tp:taxon-name-part taxon-name-part-type="genus" reg="Argyrotaenia">A.</tp:taxon-name-part> <tp:taxon-name-part taxon-name-part-type="species" reg="amatana">amatana</tp:taxon-name-part></tp:taxon-name></italic> ♂, Florida (<named-content xmlns:xlink="http://www.w3.org/1999/xlink" content-type="dwc:institutional_code" xlink:type="simple">CUIC</named-content>) <bold>F</bold><italic><tp:taxon-name><tp:taxon-name-part taxon-name-part-type="genus" reg="Argyrotaenia">A.</tp:taxon-name-part> <tp:taxon-name-part taxon-name-part-type="species" reg="amatana">amatana</tp:taxon-name-part></tp:taxon-name></italic> ♂, Cuba (<named-content xmlns:xlink="http://www.w3.org/1999/xlink" content-type="dwc:institutional_code" xlink:type="simple">USNM</named-content>) <bold>G</bold><italic><tp:taxon-name><tp:taxon-name-part taxon-name-part-type="genus" reg="Argyrotaenia">A.</tp:taxon-name-part> <tp:taxon-name-part taxon-name-part-type="species" reg="amatana">amatana</tp:taxon-name-part></tp:taxon-name></italic> ♂, Grand Cayman (<named-content xmlns:xlink="http://www.w3.org/1999/xlink" content-type="dwc:institutional_code" xlink:type="simple">BMNH</named-content>) <bold>H</bold><italic><tp:taxon-name><tp:taxon-name-part taxon-name-part-type="genus" reg="Argyrotaenia">A.</tp:taxon-name-part> <tp:taxon-name-part taxon-name-part-type="species" reg="amatana">amatana</tp:taxon-name-part></tp:taxon-name></italic> ♂, Dominican Republic (<named-content xmlns:xlink="http://www.w3.org/1999/xlink" content-type="dwc:institutional_code" xlink:type="simple">CMNH</named-content>).</p></caption><graphic xmlns:xlink="http://www.w3.org/1999/xlink" xlink:href="zookeys-982-033-g006.jpg" position="float" orientation="portrait" xlink:type="simple" id="oo_470506.jpg"><uri content-type="original_file" xlink:type="simple">https://binary.pensoft.net/fig/470506</uri></graphic></fig></tp:treatment-sec><tp:treatment-sec sec-type="type material" id="SECID0EOBCI"><title>Type material.</title><p><bold><italic><tp:taxon-name><tp:taxon-name-part taxon-name-part-type="genus" reg="Lophoderus">Lophoderus</tp:taxon-name-part> <tp:taxon-name-part taxon-name-part-type="species" reg="amatana">amatana</tp:taxon-name-part></tp:taxon-name></italic></bold>: <bold><italic>Syntypes</italic></bold> 3♀♀: <bold>USA</bold>: Florida: Palm Beach Co., Palm Beach, r.f. <italic><tp:taxon-name><tp:taxon-name-part taxon-name-part-type="genus" reg="Nectandra">Nectandra</tp:taxon-name-part></tp:taxon-name></italic> [=<italic><tp:taxon-name><tp:taxon-name-part taxon-name-part-type="genus" reg="Ocotea">Ocotea</tp:taxon-name-part></tp:taxon-name></italic>] [photos examined] (<named-content xmlns:xlink="http://www.w3.org/1999/xlink" content-type="dwc:institutional_code" xlink:type="simple">USNM</named-content>). <bold><italic><tp:taxon-name><tp:taxon-name-part taxon-name-part-type="genus" reg="Argyrotaenia">Argyrotaenia</tp:taxon-name-part> <tp:taxon-name-part taxon-name-part-type="species" reg="neibana">neibana</tp:taxon-name-part></tp:taxon-name></italic></bold>: <bold><italic>Holotype</italic></bold> ♀: <bold>Dominican Republic</bold>: Ba[h]oruco: Sierra de Neiba, Los Guineos on upper Rio Colorado, <named-content xmlns:xlink="http://www.w3.org/1999/xlink" content-type="dwc:verbatimCoordinates" xlink:type="simple"><named-content content-type="geo-json" specific-use="{&#34;type&#34;:&#34;Point&#34;,&#34;coordinates&#34;:[-71.183333,18.583333]}" id="NCID0EODCI" xlink:type="simple">18°35'N, 71°11'W</named-content></named-content>, 630 m, 11–12 viii 1990, mesic riparian woodland, J. Rawlins, S. Thompson [examined]. Razowski genitalia slide #1698 [examined] (<named-content xmlns:xlink="http://www.w3.org/1999/xlink" content-type="dwc:institutional_code" xlink:type="simple">CMNH</named-content>). <bold><italic><tp:taxon-name><tp:taxon-name-part taxon-name-part-type="genus" reg="Argyrotaenia">Argyrotaenia</tp:taxon-name-part> <tp:taxon-name-part taxon-name-part-type="species" reg="ochrochroa">ochrochroa</tp:taxon-name-part></tp:taxon-name></italic></bold>: <bold><italic>Holotype</italic></bold> ♀: TURKS &amp; CAICOS: Providenciales: Erebus Hotel area, ca. <named-content xmlns:xlink="http://www.w3.org/1999/xlink" content-type="dwc:verbatimCoordinates" xlink:type="simple"><named-content content-type="geo-json" specific-use="{&#34;type&#34;:&#34;Point&#34;,&#34;coordinates&#34;:[-72.250000,21.800000]}" id="NCID0EKECI" xlink:type="simple">21°48'N, 72°15'W</named-content></named-content>, 28–30 i 1978, at hotel lights, H. Clench, M. Clench [examined]. Razowski genitalia slide #10695 [examined] (<named-content xmlns:xlink="http://www.w3.org/1999/xlink" content-type="dwc:institutional_code" xlink:type="simple">CMNH</named-content>).</p></tp:treatment-sec><tp:treatment-sec sec-type="material" id="SECID0EUECI"><title>Additional material examined.</title><p>(60♂♂, 33♀♀). <bold>The Bahamas: Cat Island</bold>: 1♂, vic. Ocean Dream Resort, E of Smith Town, <named-content xmlns:xlink="http://www.w3.org/1999/xlink" content-type="dwc:verbatimCoordinates" xlink:type="simple"><named-content content-type="geo-json" specific-use="{&#34;type&#34;:&#34;Point&#34;,&#34;coordinates&#34;:[-75.454536,24.232273]}" id="NCID0E6ECI" xlink:type="simple">24.232273, -75.454536</named-content></named-content>, 23 vi 2014, J. Miller, M. Simon, D. Matthews, G. Goss, Bahamas Survey <abbrev xmlns:xlink="http://www.w3.org/1999/xlink" content-type="institution" xlink:title="McGuire Center for Lepidoptera &amp; Biodiversity, Gainesville, Florida, USA" id="ABBRID0EEFCI" xlink:type="simple">MGCL</abbrev> Accession No. 2014-15, <abbrev xmlns:xlink="http://www.w3.org/1999/xlink" content-type="institution" xlink:title="McGuire Center for Lepidoptera &amp; Biodiversity, Gainesville, Florida, USA" id="ABBRID0EJFCI" xlink:type="simple">MGCL</abbrev> 238585 (<abbrev xmlns:xlink="http://www.w3.org/1999/xlink" content-type="institution" xlink:title="McGuire Center for Lepidoptera &amp; Biodiversity, Gainesville, Florida, USA" id="ABBRID0EOFCI" xlink:type="simple">MGCL</abbrev>). 1♀, same as previous, but <abbrev xmlns:xlink="http://www.w3.org/1999/xlink" content-type="institution" xlink:title="McGuire Center for Lepidoptera &amp; Biodiversity, Gainesville, Florida, USA" id="ABBRID0ETFCI" xlink:type="simple">MGCL</abbrev> 238590 (<abbrev xmlns:xlink="http://www.w3.org/1999/xlink" content-type="institution" xlink:title="McGuire Center for Lepidoptera &amp; Biodiversity, Gainesville, Florida, USA" id="ABBRID0EYFCI" xlink:type="simple">MGCL</abbrev>). 1♂, same as previous, but <abbrev xmlns:xlink="http://www.w3.org/1999/xlink" content-type="institution" xlink:title="McGuire Center for Lepidoptera &amp; Biodiversity, Gainesville, Florida, USA" id="ABBRID0E4FCI" xlink:type="simple">MGCL</abbrev> 238601 (<abbrev xmlns:xlink="http://www.w3.org/1999/xlink" content-type="institution" xlink:title="McGuire Center for Lepidoptera &amp; Biodiversity, Gainesville, Florida, USA" id="ABBRID0ECGCI" xlink:type="simple">MGCL</abbrev>). <bold>Crooked Island</bold>: 1♂, 1.5 mi. E of Landrail Pt., <named-content xmlns:xlink="http://www.w3.org/1999/xlink" content-type="dwc:verbatimCoordinates" xlink:type="simple"><named-content content-type="geo-json" specific-use="{&#34;type&#34;:&#34;Point&#34;,&#34;coordinates&#34;:[-74.321186,22.813263]}" id="NCID0EMGCI" xlink:type="simple">22.813263, -74.321186</named-content></named-content>, 10 vi 2013, M. Simon, G. Goss, M. Simon <abbrev xmlns:xlink="http://www.w3.org/1999/xlink" content-type="institution" xlink:title="McGuire Center for Lepidoptera &amp; Biodiversity, Gainesville, Florida, USA" id="ABBRID0ERGCI" xlink:type="simple">MGCL</abbrev> Accession No. 2013-21, <abbrev xmlns:xlink="http://www.w3.org/1999/xlink" content-type="institution" xlink:title="McGuire Center for Lepidoptera &amp; Biodiversity, Gainesville, Florida, USA" id="ABBRID0EWGCI" xlink:type="simple">MGCL</abbrev> 233031, KAA <abbrev xmlns:xlink="http://www.w3.org/1999/xlink" xlink:title="dissection" id="ABBRID0E2GCI" xlink:type="simple">diss</abbrev>. #0001 (<abbrev xmlns:xlink="http://www.w3.org/1999/xlink" content-type="institution" xlink:title="McGuire Center for Lepidoptera &amp; Biodiversity, Gainesville, Florida, USA" id="ABBRID0E6GCI" xlink:type="simple">MGCL</abbrev>). 1♀, same as previous, but 6 vi 2013, M. Simon &amp; G. Goss, <abbrev xmlns:xlink="http://www.w3.org/1999/xlink" content-type="institution" xlink:title="McGuire Center for Lepidoptera &amp; Biodiversity, Gainesville, Florida, USA" id="ABBRID0EEHCI" xlink:type="simple">MGCL</abbrev> 234816 (<abbrev xmlns:xlink="http://www.w3.org/1999/xlink" content-type="institution" xlink:title="McGuire Center for Lepidoptera &amp; Biodiversity, Gainesville, Florida, USA" id="ABBRID0EJHCI" xlink:type="simple">MGCL</abbrev>). 1♀, same as previous, but <abbrev xmlns:xlink="http://www.w3.org/1999/xlink" content-type="institution" xlink:title="McGuire Center for Lepidoptera &amp; Biodiversity, Gainesville, Florida, USA" id="ABBRID0EOHCI" xlink:type="simple">MGCL</abbrev> 232998 (<abbrev xmlns:xlink="http://www.w3.org/1999/xlink" content-type="institution" xlink:title="McGuire Center for Lepidoptera &amp; Biodiversity, Gainesville, Florida, USA" id="ABBRID0ETHCI" xlink:type="simple">MGCL</abbrev>). 1♀, Pittstown Point, <named-content xmlns:xlink="http://www.w3.org/1999/xlink" content-type="dwc:verbatimCoordinates" xlink:type="simple"><named-content content-type="geo-json" specific-use="{&#34;type&#34;:&#34;Point&#34;,&#34;coordinates&#34;:[-74.438717,22.831211]}" id="NCID0E2HCI" xlink:type="simple">22.831211, -74.438717</named-content></named-content>, 9 vi 2013, M. Simon, G. Goss, M. Simon <abbrev xmlns:xlink="http://www.w3.org/1999/xlink" content-type="institution" xlink:title="McGuire Center for Lepidoptera &amp; Biodiversity, Gainesville, Florida, USA" id="ABBRID0EAICI" xlink:type="simple">MGCL</abbrev> Accession No. 2013-21, <abbrev xmlns:xlink="http://www.w3.org/1999/xlink" content-type="institution" xlink:title="McGuire Center for Lepidoptera &amp; Biodiversity, Gainesville, Florida, USA" id="ABBRID0EFICI" xlink:type="simple">MGCL</abbrev> 232999 (<abbrev xmlns:xlink="http://www.w3.org/1999/xlink" content-type="institution" xlink:title="McGuire Center for Lepidoptera &amp; Biodiversity, Gainesville, Florida, USA" id="ABBRID0EKICI" xlink:type="simple">MGCL</abbrev>). 1♀, N side of Horseshoe Beach nr. Gun Bluff, <named-content xmlns:xlink="http://www.w3.org/1999/xlink" content-type="dwc:verbatimCoordinates" xlink:type="simple"><named-content content-type="geo-json" specific-use="{&#34;type&#34;:&#34;Point&#34;,&#34;coordinates&#34;:[-74.323017,22.835432]}" id="NCID0ESICI" xlink:type="simple">22.835432, -74.323017</named-content></named-content>, 6 vi 2013, M. Simon, G. Goss, M. Simon <abbrev xmlns:xlink="http://www.w3.org/1999/xlink" content-type="institution" xlink:title="McGuire Center for Lepidoptera &amp; Biodiversity, Gainesville, Florida, USA" id="ABBRID0EXICI" xlink:type="simple">MGCL</abbrev> Accession No. 2013-21, <abbrev xmlns:xlink="http://www.w3.org/1999/xlink" content-type="institution" xlink:title="McGuire Center for Lepidoptera &amp; Biodiversity, Gainesville, Florida, USA" id="ABBRID0E3ICI" xlink:type="simple">MGCL</abbrev> 232997 (<abbrev xmlns:xlink="http://www.w3.org/1999/xlink" content-type="institution" xlink:title="McGuire Center for Lepidoptera &amp; Biodiversity, Gainesville, Florida, USA" id="ABBRID0EBJCI" xlink:type="simple">MGCL</abbrev>). 1♂, 0.5 mi. E of Ferry at Church Grove Settlement, <named-content xmlns:xlink="http://www.w3.org/1999/xlink" content-type="dwc:verbatimCoordinates" xlink:type="simple"><named-content content-type="geo-json" specific-use="{&#34;type&#34;:&#34;Point&#34;,&#34;coordinates&#34;:[-74.242501,22.758933]}" id="NCID0EJJCI" xlink:type="simple">22.758933, -74.242501</named-content></named-content>, 6 vi 2014, M. Simon &amp; M. Simon, Bahamas Survey <abbrev xmlns:xlink="http://www.w3.org/1999/xlink" content-type="institution" xlink:title="McGuire Center for Lepidoptera &amp; Biodiversity, Gainesville, Florida, USA" id="ABBRID0EOJCI" xlink:type="simple">MGCL</abbrev> Accession No. 2014-13, <abbrev xmlns:xlink="http://www.w3.org/1999/xlink" content-type="institution" xlink:title="McGuire Center for Lepidoptera &amp; Biodiversity, Gainesville, Florida, USA" id="ABBRID0ETJCI" xlink:type="simple">MGCL</abbrev> 236778 (<abbrev xmlns:xlink="http://www.w3.org/1999/xlink" content-type="institution" xlink:title="McGuire Center for Lepidoptera &amp; Biodiversity, Gainesville, Florida, USA" id="ABBRID0EYJCI" xlink:type="simple">MGCL</abbrev>). <bold>Eleuthera</bold>: 1♂, N of Queen’s Hwy, 2.4 mi. SE Governor’s Harbour, <named-content xmlns:xlink="http://www.w3.org/1999/xlink" content-type="dwc:verbatimCoordinates" xlink:type="simple"><named-content content-type="geo-json" specific-use="{&#34;type&#34;:&#34;Point&#34;,&#34;coordinates&#34;:[-76.210500,25.174333]}" id="NCID0ECKCI" xlink:type="simple">25.174333, -76.2105</named-content></named-content>, 26 vi 2014, J. Miller, M. Simon, D. Matthews, G. Goss, Bahamas Survey <abbrev xmlns:xlink="http://www.w3.org/1999/xlink" content-type="institution" xlink:title="McGuire Center for Lepidoptera &amp; Biodiversity, Gainesville, Florida, USA" id="ABBRID0EHKCI" xlink:type="simple">MGCL</abbrev> Accession No. 2014-15, D. Matthews Genitalia Prep. #1800, <abbrev xmlns:xlink="http://www.w3.org/1999/xlink" content-type="institution" xlink:title="McGuire Center for Lepidoptera &amp; Biodiversity, Gainesville, Florida, USA" id="ABBRID0EMKCI" xlink:type="simple">MGCL</abbrev> 239708 (<abbrev xmlns:xlink="http://www.w3.org/1999/xlink" content-type="institution" xlink:title="McGuire Center for Lepidoptera &amp; Biodiversity, Gainesville, Florida, USA" id="ABBRID0ERKCI" xlink:type="simple">MGCL</abbrev>). <bold>Grand Bahama</bold>: 1♂, vic. Owl’s Hole, <named-content xmlns:xlink="http://www.w3.org/1999/xlink" content-type="dwc:verbatimCoordinates" xlink:type="simple"><named-content content-type="geo-json" specific-use="{&#34;type&#34;:&#34;Point&#34;,&#34;coordinates&#34;:[-78.469854,26.587496]}" id="NCID0E2KCI" xlink:type="simple">26.587496, -78.469854</named-content></named-content>, 27 x 2014, J. Miller, M. Simon, R. Rozycki, D. Matthews, Bahamas Survey <abbrev xmlns:xlink="http://www.w3.org/1999/xlink" content-type="institution" xlink:title="McGuire Center for Lepidoptera &amp; Biodiversity, Gainesville, Florida, USA" id="ABBRID0EALCI" xlink:type="simple">MGCL</abbrev> Accession No. 2014-31, <abbrev xmlns:xlink="http://www.w3.org/1999/xlink" content-type="institution" xlink:title="McGuire Center for Lepidoptera &amp; Biodiversity, Gainesville, Florida, USA" id="ABBRID0EFLCI" xlink:type="simple">MGCL</abbrev> 241372 (<abbrev xmlns:xlink="http://www.w3.org/1999/xlink" content-type="institution" xlink:title="McGuire Center for Lepidoptera &amp; Biodiversity, Gainesville, Florida, USA" id="ABBRID0EKLCI" xlink:type="simple">MGCL</abbrev>). <bold>Great Exuma</bold>: 1♂, SW of Hoopers Bay, <named-content xmlns:xlink="http://www.w3.org/1999/xlink" content-type="dwc:verbatimCoordinates" xlink:type="simple"><named-content content-type="geo-json" specific-use="{&#34;type&#34;:&#34;Point&#34;,&#34;coordinates&#34;:[-75.823667,23.518167]}" id="NCID0EULCI" xlink:type="simple">23.518167, -75.823667</named-content></named-content>, 26 v 2014, J. Miller, M. Simon, D. Matthews, G. Goss, Bahamas Survey <abbrev xmlns:xlink="http://www.w3.org/1999/xlink" content-type="institution" xlink:title="McGuire Center for Lepidoptera &amp; Biodiversity, Gainesville, Florida, USA" id="ABBRID0EZLCI" xlink:type="simple">MGCL</abbrev> Accession No. 2014-14, <abbrev xmlns:xlink="http://www.w3.org/1999/xlink" content-type="institution" xlink:title="McGuire Center for Lepidoptera &amp; Biodiversity, Gainesville, Florida, USA" id="ABBRID0E5LCI" xlink:type="simple">MGCL</abbrev> 235147, KAA <abbrev xmlns:xlink="http://www.w3.org/1999/xlink" xlink:title="dissection" id="ABBRID0EDMCI" xlink:type="simple">diss</abbrev>. #0002 (<abbrev xmlns:xlink="http://www.w3.org/1999/xlink" content-type="institution" xlink:title="McGuire Center for Lepidoptera &amp; Biodiversity, Gainesville, Florida, USA" id="ABBRID0EHMCI" xlink:type="simple">MGCL</abbrev>). 1♂, same as previous, but <abbrev xmlns:xlink="http://www.w3.org/1999/xlink" content-type="institution" xlink:title="McGuire Center for Lepidoptera &amp; Biodiversity, Gainesville, Florida, USA" id="ABBRID0EMMCI" xlink:type="simple">MGCL</abbrev> 234182 (<abbrev xmlns:xlink="http://www.w3.org/1999/xlink" content-type="institution" xlink:title="McGuire Center for Lepidoptera &amp; Biodiversity, Gainesville, Florida, USA" id="ABBRID0ERMCI" xlink:type="simple">MGCL</abbrev>). 1♀, same as previous, but <abbrev xmlns:xlink="http://www.w3.org/1999/xlink" content-type="institution" xlink:title="McGuire Center for Lepidoptera &amp; Biodiversity, Gainesville, Florida, USA" id="ABBRID0EWMCI" xlink:type="simple">MGCL</abbrev> 235148, KAA <abbrev xmlns:xlink="http://www.w3.org/1999/xlink" xlink:title="dissection" id="ABBRID0E2MCI" xlink:type="simple">diss</abbrev>. #0003 (<abbrev xmlns:xlink="http://www.w3.org/1999/xlink" content-type="institution" xlink:title="McGuire Center for Lepidoptera &amp; Biodiversity, Gainesville, Florida, USA" id="ABBRID0E6MCI" xlink:type="simple">MGCL</abbrev>). 1♀, Simons Pt., 23.31.50, 75.47.30 [<named-content xmlns:xlink="http://www.w3.org/1999/xlink" content-type="dwc:verbatimCoordinates" xlink:type="simple"><named-content content-type="geo-json" specific-use="{&#34;type&#34;:&#34;Point&#34;,&#34;coordinates&#34;:[-75.794780,23.532380]}" id="NCID0EPNCI" xlink:type="simple">23.53238, -75.79478</named-content></named-content>], 18 iv 1986, T. L. McCabe (<abbrev xmlns:xlink="http://www.w3.org/1999/xlink" content-type="institution" xlink:title="Mississippi Entomological Museum, Starkville, Mississippi, USA" id="ABBRID0EUNCI" xlink:type="simple">MEM</abbrev>). 1♀, same as previous, but 17 i 1980 (<abbrev xmlns:xlink="http://www.w3.org/1999/xlink" content-type="institution" xlink:title="Mississippi Entomological Museum, Starkville, Mississippi, USA" id="ABBRID0EZNCI" xlink:type="simple">MEM</abbrev>). <bold>Great Inagua</bold>: 1♀, 3 mi. SW of Morton dock, <named-content xmlns:xlink="http://www.w3.org/1999/xlink" content-type="dwc:verbatimCoordinates" xlink:type="simple"><named-content content-type="geo-json" specific-use="{&#34;type&#34;:&#34;Point&#34;,&#34;coordinates&#34;:[-73.685556,21.022222]}" id="NCID0EDOCI" xlink:type="simple">21.022222, -73.685556</named-content></named-content>, 27 vii 2014, M. J. Simon, G. Goss, Bahamas Survey <abbrev xmlns:xlink="http://www.w3.org/1999/xlink" content-type="institution" xlink:title="McGuire Center for Lepidoptera &amp; Biodiversity, Gainesville, Florida, USA" id="ABBRID0EIOCI" xlink:type="simple">MGCL</abbrev> Accession No. 2014-21, <abbrev xmlns:xlink="http://www.w3.org/1999/xlink" content-type="institution" xlink:title="McGuire Center for Lepidoptera &amp; Biodiversity, Gainesville, Florida, USA" id="ABBRID0ENOCI" xlink:type="simple">MGCL</abbrev> 237690 (<abbrev xmlns:xlink="http://www.w3.org/1999/xlink" content-type="institution" xlink:title="McGuire Center for Lepidoptera &amp; Biodiversity, Gainesville, Florida, USA" id="ABBRID0ESOCI" xlink:type="simple">MGCL</abbrev>). 1♀, 1.3 mi. NNE of Morton dock, <named-content xmlns:xlink="http://www.w3.org/1999/xlink" content-type="dwc:verbatimCoordinates" xlink:type="simple"><named-content content-type="geo-json" specific-use="{&#34;type&#34;:&#34;Point&#34;,&#34;coordinates&#34;:[-73.638056,21.066111]}" id="NCID0E1OCI" xlink:type="simple">21.066111, -73.638056</named-content></named-content>, 27 vii 2014, M. J. Simon, G. Goss, Bahamas Survey <abbrev xmlns:xlink="http://www.w3.org/1999/xlink" content-type="institution" xlink:title="McGuire Center for Lepidoptera &amp; Biodiversity, Gainesville, Florida, USA" id="ABBRID0E6OCI" xlink:type="simple">MGCL</abbrev> Accession No. 2014-21, <abbrev xmlns:xlink="http://www.w3.org/1999/xlink" content-type="institution" xlink:title="McGuire Center for Lepidoptera &amp; Biodiversity, Gainesville, Florida, USA" id="ABBRID0EEPCI" xlink:type="simple">MGCL</abbrev> 238059, KAA <abbrev xmlns:xlink="http://www.w3.org/1999/xlink" xlink:title="dissection" id="ABBRID0EJPCI" xlink:type="simple">diss</abbrev>. #0004 (<abbrev xmlns:xlink="http://www.w3.org/1999/xlink" content-type="institution" xlink:title="McGuire Center for Lepidoptera &amp; Biodiversity, Gainesville, Florida, USA" id="ABBRID0ENPCI" xlink:type="simple">MGCL</abbrev>). <bold>Long Island</bold>: 1♂, NE of Whitehouse, <named-content xmlns:xlink="http://www.w3.org/1999/xlink" content-type="dwc:verbatimCoordinates" xlink:type="simple"><named-content content-type="geo-json" specific-use="{&#34;type&#34;:&#34;Point&#34;,&#34;coordinates&#34;:[-75.160500,23.407167]}" id="NCID0EXPCI" xlink:type="simple">23.407167, -75.160500</named-content></named-content>, 1 vi 2014, J. Miller, G. Goss, M. Simon, D. Matthews, Bahamas Survey <abbrev xmlns:xlink="http://www.w3.org/1999/xlink" content-type="institution" xlink:title="McGuire Center for Lepidoptera &amp; Biodiversity, Gainesville, Florida, USA" id="ABBRID0E3PCI" xlink:type="simple">MGCL</abbrev> Accession No. 2014-14, <abbrev xmlns:xlink="http://www.w3.org/1999/xlink" content-type="institution" xlink:title="McGuire Center for Lepidoptera &amp; Biodiversity, Gainesville, Florida, USA" id="ABBRID0EBQCI" xlink:type="simple">MGCL</abbrev> 235953 (<abbrev xmlns:xlink="http://www.w3.org/1999/xlink" content-type="institution" xlink:title="McGuire Center for Lepidoptera &amp; Biodiversity, Gainesville, Florida, USA" id="ABBRID0EGQCI" xlink:type="simple">MGCL</abbrev>). 1♀, Deadman’s Cay, vic. airport, <named-content xmlns:xlink="http://www.w3.org/1999/xlink" content-type="dwc:verbatimCoordinates" xlink:type="simple"><named-content content-type="geo-json" specific-use="{&#34;type&#34;:&#34;Point&#34;,&#34;coordinates&#34;:[-75.096333,23.175500]}" id="NCID0EOQCI" xlink:type="simple">23.1755, -75.096333</named-content></named-content>, 29 v 2014, J. Miller, G. Goss, M. Simon, D. Matthews, Bahamas Survey <abbrev xmlns:xlink="http://www.w3.org/1999/xlink" content-type="institution" xlink:title="McGuire Center for Lepidoptera &amp; Biodiversity, Gainesville, Florida, USA" id="ABBRID0ETQCI" xlink:type="simple">MGCL</abbrev> Accession No. 2014-14, <abbrev xmlns:xlink="http://www.w3.org/1999/xlink" content-type="institution" xlink:title="McGuire Center for Lepidoptera &amp; Biodiversity, Gainesville, Florida, USA" id="ABBRID0EYQCI" xlink:type="simple">MGCL</abbrev> 235817 (<abbrev xmlns:xlink="http://www.w3.org/1999/xlink" content-type="institution" xlink:title="McGuire Center for Lepidoptera &amp; Biodiversity, Gainesville, Florida, USA" id="ABBRID0E4QCI" xlink:type="simple">MGCL</abbrev>). <bold>Mayaguana</bold>: 1♂, Pirates Well, Baycaner Beach, <named-content xmlns:xlink="http://www.w3.org/1999/xlink" content-type="dwc:verbatimCoordinates" xlink:type="simple"><named-content content-type="geo-json" specific-use="{&#34;type&#34;:&#34;Point&#34;,&#34;coordinates&#34;:[-73.102222,22.435833]}" id="NCID0EHRCI" xlink:type="simple">22.435833, -73.102222</named-content></named-content>, 31 vii–1 viii 2014, M. J. Simon, G. Goss, Bahamas Survey <abbrev xmlns:xlink="http://www.w3.org/1999/xlink" content-type="institution" xlink:title="McGuire Center for Lepidoptera &amp; Biodiversity, Gainesville, Florida, USA" id="ABBRID0EMRCI" xlink:type="simple">MGCL</abbrev> Accession No. 2014-21, <abbrev xmlns:xlink="http://www.w3.org/1999/xlink" content-type="institution" xlink:title="McGuire Center for Lepidoptera &amp; Biodiversity, Gainesville, Florida, USA" id="ABBRID0ERRCI" xlink:type="simple">MGCL</abbrev> 237511, KAA <abbrev xmlns:xlink="http://www.w3.org/1999/xlink" xlink:title="dissection" id="ABBRID0EWRCI" xlink:type="simple">diss</abbrev>. #0005 (<abbrev xmlns:xlink="http://www.w3.org/1999/xlink" content-type="institution" xlink:title="McGuire Center for Lepidoptera &amp; Biodiversity, Gainesville, Florida, USA" id="ABBRID0E1RCI" xlink:type="simple">MGCL</abbrev>). <bold>New Providence</bold>: 1♂, Adventure Learning Zoo off Marshall Rd., <named-content xmlns:xlink="http://www.w3.org/1999/xlink" content-type="dwc:verbatimCoordinates" xlink:type="simple"><named-content content-type="geo-json" specific-use="{&#34;type&#34;:&#34;Point&#34;,&#34;coordinates&#34;:[-77.353807,25.004472]}" id="NCID0EESCI" xlink:type="simple">25.004472, -77.353807</named-content></named-content>, 10 iv 2014, J. Miller, M. Mundle, D. Matthews &amp; Entomology Class, Bahamas Survey <abbrev xmlns:xlink="http://www.w3.org/1999/xlink" content-type="institution" xlink:title="McGuire Center for Lepidoptera &amp; Biodiversity, Gainesville, Florida, USA" id="ABBRID0EJSCI" xlink:type="simple">MGCL</abbrev> Accession No. 2014-10, <abbrev xmlns:xlink="http://www.w3.org/1999/xlink" content-type="institution" xlink:title="McGuire Center for Lepidoptera &amp; Biodiversity, Gainesville, Florida, USA" id="ABBRID0EOSCI" xlink:type="simple">MGCL</abbrev> 235078 (<abbrev xmlns:xlink="http://www.w3.org/1999/xlink" content-type="institution" xlink:title="McGuire Center for Lepidoptera &amp; Biodiversity, Gainesville, Florida, USA" id="ABBRID0ETSCI" xlink:type="simple">MGCL</abbrev>). <bold>North Abaco</bold>: 1♀, 1 mi. S of Blackwood Village, <named-content xmlns:xlink="http://www.w3.org/1999/xlink" content-type="dwc:verbatimCoordinates" xlink:type="simple"><named-content content-type="geo-json" specific-use="{&#34;type&#34;:&#34;Point&#34;,&#34;coordinates&#34;:[-77.431319,26.785115]}" id="NCID0E4SCI" xlink:type="simple">26.785115, -77.431319</named-content></named-content>, 6 vi 2016, J. Miller, M. Simon, G. Goss, D. Matthews, Bahamas Survey <abbrev xmlns:xlink="http://www.w3.org/1999/xlink" content-type="institution" xlink:title="McGuire Center for Lepidoptera &amp; Biodiversity, Gainesville, Florida, USA" id="ABBRID0ECTCI" xlink:type="simple">MGCL</abbrev> Accession No. 2016-09, <abbrev xmlns:xlink="http://www.w3.org/1999/xlink" content-type="institution" xlink:title="McGuire Center for Lepidoptera &amp; Biodiversity, Gainesville, Florida, USA" id="ABBRID0EHTCI" xlink:type="simple">MGCL</abbrev> 246725 (<abbrev xmlns:xlink="http://www.w3.org/1999/xlink" content-type="institution" xlink:title="McGuire Center for Lepidoptera &amp; Biodiversity, Gainesville, Florida, USA" id="ABBRID0EMTCI" xlink:type="simple">MGCL</abbrev>). <bold>North Andros</bold>: 1♂, Stanyard Creek Road, <named-content xmlns:xlink="http://www.w3.org/1999/xlink" content-type="dwc:verbatimCoordinates" xlink:type="simple"><named-content content-type="geo-json" specific-use="{&#34;type&#34;:&#34;Point&#34;,&#34;coordinates&#34;:[-77.886111,24.730556]}" id="NCID0EWTCI" xlink:type="simple">24.730556, -77.886111</named-content></named-content>, 6–7 vi 2013, J. Miller, M. Simon, G. Goss, A. Shahan, J. Y. Miller coll[ectio]n, <abbrev xmlns:xlink="http://www.w3.org/1999/xlink" content-type="institution" xlink:title="McGuire Center for Lepidoptera &amp; Biodiversity, Gainesville, Florida, USA" id="ABBRID0EBUCI" xlink:type="simple">MGCL</abbrev> Accession #2010-45, <abbrev xmlns:xlink="http://www.w3.org/1999/xlink" content-type="institution" xlink:title="McGuire Center for Lepidoptera &amp; Biodiversity, Gainesville, Florida, USA" id="ABBRID0EGUCI" xlink:type="simple">MGCL</abbrev> 233013 (<abbrev xmlns:xlink="http://www.w3.org/1999/xlink" content-type="institution" xlink:title="McGuire Center for Lepidoptera &amp; Biodiversity, Gainesville, Florida, USA" id="ABBRID0ELUCI" xlink:type="simple">MGCL</abbrev>). <bold>San Salvador</bold>: 1♂, beach NE of Gerace Research Centre, <named-content xmlns:xlink="http://www.w3.org/1999/xlink" content-type="dwc:verbatimCoordinates" xlink:type="simple"><named-content content-type="geo-json" specific-use="{&#34;type&#34;:&#34;Point&#34;,&#34;coordinates&#34;:[-74.461898,24.120114]}" id="NCID0EVUCI" xlink:type="simple">24.120114, -74.461898</named-content></named-content>, 24 vii 2015, D. Matthews, T. A. Lott, R. W. Portell, San Salvador Island Survey ID, D. Matthews et al., <abbrev xmlns:xlink="http://www.w3.org/1999/xlink" content-type="institution" xlink:title="McGuire Center for Lepidoptera &amp; Biodiversity, Gainesville, Florida, USA" id="ABBRID0EAVCI" xlink:type="simple">MGCL</abbrev> Acc. #2015-57, <abbrev xmlns:xlink="http://www.w3.org/1999/xlink" content-type="institution" xlink:title="McGuire Center for Lepidoptera &amp; Biodiversity, Gainesville, Florida, USA" id="ABBRID0EFVCI" xlink:type="simple">MGCL</abbrev> 243204, KAA <abbrev xmlns:xlink="http://www.w3.org/1999/xlink" xlink:title="dissection" id="ABBRID0EKVCI" xlink:type="simple">diss</abbrev>. #0006 (<abbrev xmlns:xlink="http://www.w3.org/1999/xlink" content-type="institution" xlink:title="McGuire Center for Lepidoptera &amp; Biodiversity, Gainesville, Florida, USA" id="ABBRID0EOVCI" xlink:type="simple">MGCL</abbrev>). <bold>South Andros</bold>: 1♀, farm road N The Bluff, <named-content xmlns:xlink="http://www.w3.org/1999/xlink" content-type="dwc:verbatimCoordinates" xlink:type="simple"><named-content content-type="geo-json" specific-use="{&#34;type&#34;:&#34;Point&#34;,&#34;coordinates&#34;:[-77.590680,24.130088]}" id="NCID0EYVCI" xlink:type="simple">24.130088, -77.59068</named-content></named-content>, 30 iii 2014, J. Miller, M. Simon, R. Rozycki, D. Matthews, Bahamas Survey <abbrev xmlns:xlink="http://www.w3.org/1999/xlink" content-type="institution" xlink:title="McGuire Center for Lepidoptera &amp; Biodiversity, Gainesville, Florida, USA" id="ABBRID0E4VCI" xlink:type="simple">MGCL</abbrev> Accession No. 2014-9, <abbrev xmlns:xlink="http://www.w3.org/1999/xlink" content-type="institution" xlink:title="McGuire Center for Lepidoptera &amp; Biodiversity, Gainesville, Florida, USA" id="ABBRID0ECWCI" xlink:type="simple">MGCL</abbrev> 233852 (<abbrev xmlns:xlink="http://www.w3.org/1999/xlink" content-type="institution" xlink:title="McGuire Center for Lepidoptera &amp; Biodiversity, Gainesville, Florida, USA" id="ABBRID0EHWCI" xlink:type="simple">MGCL</abbrev>). <bold>Cayman Islands</bold>: <bold>Grand Cayman</bold>: 2♂♂, N coast of North Side, 9 vii 1938, C.B. Lewis, G.H. Thompson, Light Trap B, 17 iv–26 viii 1938, Oxf. Un. Cayman Is. Biol. Exped. (<named-content xmlns:xlink="http://www.w3.org/1999/xlink" content-type="dwc:institutional_code" xlink:type="simple">BMNH</named-content>). 1♂, same as previous, but 5 vii 1938 (<named-content xmlns:xlink="http://www.w3.org/1999/xlink" content-type="dwc:institutional_code" xlink:type="simple">BMNH</named-content>). 1♂, N coast of Rum Point, 4 v 1938, C.B. Lewis, G.H. Thompson, Light Trap, 17 iv–26 viii 1938, Oxf. Un. Cayman Is. Biol. Exped., KAA <abbrev xmlns:xlink="http://www.w3.org/1999/xlink" xlink:title="dissection" id="ABBRID0E1WCI" xlink:type="simple">diss</abbrev>. #0038 (<named-content xmlns:xlink="http://www.w3.org/1999/xlink" content-type="dwc:institutional_code" xlink:type="simple">BMNH</named-content>). 1♂, East end of East End, 16 v 1938, C.B. Lewis, G.H. Thompson, Light Trap B, 17 iv–26 viii 1938. Oxf. Un. Cayman Is. Biol. Exped., KAA <abbrev xmlns:xlink="http://www.w3.org/1999/xlink" xlink:title="dissection" id="ABBRID0EDXCI" xlink:type="simple">diss</abbrev>. #0039 (<named-content xmlns:xlink="http://www.w3.org/1999/xlink" content-type="dwc:institutional_code" xlink:type="simple">BMNH</named-content>). <bold>Cayman Brac</bold>: 2♀♀, West end of Cotton-tree Land, 22 v 1938, C.B. Lewis, G.H. Thompson, Light Trap B, 17 iv–26 viii 1938. Oxf. Un. Cayman Is. Biol. Exped, KAA <abbrev xmlns:xlink="http://www.w3.org/1999/xlink" xlink:title="dissection" id="ABBRID0EOXCI" xlink:type="simple">diss</abbrev>. #0040 (<named-content xmlns:xlink="http://www.w3.org/1999/xlink" content-type="dwc:institutional_code" xlink:type="simple">BMNH</named-content>). <bold>Cuba</bold>: <bold>Havana</bold>: 1♂, District of Habana [Havana], 1934, Father Roberto, Rothschild Bequest (<named-content xmlns:xlink="http://www.w3.org/1999/xlink" content-type="dwc:institutional_code" xlink:type="simple">BMNH</named-content>). <bold>Guantánamo</bold>: 2♂♂, Baracoa, ix–[19]02, W. Schaus, 1905–244, one with KAA <abbrev xmlns:xlink="http://www.w3.org/1999/xlink" xlink:title="dissection" id="ABBRID0ECYCI" xlink:type="simple">diss</abbrev>. #0037 (<named-content xmlns:xlink="http://www.w3.org/1999/xlink" content-type="dwc:institutional_code" xlink:type="simple">BMNH</named-content>). 2♀♀, B[ara]coa, collection Wm. Schaus. KAA <abbrev xmlns:xlink="http://www.w3.org/1999/xlink" xlink:title="dissection" id="ABBRID0ELYCI" xlink:type="simple">diss</abbrev>. #0197 (<named-content xmlns:xlink="http://www.w3.org/1999/xlink" content-type="dwc:institutional_code" xlink:type="simple">USNM</named-content>). 1♂, Imías, La Farola, 700 m, vii 1990, V. O. Becker (<abbrev xmlns:xlink="http://www.w3.org/1999/xlink" xlink:title="Vitor Becker Collection, Camacan, Bahia, Brazil" id="ABBRID0EUYCI" xlink:type="simple">VBC</abbrev>). <bold>Holguín</bold>: 3♂♂, Mayari, Loma de la Bandera, 12 vii 1990, V. O. Becker (<abbrev xmlns:xlink="http://www.w3.org/1999/xlink" xlink:title="Vitor Becker Collection, Camacan, Bahia, Brazil" id="ABBRID0E1YCI" xlink:type="simple">VBC</abbrev>). 17♂♂, 8♀♀, Pinares de Mayari, 640 m, vii 1990, V. O. Becker (<abbrev xmlns:xlink="http://www.w3.org/1999/xlink" xlink:title="Vitor Becker Collection, Camacan, Bahia, Brazil" id="ABBRID0E5YCI" xlink:type="simple">VBC</abbrev>). <bold>Cienfuegos</bold>: 1♂, nr. Pasa Caballos, 6 km S Cienfuegos, 13–14 ii 1981, 10 m, D.R. Davis (<named-content xmlns:xlink="http://www.w3.org/1999/xlink" content-type="dwc:institutional_code" xlink:type="simple">CUIC</named-content>). <bold>Pinar del Río</bold>: 1♂, Mogote dos Hermanos, 3 km W Viñales, 7–8 ii 1981, ca. 150 m, D.R. Davis. <named-content xmlns:xlink="http://www.w3.org/1999/xlink" content-type="dwc:institutional_code" xlink:type="simple">USNM</named-content> genitalia slide #142190 (<named-content xmlns:xlink="http://www.w3.org/1999/xlink" content-type="dwc:institutional_code" xlink:type="simple">USNM</named-content>). 1♂, Las Animas, Sierra Rangel, 1500 ft., 28 iv [19]33, S.C. Bruner &amp; A.R. Otero. E.E.A. Cuba, Ento. No. 10156. <named-content xmlns:xlink="http://www.w3.org/1999/xlink" content-type="dwc:institutional_code" xlink:type="simple">USNM</named-content><abbrev xmlns:xlink="http://www.w3.org/1999/xlink" xlink:title="dissection" id="ABBRID0EG1CI" xlink:type="simple">diss</abbrev>. #68330 [examined] (<named-content xmlns:xlink="http://www.w3.org/1999/xlink" content-type="dwc:institutional_code" xlink:type="simple">USNM</named-content>). 10♂♂, 1♀, Sierra del Rosario, 400 m, 5–15 vi 1990, V. O. Becker (<abbrev xmlns:xlink="http://www.w3.org/1999/xlink" xlink:title="Vitor Becker Collection, Camacan, Bahia, Brazil" id="ABBRID0EP1CI" xlink:type="simple">VBC</abbrev>). <bold>Sancti Spíritus</bold>: 2♂♂, Topes de Collantes, Canchánchara Repressa, <named-content xmlns:xlink="http://www.w3.org/1999/xlink" content-type="dwc:verbatimCoordinates" xlink:type="simple"><named-content content-type="geo-json" specific-use="{&#34;type&#34;:&#34;Point&#34;,&#34;coordinates&#34;:[-80.023333,21.906667]}" id="NCID0EY1CI" xlink:type="simple">21°54.4'N, 80°1.4'W</named-content></named-content>, 9 xii 1994, D.R. Davis; KAA <abbrev xmlns:xlink="http://www.w3.org/1999/xlink" xlink:title="dissection" id="ABBRID0E41CI" xlink:type="simple">diss</abbrev>. #0036; <ext-link xmlns:xlink="http://www.w3.org/1999/xlink" ext-link-type="uri" xlink:href="http://hol.osu.edu/spmInfo.html?id=USNMENT01480181" xlink:type="simple">USNMENT01480181</ext-link> (<named-content xmlns:xlink="http://www.w3.org/1999/xlink" content-type="dwc:institutional_code" xlink:type="simple">USNM</named-content>). <bold>Santiago de Cuba</bold>: 1♂, Loma del Gato, Sierra del Cobre, Oriente, 24–30 ix 1935, 2600 ft., J. Acuña, S.C. Bruner, L.C. Scaramuzza. E.E.A. Cuba Ento. No. 10584. <named-content xmlns:xlink="http://www.w3.org/1999/xlink" content-type="dwc:institutional_code" xlink:type="simple">USNM</named-content><abbrev xmlns:xlink="http://www.w3.org/1999/xlink" xlink:title="dissection" id="ABBRID0EY2CI" xlink:type="simple">diss</abbrev>. #68331 [examined] (<named-content xmlns:xlink="http://www.w3.org/1999/xlink" content-type="dwc:institutional_code" xlink:type="simple">USNM</named-content>). 1♂, La Gran Piedra, 1100 m, 18–21 vii 1990, O. Becker (<abbrev xmlns:xlink="http://www.w3.org/1999/xlink" xlink:title="Vitor Becker Collection, Camacan, Bahia, Brazil" id="ABBRID0EB3CI" xlink:type="simple">VBC</abbrev>). 1♂, 1♀, Sierra Maestra, Pico Cuba, 1500 m, 31 vii 1990, V. O. Becker (<abbrev xmlns:xlink="http://www.w3.org/1999/xlink" xlink:title="Vitor Becker Collection, Camacan, Bahia, Brazil" id="ABBRID0EF3CI" xlink:type="simple">VBC</abbrev>). 1♂, Turquino, 470 m, 27–29 vii 1990, V. O. Becker (<abbrev xmlns:xlink="http://www.w3.org/1999/xlink" xlink:title="Vitor Becker Collection, Camacan, Bahia, Brazil" id="ABBRID0EJ3CI" xlink:type="simple">VBC</abbrev>). <bold>Dominican Republic</bold>: <bold>Azua</bold>: 2♂♂, East side of crest, Sierra Martin Garcia, 7 km WNW Barrero, <named-content xmlns:xlink="http://www.w3.org/1999/xlink" content-type="dwc:verbatimCoordinates" xlink:type="simple"><named-content content-type="geo-json" specific-use="{&#34;type&#34;:&#34;Point&#34;,&#34;coordinates&#34;:[-70.966667,18.350000]}" id="NCID0EU3CI" xlink:type="simple">18°21'N, 70°58'W</named-content></named-content>, 860 m, 25–26 vii 1992, cloud forest adjacent to disturbed forest, C. Young, R. Davidson, S. Thompson, J. Rawlins, KAA <abbrev xmlns:xlink="http://www.w3.org/1999/xlink" xlink:title="dissection" id="ABBRID0EZ3CI" xlink:type="simple">diss</abbrev>. #0095, #0096 (<named-content xmlns:xlink="http://www.w3.org/1999/xlink" content-type="dwc:institutional_code" xlink:type="simple">CMNH</named-content>). <bold>Dajabon</bold>: 1♀, 13 km S Loma de Cabrera, ca. 400 m, 20–22 v 1973, Don &amp; Mignon Davis; KAA <abbrev xmlns:xlink="http://www.w3.org/1999/xlink" xlink:title="dissection" id="ABBRID0EE4CI" xlink:type="simple">diss</abbrev>. #0094; <ext-link xmlns:xlink="http://www.w3.org/1999/xlink" ext-link-type="uri" xlink:href="http://hol.osu.edu/spmInfo.html?id=USNMENT01480185" xlink:type="simple">USNMENT01480185</ext-link> (<named-content xmlns:xlink="http://www.w3.org/1999/xlink" content-type="dwc:institutional_code" xlink:type="simple">USNM</named-content>). <bold>La Estrelleta</bold>: 1♀, 4 km SE Rio Limpio, ca. 760 m, 24–25 v 1973, Don &amp; Mignon Davis (<named-content xmlns:xlink="http://www.w3.org/1999/xlink" content-type="dwc:institutional_code" xlink:type="simple">USNM</named-content>). <bold>Pedernales</bold>: 1♀, 26 km N Cabo Rojo, <named-content xmlns:xlink="http://www.w3.org/1999/xlink" content-type="dwc:verbatimCoordinates" xlink:type="simple"><named-content content-type="geo-json" specific-use="{&#34;type&#34;:&#34;Point&#34;,&#34;coordinates&#34;:[-71.633333,18.100000]}" id="NCID0E54CI" xlink:type="simple">18°06'N, 71°38'W</named-content></named-content>, 730 m, 16 vii 1992, mesic deciduous forest with scattered pines, C. Young, R. Davidson, S. Thompson, J. Rawlins, KAA_DNA_0001, KAA <abbrev xmlns:xlink="http://www.w3.org/1999/xlink" xlink:title="dissection" id="ABBRID0ED5CI" xlink:type="simple">diss</abbrev>. #0093 (<named-content xmlns:xlink="http://www.w3.org/1999/xlink" content-type="dwc:institutional_code" xlink:type="simple">CMNH</named-content>). <bold>Jamaica: Clarendon</bold>: 2♀♀, nr. Jackson Bay Cave, 1.5 mi SE Jack. Beach, 50 ft., 4 v 1973, Don Davis, Mignon Davis; <ext-link xmlns:xlink="http://www.w3.org/1999/xlink" ext-link-type="uri" xlink:href="http://hol.osu.edu/spmInfo.html?id=USNMENT01480187" xlink:type="simple">USNMENT01480187</ext-link> (<named-content xmlns:xlink="http://www.w3.org/1999/xlink" content-type="dwc:institutional_code" xlink:type="simple">USNM</named-content>).</p></tp:treatment-sec><tp:treatment-sec sec-type="redescription" id="SECID0EY5CI"><title>Redescription.</title><p>A redescription was given in <xref ref-type="bibr" rid="B3">Austin et al. (2019)</xref>. However, having now seen specimens from the Cayman Islands, Cuba, Hispaniola, Jamaica, and the Turks &amp; Caicos, we can say a little more about the range of forewing pattern variation in <italic><tp:taxon-name><tp:taxon-name-part taxon-name-part-type="genus" reg="Argyrotaenia">A.</tp:taxon-name-part> <tp:taxon-name-part taxon-name-part-type="species" reg="amatana">amatana</tp:taxon-name-part></tp:taxon-name></italic>. Surprisingly, forewing pattern (Fig. <xref ref-type="fig" rid="F6">6</xref>) is most variable among populations on small islands such as the Florida Keys, The Bahamas, Turks &amp; Caicos, and the Cayman Islands. Both the strongly contrasting (Fig. <xref ref-type="fig" rid="F6">6E, G</xref>) and weakly contrasting (Fig. <xref ref-type="fig" rid="F6">6F, H</xref>) forms of the males exist together on these islands. Peninsular Florida, Cuba, and Hispaniola possess predominantly the weakly contrasting form of <italic><tp:taxon-name><tp:taxon-name-part taxon-name-part-type="genus" reg="Argyrotaenia">A.</tp:taxon-name-part> <tp:taxon-name-part taxon-name-part-type="species" reg="amatana">amatana</tp:taxon-name-part></tp:taxon-name></italic> males. Twelve deciduous cornuti were present in one specimen examined.</p></tp:treatment-sec><tp:treatment-sec sec-type="distribution" id="SECID0EEADI"><title>Distribution.</title><p><italic><tp:taxon-name><tp:taxon-name-part taxon-name-part-type="genus" reg="Argyrotaenia">Argyrotaenia</tp:taxon-name-part> <tp:taxon-name-part taxon-name-part-type="species" reg="amatana">amatana</tp:taxon-name-part></tp:taxon-name></italic> is one of only four Caribbean <italic><tp:taxon-name><tp:taxon-name-part taxon-name-part-type="genus" reg="Argyrotaenia">Argyrotaenia</tp:taxon-name-part></tp:taxon-name></italic> species known from lower elevations (<italic><tp:taxon-name><tp:taxon-name-part taxon-name-part-type="genus" reg="Argyrotaenia">A.</tp:taxon-name-part> <tp:taxon-name-part taxon-name-part-type="species" reg="flavoreticulana">flavoreticulana</tp:taxon-name-part></tp:taxon-name></italic>, The Bahamas; <italic><tp:taxon-name><tp:taxon-name-part taxon-name-part-type="genus" reg="Argyrotaenia">A.</tp:taxon-name-part> <tp:taxon-name-part taxon-name-part-type="species" reg="kimballi">kimballi</tp:taxon-name-part></tp:taxon-name></italic>, The Bahamas; <italic><tp:taxon-name><tp:taxon-name-part taxon-name-part-type="genus" reg="Argyrotaenia">A.</tp:taxon-name-part> <tp:taxon-name-part taxon-name-part-type="species" reg="vinalesiae">vinalesiae</tp:taxon-name-part></tp:taxon-name></italic>, Cuba) and it is by far the most common species in collections. It is widespread in the northern Caribbean, with records from Florida, The Bahamas, Turks &amp; Caicos, Cuba, the Dominican Republic, Jamaica, and the Cayman Islands (Fig. <xref ref-type="fig" rid="F23">23</xref>). Most specimens were collected along the coast at elevations below 100 m. However, on both Cuba and Hispaniola there exist populations at much higher elevations (400–1500 m). On Jamaica, the species appears to be replaced by <italic><tp:taxon-name><tp:taxon-name-part taxon-name-part-type="genus" reg="Argyrotaenia">A.</tp:taxon-name-part> <tp:taxon-name-part taxon-name-part-type="species" reg="jamaicana">jamaicana</tp:taxon-name-part></tp:taxon-name></italic> at mid- to high elevations.</p></tp:treatment-sec><tp:treatment-sec sec-type="ecology" id="SECID0EMCDI"><title>Ecology.</title><p>Polyphagous. The known hostplants for <italic><tp:taxon-name><tp:taxon-name-part taxon-name-part-type="genus" reg="Argyrotaenia">A.</tp:taxon-name-part> <tp:taxon-name-part taxon-name-part-type="species" reg="amatana">amatana</tp:taxon-name-part></tp:taxon-name></italic> are listed by <xref ref-type="bibr" rid="B3">Austin et al. (2019)</xref>. This species can be found year-round at lower elevations, but may have a more restricted flight period at higher elevations on Cuba and Hispaniola.</p></tp:treatment-sec><tp:treatment-sec sec-type="remarks" id="SECID0EBDDI"><title>Remarks.</title><p>We propose the synonymy of <italic><tp:taxon-name><tp:taxon-name-part taxon-name-part-type="genus" reg="Argyrotaenia">A.</tp:taxon-name-part> <tp:taxon-name-part taxon-name-part-type="species" reg="ochrochroa">ochrochroa</tp:taxon-name-part></tp:taxon-name></italic> Razowski and <italic><tp:taxon-name><tp:taxon-name-part taxon-name-part-type="genus" reg="Argyrotaenia">A.</tp:taxon-name-part> <tp:taxon-name-part taxon-name-part-type="species" reg="neibana">neibana</tp:taxon-name-part></tp:taxon-name></italic> Razowski with <italic><tp:taxon-name><tp:taxon-name-part taxon-name-part-type="genus" reg="Argyrotaenia">A.</tp:taxon-name-part> <tp:taxon-name-part taxon-name-part-type="species" reg="amatana">amatana</tp:taxon-name-part></tp:taxon-name></italic> because the genitalia of the holotypes of these two species are indistinguishable from those of <italic><tp:taxon-name><tp:taxon-name-part taxon-name-part-type="genus" reg="Argyrotaenia">A.</tp:taxon-name-part> <tp:taxon-name-part taxon-name-part-type="species" reg="amatana">amatana</tp:taxon-name-part></tp:taxon-name></italic>. The forewings of the two species, though highly divergent, are within the range of variation of <italic><tp:taxon-name><tp:taxon-name-part taxon-name-part-type="genus" reg="Argyrotaenia">A.</tp:taxon-name-part> <tp:taxon-name-part taxon-name-part-type="species" reg="amatana">amatana</tp:taxon-name-part></tp:taxon-name></italic> (see <xref ref-type="bibr" rid="B3">Austin et al. 2019</xref>). <xref ref-type="bibr" rid="B45">Razowski (1999)</xref> did not refer to <italic><tp:taxon-name><tp:taxon-name-part taxon-name-part-type="genus" reg="Argyrotaenia">A.</tp:taxon-name-part> <tp:taxon-name-part taxon-name-part-type="species" reg="amatana">amatana</tp:taxon-name-part></tp:taxon-name></italic> in his diagnoses, and we suspect that this is because <italic><tp:taxon-name><tp:taxon-name-part taxon-name-part-type="genus" reg="Argyrotaenia">A.</tp:taxon-name-part> <tp:taxon-name-part taxon-name-part-type="species" reg="amatana">amatana</tp:taxon-name-part></tp:taxon-name></italic> had not been yet been recorded in the Caribbean when these two species were described.</p><p><italic><tp:taxon-name><tp:taxon-name-part taxon-name-part-type="genus" reg="Argyrotaenia">Argyrotaenia</tp:taxon-name-part> <tp:taxon-name-part taxon-name-part-type="species" reg="ochrochroa">ochrochroa</tp:taxon-name-part></tp:taxon-name></italic> Razowski, 1999 (Fig. <xref ref-type="fig" rid="F6">6B</xref>) is known from a single female collected in Providenciales, Turks &amp; Caicos. Razowski mistakenly listed it as being from the Dominican Republic and it was not given a detailed diagnosis. This error was repeated in subsequent publications. Razowski &amp; Becker, 2000b compared its genitalia to those of <italic><tp:taxon-name><tp:taxon-name-part taxon-name-part-type="genus" reg="Argyrotaenia">Argyrotaenia</tp:taxon-name-part> <tp:taxon-name-part taxon-name-part-type="species" reg="nuezana">nuezana</tp:taxon-name-part></tp:taxon-name></italic>, from which it can be easily separated by forewing pattern alone. <italic><tp:taxon-name><tp:taxon-name-part taxon-name-part-type="genus" reg="Argyrotaenia">Argyrotaenia</tp:taxon-name-part> <tp:taxon-name-part taxon-name-part-type="species" reg="ochrochroa">ochrochroa</tp:taxon-name-part></tp:taxon-name></italic> looks much like <italic><tp:taxon-name><tp:taxon-name-part taxon-name-part-type="genus" reg="Argyrotaenia">A.</tp:taxon-name-part> <tp:taxon-name-part taxon-name-part-type="species" reg="amatana">amatana</tp:taxon-name-part></tp:taxon-name></italic> but with unusually distinct gray suffusions on the wings. The genitalia are indistinguishable from those of <italic><tp:taxon-name><tp:taxon-name-part taxon-name-part-type="genus" reg="Argyrotaenia">A.</tp:taxon-name-part> <tp:taxon-name-part taxon-name-part-type="species" reg="amatana">amatana</tp:taxon-name-part></tp:taxon-name></italic> from neighboring islands in The Bahamas.</p><p>The case of <italic><tp:taxon-name><tp:taxon-name-part taxon-name-part-type="genus" reg="Argyrotaenia">A.</tp:taxon-name-part> <tp:taxon-name-part taxon-name-part-type="species" reg="neibana">neibana</tp:taxon-name-part></tp:taxon-name></italic> (Fig. <xref ref-type="fig" rid="F6">6A</xref>) is slightly more noteworthy because of the higher elevation from which the female holotype was collected (630 m). Similar specimens from Hispaniola and Cuba range in elevation from 400–1500 m. On Hispaniola, none are known from the coast, but this may be an artifact of sampling bias more than a distributional anomaly. We found no significant differences between the holotype genitalia and those of <italic><tp:taxon-name><tp:taxon-name-part taxon-name-part-type="genus" reg="Argyrotaenia">A.</tp:taxon-name-part> <tp:taxon-name-part taxon-name-part-type="species" reg="amatana">amatana</tp:taxon-name-part></tp:taxon-name></italic>, corroborating <xref ref-type="bibr" rid="B3">Austin et al. (2019)</xref>. Mid-elevation males from Hispaniola have genitalia indistinguishable from those of <italic><tp:taxon-name><tp:taxon-name-part taxon-name-part-type="genus" reg="Argyrotaenia">A.</tp:taxon-name-part> <tp:taxon-name-part taxon-name-part-type="species" reg="amatana">amatana</tp:taxon-name-part></tp:taxon-name></italic>. Forewing patterns of the examined Hispaniolan and Cuban specimens match closely with the “typical” form of <italic><tp:taxon-name><tp:taxon-name-part taxon-name-part-type="genus" reg="Argyrotaenia">A.</tp:taxon-name-part> <tp:taxon-name-part taxon-name-part-type="species" reg="amatana">amatana</tp:taxon-name-part></tp:taxon-name></italic> from Florida. Unfortunately, we were only able to examine photographs of mid- and high-elevation Cuban specimens in <named-content xmlns:xlink="http://www.w3.org/1999/xlink" content-type="dwc:institutional_code" xlink:type="simple">ISEZ</named-content> and <abbrev xmlns:xlink="http://www.w3.org/1999/xlink" xlink:title="Vitor Becker Collection, Camacan, Bahia, Brazil" id="ABBRID0EUJDI" xlink:type="simple">VBC</abbrev> and unable to dissect males for comparison.</p><p>Among Caribbean taxa, COI sequence data strongly support a clade composed of <italic><tp:taxon-name><tp:taxon-name-part taxon-name-part-type="genus" reg="Argyrotaenia">A.</tp:taxon-name-part> <tp:taxon-name-part taxon-name-part-type="species" reg="amatana">amatana</tp:taxon-name-part></tp:taxon-name></italic>, <italic><tp:taxon-name><tp:taxon-name-part taxon-name-part-type="genus" reg="Argyrotaenia">A.</tp:taxon-name-part> <tp:taxon-name-part taxon-name-part-type="species" reg="vinalesiae">vinalesiae</tp:taxon-name-part></tp:taxon-name></italic>, and <italic><tp:taxon-name><tp:taxon-name-part taxon-name-part-type="genus" reg="Argyrotaenia">A.</tp:taxon-name-part> <tp:taxon-name-part taxon-name-part-type="species" reg="jamaicana">jamaicana</tp:taxon-name-part></tp:taxon-name></italic> (Figs <xref ref-type="fig" rid="F3">3</xref>, <xref ref-type="fig" rid="F4">4</xref>). Maximum COI sequence divergence was 0.5% among barcoded specimens of <italic><tp:taxon-name><tp:taxon-name-part taxon-name-part-type="genus" reg="Argyrotaenia">A.</tp:taxon-name-part> <tp:taxon-name-part taxon-name-part-type="species" reg="amatana">amatana</tp:taxon-name-part></tp:taxon-name></italic> used in this study (n = 3). Minimum COI sequence divergence between <italic><tp:taxon-name><tp:taxon-name-part taxon-name-part-type="genus" reg="Argyrotaenia">A.</tp:taxon-name-part> <tp:taxon-name-part taxon-name-part-type="species" reg="amatana">amatana</tp:taxon-name-part></tp:taxon-name></italic> (n = 3) and <italic><tp:taxon-name><tp:taxon-name-part taxon-name-part-type="genus" reg="Argyrotaenia">A.</tp:taxon-name-part> <tp:taxon-name-part taxon-name-part-type="species" reg="vinalesiae">vinalesiae</tp:taxon-name-part></tp:taxon-name></italic> (n = 1) was 1.6%; and for <italic><tp:taxon-name><tp:taxon-name-part taxon-name-part-type="genus" reg="Argyrotaenia">A.</tp:taxon-name-part> <tp:taxon-name-part taxon-name-part-type="species" reg="amatana">amatana</tp:taxon-name-part></tp:taxon-name></italic> (n = 3) and <italic><tp:taxon-name><tp:taxon-name-part taxon-name-part-type="genus" reg="Argyrotaenia">A.</tp:taxon-name-part> <tp:taxon-name-part taxon-name-part-type="species" reg="jamaicana">jamaicana</tp:taxon-name-part></tp:taxon-name></italic> 2.8% (n = 1).</p></tp:treatment-sec><tp:treatment-sec><!--Section generated to contain objects referenced in tp:taxon-treatment.--><fig id="F23" position="float" orientation="portrait"><object-id xmlns:xlink="http://www.w3.org/1999/xlink" content-type="doi" xlink:type="simple">10.3897/zookeys.982.52363.figure23</object-id><object-id xmlns:xlink="http://www.w3.org/1999/xlink" content-type="arpha" xlink:type="simple">3BC82C85-311C-57E2-9BA4-2A281340CAC2</object-id><label>Figure 23.</label><caption><p><italic><tp:taxon-name><tp:taxon-name-part taxon-name-part-type="genus" reg="Argyrotaenia">Argyrotaenia</tp:taxon-name-part></tp:taxon-name></italic> species distributions. Legend inset.</p></caption><graphic xmlns:xlink="http://www.w3.org/1999/xlink" xlink:href="zookeys-982-033-g023.jpg" position="float" orientation="portrait" xlink:type="simple" id="oo_470523.jpg"><uri content-type="original_file" xlink:type="simple">https://binary.pensoft.net/fig/470523</uri></graphic></fig><fig id="F3" position="float" orientation="portrait"><object-id xmlns:xlink="http://www.w3.org/1999/xlink" content-type="doi" xlink:type="simple">10.3897/zookeys.982.52363.figure3</object-id><object-id xmlns:xlink="http://www.w3.org/1999/xlink" content-type="arpha" xlink:type="simple">0D459B47-17F2-549D-86D5-65D3C5574036</object-id><label>Figure 3.</label><caption><p>Neighbor-joining (<abbrev xmlns:xlink="http://www.w3.org/1999/xlink" xlink:title="Neighbor-joining" xlink:type="simple">NJ</abbrev>) tree inferred using the Neighbor-Joining method (<xref ref-type="bibr" rid="B55">Saitou and Nei 1987</xref>) from COI barcode sequence data for specimens for which &gt; 500 base pairs recovered. The optimal tree with the sum of branch length = 1.2731 is shown. 1000 bootstrap replicates were conducted and their scores are shown next to branches. Only bootstrap scores greater than 70% are shown. Distances were computed using the Maximum Composite Likelihood (<abbrev xmlns:xlink="http://www.w3.org/1999/xlink" xlink:title="Maximum Composite Likelihood" id="ABBRID0EOVAE" xlink:type="simple">MCL</abbrev>) method (<xref ref-type="bibr" rid="B58">Tamura et al. 2004</xref>) and are in the units of the number of base substitutions per site. Analysis conducted in MEGA X (<xref ref-type="bibr" rid="B28">Kumar et al. 2018</xref>). BOLD process IDs and identifications are given at branch tips. Voucher specimen data and a pairwise distance matrix are given in Suppl. material <xref ref-type="supplementary-material" rid="S1">1</xref>.</p></caption><graphic xmlns:xlink="http://www.w3.org/1999/xlink" xlink:href="zookeys-982-033-g003.jpg" position="float" orientation="portrait" xlink:type="simple" id="oo_470503.jpg"><uri content-type="original_file" xlink:type="simple">https://binary.pensoft.net/fig/470503</uri></graphic></fig><supplementary-material xmlns:xlink="http://www.w3.org/1999/xlink" id="S1" position="float" orientation="portrait" xlink:type="simple"><object-id content-type="doi" xlink:type="simple">10.3897/zookeys.982.52363.suppl1</object-id><object-id content-type="arpha" xlink:type="simple">5EDA9C93-677F-57A2-9694-7F38CD21F76D</object-id><label>Supplementary material 1</label><caption><p>Specimens examined and COI pairwise distance matrix</p></caption><statement content-type="dataType"><label>Data type</label><p>occurences, pairwise distance matrix</p></statement><statement content-type="notes"><label>Explanation note</label><p>Tab 1 is a list of all specimens examined and COI barcode voucher data, tab 2 is a pairwise data matrix for all barcoded specimens.</p></statement><media xlink:href="zookeys-982-033-s001.docx" mimetype="application" mime-subtype="vnd.openxmlformats-officedocument.wordprocessingml.document" position="float" orientation="portrait" xlink:type="simple" id="oo_470528.docx"><uri content-type="original_file" xlink:type="simple">https://binary.pensoft.net/file/470528</uri></media><permissions><license xlink:type="simple"><license-p>This dataset is made available under the Open Database License (http://opendatacommons.org/licenses/odbl/1.0/). The Open Database License (ODbL) is a license agreement intended to allow users to freely share, modify, and use this Dataset while maintaining this same freedom for others, provided that the original source and author(s) are credited.</license-p></license></permissions><attrib specific-use="authors">Kyhl A. Austin, Jason J. Dombroskie</attrib></supplementary-material><fig id="F4" position="float" orientation="portrait"><object-id xmlns:xlink="http://www.w3.org/1999/xlink" content-type="doi" xlink:type="simple">10.3897/zookeys.982.52363.figure4</object-id><object-id xmlns:xlink="http://www.w3.org/1999/xlink" content-type="arpha" xlink:type="simple">16330D58-19BC-526D-BBDC-5080695803DA</object-id><label>Figure 4.</label><caption><p>Maximum Likelihood (<abbrev xmlns:xlink="http://www.w3.org/1999/xlink" xlink:title="Maximum Likelihood" xlink:type="simple">ML</abbrev>) tree inferred using the Kimura 2-parameter model (<xref ref-type="bibr" rid="B26">Kimura 1980</xref>) from COI barcode sequence data for specimens for which &gt; 500 base pairs were recovered. The tree with the highest log likelihood (-5939.70) is shown. 1000 bootstrap replicates were conducted and their scores are shown next to branches. Only bootstrap scores greater than 70% are shown. This phylogenetic analysis was conducted in MEGA X (<xref ref-type="bibr" rid="B28">Kumar et al. 2018</xref>). BOLD process IDs and identifications are given at branch tips. Voucher specimen data and a pairwise distance matrix are given in Suppl. material <xref ref-type="supplementary-material" rid="S1">1</xref>.</p></caption><graphic xmlns:xlink="http://www.w3.org/1999/xlink" xlink:href="zookeys-982-033-g004.jpg" position="float" orientation="portrait" xlink:type="simple" id="oo_470504.jpg"><uri content-type="original_file" xlink:type="simple">https://binary.pensoft.net/fig/470504</uri></graphic></fig><fig id="F5" position="float" orientation="portrait"><object-id xmlns:xlink="http://www.w3.org/1999/xlink" content-type="doi" xlink:type="simple">10.3897/zookeys.982.52363.figure5</object-id><object-id xmlns:xlink="http://www.w3.org/1999/xlink" content-type="arpha" xlink:type="simple">02D1A336-DC50-5EEE-BCCF-E2B463D7A979</object-id><label>Figure 5.</label><caption><p><italic><tp:taxon-name><tp:taxon-name-part taxon-name-part-type="genus" reg="Argyrotaenia">Argyrotaenia</tp:taxon-name-part></tp:taxon-name></italic> adults. <bold>A</bold><italic><tp:taxon-name><tp:taxon-name-part taxon-name-part-type="genus" reg="Argyrotaenia">A.</tp:taxon-name-part> <tp:taxon-name-part taxon-name-part-type="species" reg="ceramica">ceramica</tp:taxon-name-part></tp:taxon-name></italic> holotype ♂, Dominican Republic (<named-content xmlns:xlink="http://www.w3.org/1999/xlink" content-type="dwc:institutional_code" xlink:type="simple">CMNH</named-content>) <bold>B</bold><italic><tp:taxon-name><tp:taxon-name-part taxon-name-part-type="genus" reg="Argyrotaenia">A.</tp:taxon-name-part> <tp:taxon-name-part taxon-name-part-type="species" reg="ceramica">ceramica</tp:taxon-name-part></tp:taxon-name></italic> paratype ♂, Dominican Republic (<named-content xmlns:xlink="http://www.w3.org/1999/xlink" content-type="dwc:institutional_code" xlink:type="simple">CMNH</named-content>) <bold>C</bold><italic><tp:taxon-name><tp:taxon-name-part taxon-name-part-type="genus" reg="Argyrotaenia">A.</tp:taxon-name-part> <tp:taxon-name-part taxon-name-part-type="species" reg="ceramica">ceramica</tp:taxon-name-part></tp:taxon-name></italic> paratype ♀, Haiti (<named-content xmlns:xlink="http://www.w3.org/1999/xlink" content-type="dwc:institutional_code" xlink:type="simple">CMNH</named-content>) <bold>D</bold><italic><tp:taxon-name><tp:taxon-name-part taxon-name-part-type="genus" reg="Argyrotaenia">A.</tp:taxon-name-part> <tp:taxon-name-part taxon-name-part-type="species" reg="ceramica">ceramica</tp:taxon-name-part></tp:taxon-name></italic> ♀, Dominican Republic (<named-content xmlns:xlink="http://www.w3.org/1999/xlink" content-type="dwc:institutional_code" xlink:type="simple">CUIC</named-content>) <bold>E</bold><italic><tp:taxon-name><tp:taxon-name-part taxon-name-part-type="genus" reg="Argyrotaenia">A.</tp:taxon-name-part> <tp:taxon-name-part taxon-name-part-type="species" reg="ceramica">ceramica</tp:taxon-name-part> <tp:taxon-name-part taxon-name-part-type="subspecies" reg="granpiedrae">granpiedrae</tp:taxon-name-part></tp:taxon-name></italic> stat. nov. Cuba (<abbrev xmlns:xlink="http://www.w3.org/1999/xlink" xlink:title="Vitor Becker Collection, Camacan, Bahia, Brazil" id="ABBRID0EYLBG" xlink:type="simple">VBC</abbrev>) <bold>F</bold><italic><tp:taxon-name><tp:taxon-name-part taxon-name-part-type="genus" reg="Argyrotaenia">A.</tp:taxon-name-part> <tp:taxon-name-part taxon-name-part-type="species" reg="vinalesiae">vinalesiae</tp:taxon-name-part></tp:taxon-name></italic> ♀, Cuba (<abbrev xmlns:xlink="http://www.w3.org/1999/xlink" xlink:title="Vitor Becker Collection, Camacan, Bahia, Brazil" id="ABBRID0EJMBG" xlink:type="simple">VBC</abbrev>) <bold>G</bold><italic><tp:taxon-name><tp:taxon-name-part taxon-name-part-type="genus" reg="Argyrotaenia">A.</tp:taxon-name-part> <tp:taxon-name-part taxon-name-part-type="species" reg="jamaicana">jamaicana</tp:taxon-name-part></tp:taxon-name></italic> holotype ♂, Jamaica (<named-content xmlns:xlink="http://www.w3.org/1999/xlink" content-type="dwc:institutional_code" xlink:type="simple">CMNH</named-content>) <bold>H</bold><italic><tp:taxon-name><tp:taxon-name-part taxon-name-part-type="genus" reg="Argyrotaenia">A.</tp:taxon-name-part> <tp:taxon-name-part taxon-name-part-type="species" reg="jamaicana">jamaicana</tp:taxon-name-part></tp:taxon-name></italic> ♀, Jamaica (<named-content xmlns:xlink="http://www.w3.org/1999/xlink" content-type="dwc:institutional_code" xlink:type="simple">CUIC</named-content>).</p></caption><graphic xmlns:xlink="http://www.w3.org/1999/xlink" xlink:href="zookeys-982-033-g005.jpg" position="float" orientation="portrait" xlink:type="simple" id="oo_470505.jpg"><uri content-type="original_file" xlink:type="simple">https://binary.pensoft.net/fig/470505</uri></graphic></fig><fig id="F17" position="float" orientation="portrait"><object-id xmlns:xlink="http://www.w3.org/1999/xlink" content-type="doi" xlink:type="simple">10.3897/zookeys.982.52363.figure17</object-id><object-id xmlns:xlink="http://www.w3.org/1999/xlink" content-type="arpha" xlink:type="simple">01A025DE-966E-5F18-984F-AA8BDF63FA39</object-id><label>Figure 17.</label><caption><p><italic><tp:taxon-name><tp:taxon-name-part taxon-name-part-type="genus" reg="Argyrotaenia">Argyrotaenia</tp:taxon-name-part></tp:taxon-name></italic> female genitalia. Not to scale. <bold>A</bold><italic><tp:taxon-name><tp:taxon-name-part taxon-name-part-type="genus" reg="Argyrotaenia">A.</tp:taxon-name-part> <tp:taxon-name-part taxon-name-part-type="species" reg="jamaicana">jamaicana</tp:taxon-name-part></tp:taxon-name></italic>, Jamaica. KAA <abbrev xmlns:xlink="http://www.w3.org/1999/xlink" xlink:title="dissection" id="ABBRID0EVLGM" xlink:type="simple">diss</abbrev>. #0127 (<named-content xmlns:xlink="http://www.w3.org/1999/xlink" content-type="dwc:institutional_code" xlink:type="simple">USNM</named-content>) <bold>B</bold><italic><tp:taxon-name><tp:taxon-name-part taxon-name-part-type="genus" reg="Argyrotaenia">A.</tp:taxon-name-part> <tp:taxon-name-part taxon-name-part-type="species" reg="vinalesiae">vinalesiae</tp:taxon-name-part></tp:taxon-name></italic>, Cuba. KAA <abbrev xmlns:xlink="http://www.w3.org/1999/xlink" xlink:title="dissection" id="ABBRID0ELMGM" xlink:type="simple">diss</abbrev>. #0159 (<abbrev xmlns:xlink="http://www.w3.org/1999/xlink" xlink:title="Vitor Becker Collection, Camacan, Bahia, Brazil" id="ABBRID0EPMGM" xlink:type="simple">VBC</abbrev>) <bold>C</bold><italic><tp:taxon-name><tp:taxon-name-part taxon-name-part-type="genus" reg="Argyrotaenia">A.</tp:taxon-name-part> <tp:taxon-name-part taxon-name-part-type="species" reg="razowskiana">razowskiana</tp:taxon-name-part></tp:taxon-name></italic> sp. nov. paratype, Dominican Republic. KAA <abbrev xmlns:xlink="http://www.w3.org/1999/xlink" xlink:title="dissection" id="ABBRID0EANGM" xlink:type="simple">diss</abbrev>. #0106 (<named-content xmlns:xlink="http://www.w3.org/1999/xlink" content-type="dwc:institutional_code" xlink:type="simple">CMNH</named-content>) <bold>D</bold><italic><tp:taxon-name><tp:taxon-name-part taxon-name-part-type="genus" reg="Argyrotaenia">A.</tp:taxon-name-part> <tp:taxon-name-part taxon-name-part-type="species" reg="paradisei">paradisei</tp:taxon-name-part></tp:taxon-name></italic> sp. nov. paratype, Dominican Republic. KAA <abbrev xmlns:xlink="http://www.w3.org/1999/xlink" xlink:title="dissection" id="ABBRID0EWNGM" xlink:type="simple">diss</abbrev>. #0073 (<named-content xmlns:xlink="http://www.w3.org/1999/xlink" content-type="dwc:institutional_code" xlink:type="simple">CUIC</named-content>) <bold>E</bold><italic><tp:taxon-name><tp:taxon-name-part taxon-name-part-type="genus" reg="Argyrotaenia">A.</tp:taxon-name-part> <tp:taxon-name-part taxon-name-part-type="species" reg="cryptica">cryptica</tp:taxon-name-part> <tp:taxon-name-part taxon-name-part-type="subspecies" reg="cryptica">cryptica</tp:taxon-name-part></tp:taxon-name></italic> ssp. nov. paratype, Dominican Republic. KAA <abbrev xmlns:xlink="http://www.w3.org/1999/xlink" xlink:title="dissection" id="ABBRID0EQOGM" xlink:type="simple">diss</abbrev>. #0171 (<named-content xmlns:xlink="http://www.w3.org/1999/xlink" content-type="dwc:institutional_code" xlink:type="simple">CMNH</named-content>) <bold>F</bold><italic><tp:taxon-name><tp:taxon-name-part taxon-name-part-type="genus" reg="Argyrotaenia">A.</tp:taxon-name-part> <tp:taxon-name-part taxon-name-part-type="species" reg="cryptica">cryptica</tp:taxon-name-part> <tp:taxon-name-part taxon-name-part-type="subspecies" reg="praeteritana">praeteritana</tp:taxon-name-part></tp:taxon-name></italic> ssp. nov. paratype, Dominican Republic. Razowski <abbrev xmlns:xlink="http://www.w3.org/1999/xlink" xlink:title="dissection" id="ABBRID0EKPGM" xlink:type="simple">diss</abbrev>. #10733 (<named-content xmlns:xlink="http://www.w3.org/1999/xlink" content-type="dwc:institutional_code" xlink:type="simple">CMNH</named-content>).</p></caption><graphic xmlns:xlink="http://www.w3.org/1999/xlink" xlink:href="zookeys-982-033-g017.jpg" position="float" orientation="portrait" xlink:type="simple" id="oo_470517.jpg"><uri content-type="original_file" xlink:type="simple">https://binary.pensoft.net/fig/470517</uri></graphic></fig><fig id="F15" position="float" orientation="portrait"><object-id xmlns:xlink="http://www.w3.org/1999/xlink" content-type="doi" xlink:type="simple">10.3897/zookeys.982.52363.figure15</object-id><object-id xmlns:xlink="http://www.w3.org/1999/xlink" content-type="arpha" xlink:type="simple">F08E8D2F-5593-55FD-8304-CE5AEA8003F8</object-id><label>Figure 15.</label><caption><p><italic><tp:taxon-name><tp:taxon-name-part taxon-name-part-type="genus" reg="Argyrotaenia">Argyrotaenia</tp:taxon-name-part></tp:taxon-name></italic> male genitalia. Not to scale. <bold>A</bold><italic><tp:taxon-name><tp:taxon-name-part taxon-name-part-type="genus" reg="Argyrotaenia">A.</tp:taxon-name-part> <tp:taxon-name-part taxon-name-part-type="species" reg="bisignata">bisignata</tp:taxon-name-part></tp:taxon-name></italic> paratype, Dominican Republic. KAA <abbrev xmlns:xlink="http://www.w3.org/1999/xlink" xlink:title="dissection" id="ABBRID0EAQFM" xlink:type="simple">diss</abbrev>. #0044 (<named-content xmlns:xlink="http://www.w3.org/1999/xlink" content-type="dwc:institutional_code" xlink:type="simple">CMNH</named-content>) <bold>B</bold><italic><tp:taxon-name><tp:taxon-name-part taxon-name-part-type="genus" reg="Argyrotaenia">A.</tp:taxon-name-part> <tp:taxon-name-part taxon-name-part-type="species" reg="jamaicana">jamaicana</tp:taxon-name-part></tp:taxon-name></italic>, Jamaica. KAA <abbrev xmlns:xlink="http://www.w3.org/1999/xlink" xlink:title="dissection" id="ABBRID0EWQFM" xlink:type="simple">diss</abbrev>. #0131 (<named-content xmlns:xlink="http://www.w3.org/1999/xlink" content-type="dwc:institutional_code" xlink:type="simple">USNM</named-content>) <bold>C</bold><italic><tp:taxon-name><tp:taxon-name-part taxon-name-part-type="genus" reg="Argyrotaenia">A.</tp:taxon-name-part> <tp:taxon-name-part taxon-name-part-type="species" reg="razowskiana">razowskiana</tp:taxon-name-part></tp:taxon-name></italic> sp. nov. paratype, Dominican Republic. KAA <abbrev xmlns:xlink="http://www.w3.org/1999/xlink" xlink:title="dissection" id="ABBRID0EMRFM" xlink:type="simple">diss</abbrev>. #0104 (<named-content xmlns:xlink="http://www.w3.org/1999/xlink" content-type="dwc:institutional_code" xlink:type="simple">CUIC</named-content>) <bold>D</bold><italic><tp:taxon-name><tp:taxon-name-part taxon-name-part-type="genus" reg="Argyrotaenia">A.</tp:taxon-name-part> <tp:taxon-name-part taxon-name-part-type="species" reg="cryptica">cryptica</tp:taxon-name-part> <tp:taxon-name-part taxon-name-part-type="subspecies" reg="praeteritana">praeteritana</tp:taxon-name-part></tp:taxon-name></italic> ssp. nov. holotype, Dominican Republic. Razowski <abbrev xmlns:xlink="http://www.w3.org/1999/xlink" xlink:title="dissection" id="ABBRID0EGSFM" xlink:type="simple">diss</abbrev>. #10732 (<named-content xmlns:xlink="http://www.w3.org/1999/xlink" content-type="dwc:institutional_code" xlink:type="simple">CMNH</named-content>) <bold>E</bold><italic><tp:taxon-name><tp:taxon-name-part taxon-name-part-type="genus" reg="Argyrotaenia">A.</tp:taxon-name-part> <tp:taxon-name-part taxon-name-part-type="species" reg="cryptica">cryptica</tp:taxon-name-part> <tp:taxon-name-part taxon-name-part-type="subspecies" reg="cryptica">cryptica</tp:taxon-name-part></tp:taxon-name></italic> ssp. nov. paratype, Dominican Republic. KAA <abbrev xmlns:xlink="http://www.w3.org/1999/xlink" xlink:title="dissection" id="ABBRID0EATFM" xlink:type="simple">diss</abbrev>. #0115 (<named-content xmlns:xlink="http://www.w3.org/1999/xlink" content-type="dwc:institutional_code" xlink:type="simple">CMNH</named-content>) <bold>F</bold><italic><tp:taxon-name><tp:taxon-name-part taxon-name-part-type="genus" reg="Argyrotaenia">A.</tp:taxon-name-part> <tp:taxon-name-part taxon-name-part-type="species" reg="paradisei">paradisei</tp:taxon-name-part></tp:taxon-name></italic> sp. nov. paratype, Dominican Republic. KAA <abbrev xmlns:xlink="http://www.w3.org/1999/xlink" xlink:title="dissection" id="ABBRID0EWTFM" xlink:type="simple">diss</abbrev>. #0116 (<named-content xmlns:xlink="http://www.w3.org/1999/xlink" content-type="dwc:institutional_code" xlink:type="simple">CMNH</named-content>).</p></caption><graphic xmlns:xlink="http://www.w3.org/1999/xlink" xlink:href="zookeys-982-033-g015.jpg" position="float" orientation="portrait" xlink:type="simple" id="oo_470515.jpg"><uri content-type="original_file" xlink:type="simple">https://binary.pensoft.net/fig/470515</uri></graphic></fig></tp:treatment-sec><ref-list><ref id="B3"><mixed-citation xmlns:xlink="http://www.w3.org/1999/xlink" xlink:type="simple"><person-group><name name-style="western"><surname>Austin</surname><given-names>KA</given-names></name><name name-style="western"><surname>Dombroskie</surname><given-names>JJ</given-names></name><name name-style="western"><surname>Matthews</surname><given-names>DL</given-names></name><name name-style="western"><surname>Miller</surname><given-names>JY</given-names></name></person-group> (<year>2019</year>) <article-title>A review of the <tp:taxon-name><tp:taxon-name-part taxon-name-part-type="tribe">Archipini</tp:taxon-name-part></tp:taxon-name> of The Bahamas with the description of a new species of <italic><tp:taxon-name><tp:taxon-name-part taxon-name-part-type="genus">Argyrotaenia</tp:taxon-name-part></tp:taxon-name></italic> Stephens (<tp:taxon-name><tp:taxon-name-part taxon-name-part-type="family">Tortricidae</tp:taxon-name-part></tp:taxon-name>).</article-title><source>Journal of the Lepidopterists’ Society</source><volume>73</volume>(<issue>1</issue>): <fpage>5</fpage>–<lpage>17</lpage>. <ext-link xlink:type="simple" ext-link-type="doi" xlink:href="10.18473/lepi.73i1.a2">https://doi.org/10.18473/lepi.73i1.a2</ext-link></mixed-citation></ref><ref id="B55"><mixed-citation xmlns:xlink="http://www.w3.org/1999/xlink" xlink:type="simple"><person-group><name name-style="western"><surname>Saitou</surname><given-names>N</given-names></name><name name-style="western"><surname>Nei</surname><given-names>M</given-names></name></person-group> (<year>1987</year>) <article-title>The neighbor-joining method: A new method for reconstructing phylogenetic trees.</article-title><source>Molecular Biology and Evolution</source><volume>4</volume>: <fpage>406</fpage>–<lpage>425</lpage>.</mixed-citation></ref><ref id="B58"><mixed-citation xmlns:xlink="http://www.w3.org/1999/xlink" xlink:type="simple"><person-group><name name-style="western"><surname>Tamura</surname><given-names>K</given-names></name><name name-style="western"><surname>Nei</surname><given-names>M</given-names></name><name name-style="western"><surname>Kumar</surname><given-names>S</given-names></name></person-group> (<year>2004</year>) <article-title>Prospects for inferring very large phylogenies by using the neighbor-joining method.</article-title><source>Proceedings of the National Academy of Sciences</source><volume>101</volume>: <fpage>11030</fpage>–<lpage>11035</lpage>. <ext-link xlink:type="simple" ext-link-type="doi" xlink:href="10.1073/pnas.0404206101">https://doi.org/10.1073/pnas.0404206101</ext-link></mixed-citation></ref><ref id="B28"><mixed-citation xmlns:xlink="http://www.w3.org/1999/xlink" xlink:type="simple"><person-group><name name-style="western"><surname>Kumar</surname><given-names>S</given-names></name><name name-style="western"><surname>Stecher</surname><given-names>G</given-names></name><name name-style="western"><surname>Li</surname><given-names>M</given-names></name><name name-style="western"><surname>Knyaz</surname><given-names>C</given-names></name><name name-style="western"><surname>Tamura</surname><given-names>K</given-names></name></person-group> (<year>2018</year>) <article-title>MEGA X: Molecular Evolutionary Genetics Analysis across computing platforms.</article-title><source>Molecular Biology and Evolution</source><volume>35</volume>: <fpage>1547</fpage>–<lpage>1549</lpage>. <ext-link xlink:type="simple" ext-link-type="doi" xlink:href="10.1093/molbev/msy096">https://doi.org/10.1093/molbev/msy096</ext-link></mixed-citation></ref><ref id="B26"><mixed-citation xmlns:xlink="http://www.w3.org/1999/xlink" xlink:type="simple"><person-group><name name-style="western"><surname>Kimura</surname><given-names>M</given-names></name></person-group> (<year>1980</year>) <article-title>A simple method for estimating evolutionary rate of base substitutions through comparative studies of nucleotide sequences.</article-title><source>Journal of Molecular Evolution,</source><volume>16</volume>: <fpage>111</fpage>–<lpage>120</lpage>. <ext-link xlink:type="simple" ext-link-type="doi" xlink:href="10.1007/BF01731581">https://doi.org/10.1007/BF01731581</ext-link></mixed-citation></ref><ref id="B45"><mixed-citation xmlns:xlink="http://www.w3.org/1999/xlink" xlink:type="simple"><person-group><name name-style="western"><surname>Razowski</surname><given-names>J</given-names></name></person-group> (<year>1999</year>) <article-title><tp:taxon-name><tp:taxon-name-part taxon-name-part-type="family">Tortricidae</tp:taxon-name-part></tp:taxon-name> (<tp:taxon-name><tp:taxon-name-part taxon-name-part-type="order">Lepidoptera</tp:taxon-name-part></tp:taxon-name>) from the Dominican Republic.</article-title><source>Acta Zoologica Cracoviensia</source><volume>42</volume>: <fpage>307</fpage>–<lpage>319</lpage>.</mixed-citation></ref></ref-list></tp:taxon-treatment>
