# Supplementary material for: A taxonomic revision of the Archipini of the Caribbean (Lepidoptera, Tortricidae, Tortricinae)
Source: Zookeys. 2020 Nov 2;982:33–147. doi: 10.3897/zookeys.982.52363 (PMC7652813; doi:10.3897/zookeys.982.52363)
Supplement: XML Treatment for Argyrotaenia flavoreticulana [file zookeys.982.52363-treatment8.xml]

<!DOCTYPE tp:taxon-treatment
  PUBLIC "-//TaxonX//DTD Taxonomic Treatment Publishing DTD v0 20100105//EN" "tax-treatment-NSO.dtd">
<tp:taxon-treatment xmlns:tp="http://www.plazi.org/taxpub"><tp:treatment-meta><kwd-group><label>Taxon classification</label><kwd><named-content xmlns:xlink="http://www.w3.org/1999/xlink" content-type="kingdom">Animalia</named-content></kwd><kwd><named-content xmlns:xlink="http://www.w3.org/1999/xlink" content-type="order">Lepidoptera</named-content></kwd><kwd><named-content xmlns:xlink="http://www.w3.org/1999/xlink" content-type="family">Tortricidae</named-content></kwd></kwd-group><mixed-citation publication-type="journal"><person-group><name><surname>Austin</surname><given-names>Kyhl A.</given-names></name><name><surname>Dombroskie</surname><given-names>Jason J.</given-names></name></person-group><article-title>A taxonomic revision of the <tp:taxon-name><tp:taxon-name-part taxon-name-part-type="tribe">Archipini</tp:taxon-name-part></tp:taxon-name> of the Caribbean (<tp:taxon-name><tp:taxon-name-part taxon-name-part-type="order">Lepidoptera</tp:taxon-name-part></tp:taxon-name>, <tp:taxon-name><tp:taxon-name-part taxon-name-part-type="family">Tortricidae</tp:taxon-name-part></tp:taxon-name>, <tp:taxon-name><tp:taxon-name-part taxon-name-part-type="subfamily">Tortricinae</tp:taxon-name-part></tp:taxon-name>)</article-title><source>Zookeys</source><day>02</day><month>11</month><year>2020</year><volume>982</volume><fpage>33</fpage><lpage>147</lpage><pub-id pub-id-type="doi">10.3897/zookeys.982.52363</pub-id></mixed-citation></tp:treatment-meta><tp:nomenclature><tp:taxon-name><object-id xmlns:xlink="http://www.w3.org/1999/xlink" content-type="arpha" xlink:type="simple">B11FE21F-385B-52FE-AB56-BB2891D8351B</object-id>
              <tp:taxon-name-part taxon-name-part-type="genus" reg="Argyrotaenia">Argyrotaenia</tp:taxon-name-part>
              <tp:taxon-name-part taxon-name-part-type="species" reg="flavoreticulana">flavoreticulana</tp:taxon-name-part>
            </tp:taxon-name><tp:taxon-authority>Austin &amp; Dombroskie, 2019</tp:taxon-authority><xref ref-type="bibr" rid="B3"> Austin et al. 2019: figs 2a–c; 3c, d, h; 4b</xref><tp:nomenclature-citation-list><tp:nomenclature-citation><tp:taxon-name>
                  <tp:taxon-name-part taxon-name-part-type="genus" reg="Argyrotaenia">Argyrotaenia</tp:taxon-name-part> <tp:taxon-name-part taxon-name-part-type="species" reg="flavoreticulana">flavoreticulana</tp:taxon-name-part></tp:taxon-name><comment>Austin &amp; Dombroskie, 2019: 9</comment></tp:nomenclature-citation></tp:nomenclature-citation-list></tp:nomenclature><tp:treatment-sec sec-type="diagnosis" id="SECID0EQODI"><title>Diagnosis.</title><p><italic><tp:taxon-name><tp:taxon-name-part taxon-name-part-type="genus" reg="Argyrotaenia">Argyrotaenia</tp:taxon-name-part> <tp:taxon-name-part taxon-name-part-type="species" reg="flavoreticulana">flavoreticulana</tp:taxon-name-part></tp:taxon-name></italic> is unlikely to be confused with any described Caribbean <tp:taxon-name><tp:taxon-name-part taxon-name-part-type="tribe">Archipini</tp:taxon-name-part></tp:taxon-name>. Its straw yellow <abbrev xmlns:xlink="http://www.w3.org/1999/xlink" xlink:title="forewing" id="ABBRID0EGPDI" xlink:type="simple">FW</abbrev> with obsolete banding (<xref ref-type="bibr" rid="B3">Austin et al. 2019</xref>: fig. 2a–c) separate it from all other Caribbean species in the tribe. See <xref ref-type="bibr" rid="B3">Austin et al. (2019)</xref> for a full diagnosis.</p></tp:treatment-sec><tp:treatment-sec sec-type="type material" id="SECID0ESPDI"><title>Type material.</title><p><bold><italic>Holotype</italic></bold> ♂: <bold>The Bahamas: Great Exuma</bold>: Simons Pt, 23.31.50, 75.47.30 [<named-content xmlns:xlink="http://www.w3.org/1999/xlink" content-type="dwc:verbatimCoordinates" xlink:type="simple"><named-content content-type="geo-json" specific-use="{&#34;type&#34;:&#34;Point&#34;,&#34;coordinates&#34;:[-75.794780,23.532380]}" id="NCID0EKQDI" xlink:type="simple">23.53238, -75.79478</named-content></named-content>], 10 iv 1986, Tim L. McCabe, (<named-content xmlns:xlink="http://www.w3.org/1999/xlink" content-type="dwc:institutional_code" xlink:type="simple">CUIC</named-content>) [examined]. <bold><italic>Paratypes</italic></bold> (2♂♂, 2♀♀): <bold>The Bahamas: Long Island</bold>: 1♂, blue hole E of Anderson, <named-content xmlns:xlink="http://www.w3.org/1999/xlink" content-type="dwc:verbatimCoordinates" xlink:type="simple"><named-content content-type="geo-json" specific-use="{&#34;type&#34;:&#34;Point&#34;,&#34;coordinates&#34;:[-75.237334,23.533233]}" id="NCID0E3QDI" xlink:type="simple">23.533233, -75.237334</named-content></named-content>, 31 v 2014, J. Miller, G. Goss, M. Simon, D. Matthews, Bahamas Survey <abbrev xmlns:xlink="http://www.w3.org/1999/xlink" content-type="institution" xlink:title="McGuire Center for Lepidoptera &amp; Biodiversity, Gainesville, Florida, USA" id="ABBRID0EBRDI" xlink:type="simple">MGCL</abbrev> Accession No. 2014-14, <abbrev xmlns:xlink="http://www.w3.org/1999/xlink" content-type="institution" xlink:title="McGuire Center for Lepidoptera &amp; Biodiversity, Gainesville, Florida, USA" id="ABBRID0EGRDI" xlink:type="simple">MGCL</abbrev> 236227, K.A. <abbrev xmlns:xlink="http://www.w3.org/1999/xlink" xlink:title="dissection" id="ABBRID0ERRDI" xlink:type="simple">diss</abbrev>. #0008 (<abbrev xmlns:xlink="http://www.w3.org/1999/xlink" content-type="institution" xlink:title="McGuire Center for Lepidoptera &amp; Biodiversity, Gainesville, Florida, USA" id="ABBRID0EVRDI" xlink:type="simple">MGCL</abbrev>). 1♀, same as previous, but Bahamas Survey <abbrev xmlns:xlink="http://www.w3.org/1999/xlink" content-type="institution" xlink:title="McGuire Center for Lepidoptera &amp; Biodiversity, Gainesville, Florida, USA" id="ABBRID0E1RDI" xlink:type="simple">MGCL</abbrev> Accession No. 2014-14, D. Matthews Genitalia Prep. #1843 <abbrev xmlns:xlink="http://www.w3.org/1999/xlink" content-type="institution" xlink:title="McGuire Center for Lepidoptera &amp; Biodiversity, Gainesville, Florida, USA" id="ABBRID0E6RDI" xlink:type="simple">MGCL</abbrev> 236228 (<abbrev xmlns:xlink="http://www.w3.org/1999/xlink" content-type="institution" xlink:title="McGuire Center for Lepidoptera &amp; Biodiversity, Gainesville, Florida, USA" id="ABBRID0EESDI" xlink:type="simple">MGCL</abbrev>). <bold>South Andros</bold>: 1♂, W of The Bluff Settlement, <named-content xmlns:xlink="http://www.w3.org/1999/xlink" content-type="dwc:verbatimCoordinates" xlink:type="simple"><named-content content-type="geo-json" specific-use="{&#34;type&#34;:&#34;Point&#34;,&#34;coordinates&#34;:[-77.557659,24.106939]}" id="NCID0EOSDI" xlink:type="simple">24.106939, -77.557659</named-content></named-content>, 29 iii 2014, J. Miller, M. Simon, R. Rozycki, D. Matthews, Bahamas Survey <abbrev xmlns:xlink="http://www.w3.org/1999/xlink" content-type="institution" xlink:title="McGuire Center for Lepidoptera &amp; Biodiversity, Gainesville, Florida, USA" id="ABBRID0ETSDI" xlink:type="simple">MGCL</abbrev> Accession No. 2014-9, D. Matthews Genitalia Prep. #1825, <abbrev xmlns:xlink="http://www.w3.org/1999/xlink" content-type="institution" xlink:title="McGuire Center for Lepidoptera &amp; Biodiversity, Gainesville, Florida, USA" id="ABBRID0EYSDI" xlink:type="simple">MGCL</abbrev> 233628 (<abbrev xmlns:xlink="http://www.w3.org/1999/xlink" content-type="institution" xlink:title="McGuire Center for Lepidoptera &amp; Biodiversity, Gainesville, Florida, USA" id="ABBRID0E4SDI" xlink:type="simple">MGCL</abbrev>). <bold>Great Exuma</bold>: 1♀, Simons Pt, 23.31.50, 75.47.30 [<named-content xmlns:xlink="http://www.w3.org/1999/xlink" content-type="dwc:verbatimCoordinates" xlink:type="simple"><named-content content-type="geo-json" specific-use="{&#34;type&#34;:&#34;Point&#34;,&#34;coordinates&#34;:[-75.794780,23.532380]}" id="NCID0EPTDI" xlink:type="simple">23.53238, -75.79478</named-content></named-content>], 17 i 1980, Tim L. McCabe(<abbrev xmlns:xlink="http://www.w3.org/1999/xlink" xlink:title="Research collection of Tim L. McCabe, Albany, New York, USA" id="ABBRID0EUTDI" xlink:type="simple">TM</abbrev>) [all examined].</p></tp:treatment-sec><tp:treatment-sec sec-type="description" id="SECID0EYTDI"><title>Description.</title><p>See <xref ref-type="bibr" rid="B3">Austin et al. 2019</xref>.</p></tp:treatment-sec><tp:treatment-sec sec-type="distribution" id="SECID0ECUDI"><title>Distribution.</title><p><italic><tp:taxon-name><tp:taxon-name-part taxon-name-part-type="genus" reg="Argyrotaenia">Argyrotaenia</tp:taxon-name-part> <tp:taxon-name-part taxon-name-part-type="species" reg="flavoreticulana">flavoreticulana</tp:taxon-name-part></tp:taxon-name></italic> is known from Great Exuma, Long Island, and South Andros Island in The Bahamas (<xref ref-type="bibr" rid="B3">Austin et al. 2019</xref>).</p></tp:treatment-sec><tp:treatment-sec sec-type="ecology" id="SECID0EXUDI"><title>Ecology.</title><p>Nothing is known of the biology of <italic><tp:taxon-name><tp:taxon-name-part taxon-name-part-type="genus" reg="Argyrotaenia">A.</tp:taxon-name-part> <tp:taxon-name-part taxon-name-part-type="species" reg="flavoreticulana">flavoreticulana</tp:taxon-name-part></tp:taxon-name></italic>. Specimens have been collected from January to April.</p></tp:treatment-sec><ref-list><ref id="B3"><mixed-citation xmlns:xlink="http://www.w3.org/1999/xlink" xlink:type="simple"><person-group><name name-style="western"><surname>Austin</surname><given-names>KA</given-names></name><name name-style="western"><surname>Dombroskie</surname><given-names>JJ</given-names></name><name name-style="western"><surname>Matthews</surname><given-names>DL</given-names></name><name name-style="western"><surname>Miller</surname><given-names>JY</given-names></name></person-group> (<year>2019</year>) <article-title>A review of the <tp:taxon-name><tp:taxon-name-part taxon-name-part-type="tribe">Archipini</tp:taxon-name-part></tp:taxon-name> of The Bahamas with the description of a new species of <italic><tp:taxon-name><tp:taxon-name-part taxon-name-part-type="genus">Argyrotaenia</tp:taxon-name-part></tp:taxon-name></italic> Stephens (<tp:taxon-name><tp:taxon-name-part taxon-name-part-type="family">Tortricidae</tp:taxon-name-part></tp:taxon-name>).</article-title><source>Journal of the Lepidopterists’ Society</source><volume>73</volume>(<issue>1</issue>): <fpage>5</fpage>–<lpage>17</lpage>. <ext-link xlink:type="simple" ext-link-type="doi" xlink:href="10.18473/lepi.73i1.a2">https://doi.org/10.18473/lepi.73i1.a2</ext-link></mixed-citation></ref></ref-list></tp:taxon-treatment>
