# Supplementary material for: A taxonomic revision of the Archipini of the Caribbean (Lepidoptera, Tortricidae, Tortricinae)
Source: Zookeys. 2020 Nov 2;982:33–147. doi: 10.3897/zookeys.982.52363 (PMC7652813; doi:10.3897/zookeys.982.52363)
Supplement: XML Treatment for Argyrotaenia kimballi [file zookeys.982.52363-treatment9.xml]

<!DOCTYPE tp:taxon-treatment
  PUBLIC "-//TaxonX//DTD Taxonomic Treatment Publishing DTD v0 20100105//EN" "tax-treatment-NSO.dtd">
<tp:taxon-treatment xmlns:tp="http://www.plazi.org/taxpub"><tp:treatment-meta><kwd-group><label>Taxon classification</label><kwd><named-content xmlns:xlink="http://www.w3.org/1999/xlink" content-type="kingdom">Animalia</named-content></kwd><kwd><named-content xmlns:xlink="http://www.w3.org/1999/xlink" content-type="order">Lepidoptera</named-content></kwd><kwd><named-content xmlns:xlink="http://www.w3.org/1999/xlink" content-type="family">Tortricidae</named-content></kwd></kwd-group><mixed-citation publication-type="journal"><person-group><name><surname>Austin</surname><given-names>Kyhl A.</given-names></name><name><surname>Dombroskie</surname><given-names>Jason J.</given-names></name></person-group><article-title>A taxonomic revision of the <tp:taxon-name><tp:taxon-name-part taxon-name-part-type="tribe">Archipini</tp:taxon-name-part></tp:taxon-name> of the Caribbean (<tp:taxon-name><tp:taxon-name-part taxon-name-part-type="order">Lepidoptera</tp:taxon-name-part></tp:taxon-name>, <tp:taxon-name><tp:taxon-name-part taxon-name-part-type="family">Tortricidae</tp:taxon-name-part></tp:taxon-name>, <tp:taxon-name><tp:taxon-name-part taxon-name-part-type="subfamily">Tortricinae</tp:taxon-name-part></tp:taxon-name>)</article-title><source>Zookeys</source><day>02</day><month>11</month><year>2020</year><volume>982</volume><fpage>33</fpage><lpage>147</lpage><pub-id pub-id-type="doi">10.3897/zookeys.982.52363</pub-id></mixed-citation></tp:treatment-meta><tp:nomenclature><tp:taxon-name><object-id xmlns:xlink="http://www.w3.org/1999/xlink" content-type="arpha" xlink:type="simple">6DA265C1-35A9-5733-83DB-25C0F8DA47B4</object-id>
              <tp:taxon-name-part taxon-name-part-type="genus" reg="Argyrotaenia">Argyrotaenia</tp:taxon-name-part>
              <tp:taxon-name-part taxon-name-part-type="species" reg="kimballi">kimballi</tp:taxon-name-part>
            </tp:taxon-name><tp:taxon-authority>Obraztsov, 1961</tp:taxon-authority><xref ref-type="bibr" rid="B3"> Austin et al. 2019: figs 2d; 3b, g; 4c</xref><tp:nomenclature-citation-list><tp:nomenclature-citation><tp:taxon-name>
                  <tp:taxon-name-part taxon-name-part-type="genus" reg="Argyrotaenia">Argyrotaenia</tp:taxon-name-part> <tp:taxon-name-part taxon-name-part-type="species" reg="kimballi">kimballi</tp:taxon-name-part></tp:taxon-name><comment>Obraztsov, 1961: 13</comment></tp:nomenclature-citation></tp:nomenclature-citation-list></tp:nomenclature><tp:treatment-sec sec-type="diagnosis" id="SECID0E5WDI"><title>Diagnosis.</title><p><italic><tp:taxon-name><tp:taxon-name-part taxon-name-part-type="genus" reg="Argyrotaenia">Argyrotaenia</tp:taxon-name-part> <tp:taxon-name-part taxon-name-part-type="species" reg="kimballi">kimballi</tp:taxon-name-part></tp:taxon-name></italic> is most similar to <italic><tp:taxon-name><tp:taxon-name-part taxon-name-part-type="genus" reg="Argyrotaenia">A.</tp:taxon-name-part> <tp:taxon-name-part taxon-name-part-type="species" reg="amatana">amatana</tp:taxon-name-part></tp:taxon-name></italic>, which also occurs in The Bahamas. It can be separated from the latter by its conspicuously bicolored median fascia, which is uniformly colored in <italic><tp:taxon-name><tp:taxon-name-part taxon-name-part-type="genus" reg="Argyrotaenia">A.</tp:taxon-name-part> <tp:taxon-name-part taxon-name-part-type="species" reg="amatana">amatana</tp:taxon-name-part></tp:taxon-name></italic>.</p></tp:treatment-sec><tp:treatment-sec sec-type="type material" id="SECID0EFYDI"><title>Type material.</title><p><bold><italic>Holotype</italic></bold> ♂: <bold>USA: Florida</bold>: Highlands Co., Archbold Biological Station, 10 ii 1958, R. W. Pease, Jr., genitalia on slide, no. 509-Obr. (<named-content xmlns:xlink="http://www.w3.org/1999/xlink" content-type="dwc:institutional_code" xlink:type="simple">AMNH</named-content>) [photo examined]. <bold><italic>Paratypes</italic></bold> (5♂♂, 1♀): <bold>USA</bold>: 2♂♂, same as holotype but 25 xii 1957 and 5 i 1958 [not examined]. 3♂♂, same as holotype but 31 xii 1959, 5 i 1960, and 14 i 1960, S.W. Frost [not examined] (Collection of C.P. Kimball, possibly donated to <named-content xmlns:xlink="http://www.w3.org/1999/xlink" content-type="dwc:institutional_code" xlink:type="simple">AMNH</named-content> after Kimball’s death). 1♀, same as holotype but 22 ii 1958 (genitalia on slide, no. 510-Obr.) [not examined] (<named-content xmlns:xlink="http://www.w3.org/1999/xlink" content-type="dwc:institutional_code" xlink:type="simple">AMNH</named-content>).</p></tp:treatment-sec><tp:treatment-sec sec-type="material" id="SECID0EGZDI"><title>Additional material examined.</title><p>(5♂♂). <bold>The Bahamas</bold>: <bold>North Andros</bold>: 1♂, Captain Bill’s Blue Hole, <named-content xmlns:xlink="http://www.w3.org/1999/xlink" content-type="dwc:verbatimCoordinates" xlink:type="simple"><named-content content-type="geo-json" specific-use="{&#34;type&#34;:&#34;Point&#34;,&#34;coordinates&#34;:[-77.862031,24.742046]}" id="NCID0ETZDI" xlink:type="simple">24.742046, -77.862031</named-content></named-content>, 13 vi 2012, Mark Simon, Gary Goss, Rick Rozycki &amp; Michael Simon, M. Simon <abbrev xmlns:xlink="http://www.w3.org/1999/xlink" content-type="institution" xlink:title="McGuire Center for Lepidoptera &amp; Biodiversity, Gainesville, Florida, USA" id="ABBRID0EYZDI" xlink:type="simple">MGCL</abbrev> Accession No. 2012-28, <abbrev xmlns:xlink="http://www.w3.org/1999/xlink" content-type="institution" xlink:title="McGuire Center for Lepidoptera &amp; Biodiversity, Gainesville, Florida, USA" id="ABBRID0E4ZDI" xlink:type="simple">MGCL</abbrev> 233014 (<abbrev xmlns:xlink="http://www.w3.org/1999/xlink" content-type="institution" xlink:title="McGuire Center for Lepidoptera &amp; Biodiversity, Gainesville, Florida, USA" id="ABBRID0EC1DI" xlink:type="simple">MGCL</abbrev>). 1♂, 2.4 mi. S of Staniard Creek, dirt road W of Queen’s Hwy., <named-content xmlns:xlink="http://www.w3.org/1999/xlink" content-type="dwc:verbatimCoordinates" xlink:type="simple"><named-content content-type="geo-json" specific-use="{&#34;type&#34;:&#34;Point&#34;,&#34;coordinates&#34;:[-77.888264,24.797594]}" id="NCID0EK1DI" xlink:type="simple">24.797594, -77.888264</named-content></named-content>, 27 x 2011, J.Y. Miller, M. Simon, G. Goss, D. Matthews, <abbrev xmlns:xlink="http://www.w3.org/1999/xlink" content-type="institution" xlink:title="McGuire Center for Lepidoptera &amp; Biodiversity, Gainesville, Florida, USA" id="ABBRID0EP1DI" xlink:type="simple">MGCL</abbrev> Accession No. 2011-32, <abbrev xmlns:xlink="http://www.w3.org/1999/xlink" content-type="institution" xlink:title="McGuire Center for Lepidoptera &amp; Biodiversity, Gainesville, Florida, USA" id="ABBRID0EU1DI" xlink:type="simple">MGCL</abbrev> 233015 (<abbrev xmlns:xlink="http://www.w3.org/1999/xlink" content-type="institution" xlink:title="McGuire Center for Lepidoptera &amp; Biodiversity, Gainesville, Florida, USA" id="ABBRID0EZ1DI" xlink:type="simple">MGCL</abbrev>). <bold>South Abaco</bold>: 1♂, Schooner Bay, coppice trail, <named-content xmlns:xlink="http://www.w3.org/1999/xlink" content-type="dwc:verbatimCoordinates" xlink:type="simple"><named-content content-type="geo-json" specific-use="{&#34;type&#34;:&#34;Point&#34;,&#34;coordinates&#34;:[-77.181167,26.167000]}" id="NCID0ED2DI" xlink:type="simple">26.167000, -77.181167</named-content></named-content>, 30 x 2014, J. Miller, M. Simon, R. Rozycki, D. Matthews, Bahamas Survey <abbrev xmlns:xlink="http://www.w3.org/1999/xlink" content-type="institution" xlink:title="McGuire Center for Lepidoptera &amp; Biodiversity, Gainesville, Florida, USA" id="ABBRID0EI2DI" xlink:type="simple">MGCL</abbrev> Accession No. 2014-31, D. Matthews Genitalia Prep. #1795, <abbrev xmlns:xlink="http://www.w3.org/1999/xlink" content-type="institution" xlink:title="McGuire Center for Lepidoptera &amp; Biodiversity, Gainesville, Florida, USA" id="ABBRID0EN2DI" xlink:type="simple">MGCL</abbrev> 238664 (<abbrev xmlns:xlink="http://www.w3.org/1999/xlink" content-type="institution" xlink:title="McGuire Center for Lepidoptera &amp; Biodiversity, Gainesville, Florida, USA" id="ABBRID0ES2DI" xlink:type="simple">MGCL</abbrev>); 1♂, Schooner Bay Institute, <named-content xmlns:xlink="http://www.w3.org/1999/xlink" content-type="dwc:verbatimCoordinates" xlink:type="simple"><named-content content-type="geo-json" specific-use="{&#34;type&#34;:&#34;Point&#34;,&#34;coordinates&#34;:[-77.187667,26.161333]}" id="NCID0E12DI" xlink:type="simple">26.161333, -77.187667</named-content></named-content>, 31 x 2014, J. Miller, M. Simon, R. Rozycki, D. Matthews, Bahamas Survey <abbrev xmlns:xlink="http://www.w3.org/1999/xlink" content-type="institution" xlink:title="McGuire Center for Lepidoptera &amp; Biodiversity, Gainesville, Florida, USA" id="ABBRID0E62DI" xlink:type="simple">MGCL</abbrev> Accession No. 2014-31, <abbrev xmlns:xlink="http://www.w3.org/1999/xlink" content-type="institution" xlink:title="McGuire Center for Lepidoptera &amp; Biodiversity, Gainesville, Florida, USA" id="ABBRID0EE3DI" xlink:type="simple">MGCL</abbrev> 241639 (<abbrev xmlns:xlink="http://www.w3.org/1999/xlink" content-type="institution" xlink:title="McGuire Center for Lepidoptera &amp; Biodiversity, Gainesville, Florida, USA" id="ABBRID0EJ3DI" xlink:type="simple">MGCL</abbrev>); 1♂, vicinity of Sawmill Sink, <named-content xmlns:xlink="http://www.w3.org/1999/xlink" content-type="dwc:verbatimCoordinates" xlink:type="simple"><named-content content-type="geo-json" specific-use="{&#34;type&#34;:&#34;Point&#34;,&#34;coordinates&#34;:[-77.210170,26.218346]}" id="NCID0ER3DI" xlink:type="simple">26.218346, -77.210170</named-content></named-content>, 31 x 2014, J. Miller, M. Simon, R. Rozycki, D. Matthews, N. &amp; M. Albury, Bahamas Survey <abbrev xmlns:xlink="http://www.w3.org/1999/xlink" content-type="institution" xlink:title="McGuire Center for Lepidoptera &amp; Biodiversity, Gainesville, Florida, USA" id="ABBRID0EW3DI" xlink:type="simple">MGCL</abbrev> Accession No. 2014-31, <abbrev xmlns:xlink="http://www.w3.org/1999/xlink" content-type="institution" xlink:title="McGuire Center for Lepidoptera &amp; Biodiversity, Gainesville, Florida, USA" id="ABBRID0E23DI" xlink:type="simple">MGCL</abbrev> 241702 (<abbrev xmlns:xlink="http://www.w3.org/1999/xlink" content-type="institution" xlink:title="McGuire Center for Lepidoptera &amp; Biodiversity, Gainesville, Florida, USA" id="ABBRID0EA4DI" xlink:type="simple">MGCL</abbrev>).</p></tp:treatment-sec><tp:treatment-sec sec-type="description" id="SECID0EF4DI"><title>Description.</title><p>See <xref ref-type="bibr" rid="B3">Austin et al. 2019</xref>.</p></tp:treatment-sec><tp:treatment-sec sec-type="distribution" id="SECID0EP4DI"><title>Distribution.</title><p><italic><tp:taxon-name><tp:taxon-name-part taxon-name-part-type="genus" reg="Argyrotaenia">Argyrotaenia</tp:taxon-name-part> <tp:taxon-name-part taxon-name-part-type="species" reg="kimballi">kimballi</tp:taxon-name-part></tp:taxon-name></italic> is known in the USA from east Texas to Florida, north to Tennessee and Maryland. In the Caribbean, it has only been recorded from The Bahamas (<xref ref-type="bibr" rid="B3">Austin et al. 2019</xref>).</p></tp:treatment-sec><tp:treatment-sec sec-type="ecology" id="SECID0EE5DI"><title>Ecology.</title><p><italic><tp:taxon-name><tp:taxon-name-part taxon-name-part-type="genus" reg="Argyrotaenia">Argyrotaenia</tp:taxon-name-part> <tp:taxon-name-part taxon-name-part-type="species" reg="kimballi">kimballi</tp:taxon-name-part></tp:taxon-name></italic> is reported to be a minor pest on <italic><tp:taxon-name><tp:taxon-name-part taxon-name-part-type="genus" reg="Citrus">Citrus</tp:taxon-name-part></tp:taxon-name></italic> in Florida (<xref ref-type="bibr" rid="B10">Bullock et al. 1997</xref>). Its food preference in the Caribbean is unknown, but it is likely a generalist.</p></tp:treatment-sec><ref-list><ref id="B3"><mixed-citation xmlns:xlink="http://www.w3.org/1999/xlink" xlink:type="simple"><person-group><name name-style="western"><surname>Austin</surname><given-names>KA</given-names></name><name name-style="western"><surname>Dombroskie</surname><given-names>JJ</given-names></name><name name-style="western"><surname>Matthews</surname><given-names>DL</given-names></name><name name-style="western"><surname>Miller</surname><given-names>JY</given-names></name></person-group> (<year>2019</year>) <article-title>A review of the <tp:taxon-name><tp:taxon-name-part taxon-name-part-type="tribe">Archipini</tp:taxon-name-part></tp:taxon-name> of The Bahamas with the description of a new species of <italic><tp:taxon-name><tp:taxon-name-part taxon-name-part-type="genus">Argyrotaenia</tp:taxon-name-part></tp:taxon-name></italic> Stephens (<tp:taxon-name><tp:taxon-name-part taxon-name-part-type="family">Tortricidae</tp:taxon-name-part></tp:taxon-name>).</article-title><source>Journal of the Lepidopterists’ Society</source><volume>73</volume>(<issue>1</issue>): <fpage>5</fpage>–<lpage>17</lpage>. <ext-link xlink:type="simple" ext-link-type="doi" xlink:href="10.18473/lepi.73i1.a2">https://doi.org/10.18473/lepi.73i1.a2</ext-link></mixed-citation></ref><ref id="B10"><mixed-citation xmlns:xlink="http://www.w3.org/1999/xlink" xlink:type="simple"><person-group><name name-style="western"><surname>Bullock</surname><given-names>RC</given-names></name><name name-style="western"><surname>Killer</surname><given-names>EE</given-names></name><name name-style="western"><surname>Pelosi</surname><given-names>RR</given-names></name></person-group> (<year>1997</year>) <article-title>Population dynamic and citrus fruit damage by two species of leafroller, <italic><tp:taxon-name><tp:taxon-name-part taxon-name-part-type="genus">Argyrotaenia</tp:taxon-name-part> <tp:taxon-name-part taxon-name-part-type="species">amatana</tp:taxon-name-part></tp:taxon-name></italic> and <italic><tp:taxon-name><tp:taxon-name-part taxon-name-part-type="genus">Argyrotaenia</tp:taxon-name-part> <tp:taxon-name-part taxon-name-part-type="species">kimballi</tp:taxon-name-part></tp:taxon-name></italic> (<tp:taxon-name><tp:taxon-name-part taxon-name-part-type="order">Lepidoptera</tp:taxon-name-part></tp:taxon-name>: <tp:taxon-name><tp:taxon-name-part taxon-name-part-type="family">Tortricidae</tp:taxon-name-part></tp:taxon-name>).</article-title><source>Proceedings of the Florida State Horticultural Society</source><volume>110</volume>: <fpage>27</fpage>–<lpage>32</lpage>.</mixed-citation></ref></ref-list></tp:taxon-treatment>
