# Supplementary material for: A taxonomic revision of the Archipini of the Caribbean (Lepidoptera, Tortricidae, Tortricinae)
Source: Zookeys. 2020 Nov 2;982:33–147. doi: 10.3897/zookeys.982.52363 (PMC7652813; doi:10.3897/zookeys.982.52363)
Supplement: XML Treatment for Argyrotaenia bisignata [file zookeys.982.52363-treatment10.xml]

<!DOCTYPE tp:taxon-treatment
  PUBLIC "-//TaxonX//DTD Taxonomic Treatment Publishing DTD v0 20100105//EN" "tax-treatment-NSO.dtd">
<tp:taxon-treatment xmlns:tp="http://www.plazi.org/taxpub"><tp:treatment-meta><kwd-group><label>Taxon classification</label><kwd><named-content xmlns:xlink="http://www.w3.org/1999/xlink" content-type="kingdom">Animalia</named-content></kwd><kwd><named-content xmlns:xlink="http://www.w3.org/1999/xlink" content-type="order">Lepidoptera</named-content></kwd><kwd><named-content xmlns:xlink="http://www.w3.org/1999/xlink" content-type="family">Tortricidae</named-content></kwd></kwd-group><mixed-citation publication-type="journal"><person-group><name><surname>Austin</surname><given-names>Kyhl A.</given-names></name><name><surname>Dombroskie</surname><given-names>Jason J.</given-names></name></person-group><article-title>A taxonomic revision of the <tp:taxon-name><tp:taxon-name-part taxon-name-part-type="tribe">Archipini</tp:taxon-name-part></tp:taxon-name> of the Caribbean (<tp:taxon-name><tp:taxon-name-part taxon-name-part-type="order">Lepidoptera</tp:taxon-name-part></tp:taxon-name>, <tp:taxon-name><tp:taxon-name-part taxon-name-part-type="family">Tortricidae</tp:taxon-name-part></tp:taxon-name>, <tp:taxon-name><tp:taxon-name-part taxon-name-part-type="subfamily">Tortricinae</tp:taxon-name-part></tp:taxon-name>)</article-title><source>Zookeys</source><day>02</day><month>11</month><year>2020</year><volume>982</volume><fpage>33</fpage><lpage>147</lpage><pub-id pub-id-type="doi">10.3897/zookeys.982.52363</pub-id></mixed-citation></tp:treatment-meta><tp:nomenclature><tp:taxon-name><object-id xmlns:xlink="http://www.w3.org/1999/xlink" content-type="arpha" xlink:type="simple">EDED22C1-37A1-5E06-AEA6-8A30C722F199</object-id>
              <tp:taxon-name-part taxon-name-part-type="genus" reg="Argyrotaenia">Argyrotaenia</tp:taxon-name-part>
              <tp:taxon-name-part taxon-name-part-type="species" reg="bisignata">bisignata</tp:taxon-name-part>
            </tp:taxon-name><tp:taxon-authority>Razowski, 1999</tp:taxon-authority><xref ref-type="fig" rid="F7">Figs 7A–D</xref><xref ref-type="fig" rid="F15">, 15A</xref><xref ref-type="fig" rid="F16">, 16F</xref><xref ref-type="fig" rid="F24">, 24B</xref><tp:nomenclature-citation-list><tp:nomenclature-citation><tp:taxon-name>
                  <tp:taxon-name-part taxon-name-part-type="genus" reg="Argyrotaenia">Argyrotaenia</tp:taxon-name-part> <tp:taxon-name-part taxon-name-part-type="species" reg="bisignata">bisignata</tp:taxon-name-part></tp:taxon-name><comment>Razowski, 1999: 310</comment></tp:nomenclature-citation></tp:nomenclature-citation-list></tp:nomenclature><tp:treatment-sec sec-type="diagnosis" id="SECID0ECBAK"><title>Diagnosis.</title><p><italic><tp:taxon-name><tp:taxon-name-part taxon-name-part-type="genus" reg="Argyrotaenia">Argyrotaenia</tp:taxon-name-part> <tp:taxon-name-part taxon-name-part-type="species" reg="bisignata">bisignata</tp:taxon-name-part></tp:taxon-name></italic> (Fig. <xref ref-type="fig" rid="F7">7A–D</xref>) is most similar to <italic><tp:taxon-name><tp:taxon-name-part taxon-name-part-type="genus" reg="Argyrotaenia">A.</tp:taxon-name-part> <tp:taxon-name-part taxon-name-part-type="species" reg="felisana">felisana</tp:taxon-name-part></tp:taxon-name></italic> (Fig. <xref ref-type="fig" rid="F7">7E–H</xref>). It is most easily separated by distribution and male genitalia. <italic><tp:taxon-name><tp:taxon-name-part taxon-name-part-type="genus" reg="Argyrotaenia">Argyrotaenia</tp:taxon-name-part> <tp:taxon-name-part taxon-name-part-type="species" reg="bisignata">bisignata</tp:taxon-name-part></tp:taxon-name></italic> is endemic to the Sierra de Bahoruco of the Dominican Republic and likely occurs in neighboring regions of Haiti (Fig. <xref ref-type="fig" rid="F24">24B</xref>). <italic><tp:taxon-name><tp:taxon-name-part taxon-name-part-type="genus" reg="Argyrotaenia">Argyrotaenia</tp:taxon-name-part> <tp:taxon-name-part taxon-name-part-type="species" reg="felisana">felisana</tp:taxon-name-part></tp:taxon-name></italic> occurs on every mountain range in the Dominican Republic except the western portion of Sierra de Bahoruco (Fig. <xref ref-type="fig" rid="F24">24B</xref>). Adults cannot be separated reliably by forewing pattern. Male genitalia of <italic><tp:taxon-name><tp:taxon-name-part taxon-name-part-type="genus" reg="Argyrotaenia">A.</tp:taxon-name-part> <tp:taxon-name-part taxon-name-part-type="species" reg="bisignata">bisignata</tp:taxon-name-part></tp:taxon-name></italic> differ in possessing a significantly wider neck of the uncus (Fig. <xref ref-type="fig" rid="F15">15A</xref>) compared to <italic><tp:taxon-name><tp:taxon-name-part taxon-name-part-type="genus" reg="Argyrotaenia">A.</tp:taxon-name-part> <tp:taxon-name-part taxon-name-part-type="species" reg="felisana">felisana</tp:taxon-name-part></tp:taxon-name></italic> (Fig. <xref ref-type="fig" rid="F14">14E</xref>). In most specimens, dissection is not necessary; scales can be gently brushed from the tip of the abdomen to expose the critical structures. Female genitalia are typical of genus. <xref ref-type="bibr" rid="B45">Razowski (1999)</xref> mentioned the presence of a “minute basal sclerite at base of [corpus] bursae” and the absence of the basal sclerite of the ductus bursae. There is a sclerite near the base of the corpus bursae in the examined type material and one KAA dissection, but this character is present in other species of <italic><tp:taxon-name><tp:taxon-name-part taxon-name-part-type="genus" reg="Argyrotaenia">Argyrotaenia</tp:taxon-name-part></tp:taxon-name></italic> and may be variable. Females are best identified through association with males or by distribution.</p><fig id="F7" position="float" orientation="portrait"><object-id xmlns:xlink="http://www.w3.org/1999/xlink" content-type="doi" xlink:type="simple">10.3897/zookeys.982.52363.figure7</object-id><object-id xmlns:xlink="http://www.w3.org/1999/xlink" content-type="arpha" xlink:type="simple">1ABAB1DB-4513-5BBE-ADDA-6575E82FC2E0</object-id><label>Figure 7.</label><caption><p><italic><tp:taxon-name><tp:taxon-name-part taxon-name-part-type="genus" reg="Argyrotaenia">Argyrotaenia</tp:taxon-name-part></tp:taxon-name></italic> adults. <bold>A</bold><italic><tp:taxon-name><tp:taxon-name-part taxon-name-part-type="genus" reg="Argyrotaenia">A.</tp:taxon-name-part> <tp:taxon-name-part taxon-name-part-type="species" reg="bisignata">bisignata</tp:taxon-name-part></tp:taxon-name></italic> holotype ♂, Dominican Republic (<named-content xmlns:xlink="http://www.w3.org/1999/xlink" content-type="dwc:institutional_code" xlink:type="simple">CMNH</named-content>) <bold>B</bold><italic><tp:taxon-name><tp:taxon-name-part taxon-name-part-type="genus" reg="Argyrotaenia">A.</tp:taxon-name-part> <tp:taxon-name-part taxon-name-part-type="species" reg="bisignata">bisignata</tp:taxon-name-part></tp:taxon-name></italic>, ♂ Dominican Republic (<named-content xmlns:xlink="http://www.w3.org/1999/xlink" content-type="dwc:institutional_code" xlink:type="simple">CMNH</named-content>) <bold>C</bold><italic><tp:taxon-name><tp:taxon-name-part taxon-name-part-type="genus" reg="Argyrotaenia">A.</tp:taxon-name-part> <tp:taxon-name-part taxon-name-part-type="species" reg="bisignata">bisignata</tp:taxon-name-part></tp:taxon-name></italic> paratype ♀, Dominican Republic <bold>D</bold><italic><tp:taxon-name><tp:taxon-name-part taxon-name-part-type="genus" reg="Argyrotaenia">A.</tp:taxon-name-part> <tp:taxon-name-part taxon-name-part-type="species" reg="bisignata">bisignata</tp:taxon-name-part></tp:taxon-name></italic> paratype ♀, Dominican Republic (<named-content xmlns:xlink="http://www.w3.org/1999/xlink" content-type="dwc:institutional_code" xlink:type="simple">CMNH</named-content>) <bold>E</bold><italic><tp:taxon-name><tp:taxon-name-part taxon-name-part-type="genus" reg="Argyrotaenia">A.</tp:taxon-name-part> <tp:taxon-name-part taxon-name-part-type="species" reg="felisana">felisana</tp:taxon-name-part></tp:taxon-name></italic> holotype ♀, Dominican Republic (<named-content xmlns:xlink="http://www.w3.org/1999/xlink" content-type="dwc:institutional_code" xlink:type="simple">CMNH</named-content>) <bold>F</bold><italic><tp:taxon-name><tp:taxon-name-part taxon-name-part-type="genus" reg="Argyrotaenia">A.</tp:taxon-name-part> <tp:taxon-name-part taxon-name-part-type="species" reg="felisana">felisana</tp:taxon-name-part></tp:taxon-name></italic> ♀, Dominican Republic (<named-content xmlns:xlink="http://www.w3.org/1999/xlink" content-type="dwc:institutional_code" xlink:type="simple">CUIC</named-content>) <bold>G</bold><italic><tp:taxon-name><tp:taxon-name-part taxon-name-part-type="genus" reg="Argyrotaenia">A.</tp:taxon-name-part> <tp:taxon-name-part taxon-name-part-type="species" reg="felisana">felisana</tp:taxon-name-part></tp:taxon-name></italic> ♂, Dominican Republic (<named-content xmlns:xlink="http://www.w3.org/1999/xlink" content-type="dwc:institutional_code" xlink:type="simple">CUIC</named-content>) <bold>H</bold><italic><tp:taxon-name><tp:taxon-name-part taxon-name-part-type="genus" reg="Argyrotaenia">A.</tp:taxon-name-part> <tp:taxon-name-part taxon-name-part-type="species" reg="felisana">felisana</tp:taxon-name-part></tp:taxon-name></italic> ♂, Dominican Republic (<named-content xmlns:xlink="http://www.w3.org/1999/xlink" content-type="dwc:institutional_code" xlink:type="simple">CUIC</named-content>).</p></caption><graphic xmlns:xlink="http://www.w3.org/1999/xlink" xlink:href="zookeys-982-033-g007.jpg" position="float" orientation="portrait" xlink:type="simple" id="oo_470507.jpg"><uri content-type="original_file" xlink:type="simple">https://binary.pensoft.net/fig/470507</uri></graphic></fig></tp:treatment-sec><tp:treatment-sec sec-type="type material" id="SECID0EMJAK"><title>Type material.</title><p><bold><italic>Holotype</italic></bold> ♂: <bold>Dominican Republic: Pedernales</bold>: 5 km NE Los Arroyos, <named-content xmlns:xlink="http://www.w3.org/1999/xlink" content-type="dwc:verbatimCoordinates" xlink:type="simple"><named-content content-type="geo-json" specific-use="{&#34;type&#34;:&#34;Point&#34;,&#34;coordinates&#34;:[-71.750000,18.250000]}" id="NCID0E3JAK" xlink:type="simple">18°15'N, 71°45'W</named-content></named-content>, 1680 m, 17–18 vii 1990, C. Young, J.E. Rawlins, S. Thompson [examined], Razowski genitalia slide #10711 [examined] (<named-content xmlns:xlink="http://www.w3.org/1999/xlink" content-type="dwc:institutional_code" xlink:type="simple">CMNH</named-content>). <bold><italic>Paratypes</italic></bold> (16♂♂, 2♀♀): same as holotype or with dates 15–16 vii 1990 (1♂) or 28 vii 1990 (3♂♂, 1♀). Razowski genitalia slides #10712(♀) [slide examined]; #10713(♀), KAA_DNA_0004 [slide not examined]; 10714(♂) [slide not examined]; KAA <abbrev xmlns:xlink="http://www.w3.org/1999/xlink" xlink:title="dissection" id="ABBRID0EJKAK" xlink:type="simple">diss</abbrev>. #0041 (♂, see remarks), KAA_DNA_0002; KAA <abbrev xmlns:xlink="http://www.w3.org/1999/xlink" xlink:title="dissection" id="ABBRID0ENKAK" xlink:type="simple">diss</abbrev>. #0044(♂), KAA_DNA_0003 [9♂♂, 2♀♀ adults examined] (<named-content xmlns:xlink="http://www.w3.org/1999/xlink" content-type="dwc:institutional_code" xlink:type="simple">CMNH</named-content>).</p></tp:treatment-sec><tp:treatment-sec sec-type="material" id="SECID0EWKAK"><title>Additional material examined.</title><p>(5♂♂, 2♀♀). <bold>Dominican Republic</bold>: <bold>Pedernales</bold>: 5♂♂, 5 km NE Los Arroyos, 1680 m, <named-content xmlns:xlink="http://www.w3.org/1999/xlink" content-type="dwc:verbatimCoordinates" xlink:type="simple"><named-content content-type="geo-json" specific-use="{&#34;type&#34;:&#34;Point&#34;,&#34;coordinates&#34;:[-71.750000,18.250000]}" id="NCID0EDLAK" xlink:type="simple">18°15'N, 71°45'W</named-content></named-content>, 30 ix 1991, R. Davidson, C. Young, S. Thompson, J. Rawlins, cloud forest (4 <named-content xmlns:xlink="http://www.w3.org/1999/xlink" content-type="dwc:institutional_code" xlink:type="simple">CMNH</named-content>, 1 <named-content xmlns:xlink="http://www.w3.org/1999/xlink" content-type="dwc:institutional_code" xlink:type="simple">CUIC</named-content>). KAA <abbrev xmlns:xlink="http://www.w3.org/1999/xlink" xlink:title="dissection" id="ABBRID0ESLAK" xlink:type="simple">diss</abbrev>. #0055 (<named-content xmlns:xlink="http://www.w3.org/1999/xlink" content-type="dwc:institutional_code" xlink:type="simple">CMNH</named-content>). 1♀, La Abeja, 38 km NNW Cabo Rojo, <named-content xmlns:xlink="http://www.w3.org/1999/xlink" content-type="dwc:verbatimCoordinates" xlink:type="simple"><named-content content-type="geo-json" specific-use="{&#34;type&#34;:&#34;Point&#34;,&#34;coordinates&#34;:[-71.633333,18.150000]}" id="NCID0E5LAK" xlink:type="simple">18°09'N, 71°38'W</named-content></named-content>, 1250 m, 15 vii 1987, J.E. Rawlins, R.L. Davidson, green paratype label, not a paratype label (see remarks). 1♀, 5 km NE Los Arroyos, <named-content xmlns:xlink="http://www.w3.org/1999/xlink" content-type="dwc:verbatimCoordinates" xlink:type="simple"><named-content content-type="geo-json" specific-use="{&#34;type&#34;:&#34;Point&#34;,&#34;coordinates&#34;:[-71.750000,18.250000]}" id="NCID0EGMAK" xlink:type="simple">18°15'N, 71°45'W</named-content></named-content>, 1680 m, 17–18 vii 1990, C. Young, J.E. Rawlins, S. Thompson, green paratype label, not a paratype label (see remarks), Razowski genitalia slide #10715 [slide not examined].</p></tp:treatment-sec><tp:treatment-sec sec-type="redescription" id="SECID0ELMAK"><title>Redescription.</title><p><bold>Male (n = 15). <italic>Head</italic>.</bold> Typical of genus. Scales on vertex pale yellow. Frons predominantly dark brown, intermixed with pale yellow and mahogany red scales. Labial palpus with scales on lateral surface of all three segments dark brown, occasionally with mahogany red scales toward apex of second segment; second segment expanded apically. Medial surface of palpus pale yellow. Scape dark brown basally, pale yellow apically; sensillae approximately 0.75–1.00 × width of flagellomere, recurved; dorsal scales of flagellum alternating between a dark brown and pale yellow row. <bold><italic>Thorax</italic>.</bold> Typical of genus. Dorsum of pro- and meso-thorax concolorous with vertex; tegulae similar, but intermixed with dark brown and mahogany red scales. Forelegs and midlegs with lateral surface dark brown. Hindlegs entirely pale yellow to white. Medial surface of legs pale yellow to white. <abbrev xmlns:xlink="http://www.w3.org/1999/xlink" xlink:title="Forewing length" id="ABBRID0E1MAK" xlink:type="simple">FWL</abbrev> 7.0–8.5 mm (mean = 7.2 mm; n = 15); basal quarter of costa gently curved, straight beyond except for minute concavity along subapical blotch at apical third. Dorsal surface of forewing (Fig. <xref ref-type="fig" rid="F7">7A, B</xref>) distinctly bicolored, with antemedian and postmedian interfascia nearly white, with faint strigulae throughout, but most noticeably in the subterminal area. Basal fascia, median fascia, and subapical blotch brick red to brown. Tornal blotch faint. This combination gives most males of this species a very “clean” appearance. There is a small, but usually distinctive dark brown dot at the end of the discal cell. Fringe with apical half brick red, tornal half off-white. Dorsal surface of hindwing pale yellow to white, becoming pale brown towards apex, with faint strigulae throughout, most noticeably at apex. Fringe with short pale brown scales along entire outer margin and longer off-white scales also present along posterior half. Ventral surface of forewing dark brown, pale yellow along costa from 0.5 × length to apex with dark brown dots. Ventral surface of hindwing white to pale yellow with dark brown dots, larger than on dorsal surface, concentrated along costal edge. <bold><italic>Abdomen</italic>.</bold> Vestiture with basal segments pale yellow, apical segments dark brown. Genitalia (Fig. <xref ref-type="fig" rid="F15">15A</xref>) with uncus widening gradually, bulb approximately 2 × width of neck, unmodified, rounded at apex; arms of gnathos broad, unmodified, abruptly deflexed near terminal plate, which is notched at base; tegumen unmodified; transtilla complete, unmodified; valvae rounded; sacculus to 0.33 ×; dense cluster of similar setae present at base of valvae; juxta diamond-shaped with shallow notch; phallus pistol-shaped, slightly bent at apex; caulis reduced; approximately 14–16 cornuti present in two specimens examined (including holotype), 0.33 × length of phallus, moderate in width, slightly undulate, deciduous.</p><p><bold>Female (n = 4). <italic>Head</italic>.</bold> As in male except lateral surface of palpus sometimes with more prominent mahogany red scaling, antennae with sensillae minute, approximately 0.25 × width of flagellomere. <bold><italic>Thorax</italic>.</bold> As in male in coloring on legs, thorax occasionally dark brown. Forewing (Fig. <xref ref-type="fig" rid="F7">7C, D</xref>) larger, with <abbrev xmlns:xlink="http://www.w3.org/1999/xlink" xlink:title="Forewing length" id="ABBRID0EZNAK" xlink:type="simple">FWL</abbrev> 7.5–8.5 mm (mean = 8.1 mm; n = 4); concavity at distal third slightly more apparent in most specimens. Dorsal surface of forewing similar in pattern (Fig. <xref ref-type="fig" rid="F7">7C</xref>), but often less contrasting in color: some specimens with antemedian and postmedian interfasciae heavily suffused with red-orange (Fig. <xref ref-type="fig" rid="F7">7D</xref>). Fringe with short dark gray scales present basally on apical half; long pale red to off-white scales present on tornal half. Frenulum with three bristles. <bold><italic>Abdomen</italic>.</bold> Vestiture as in male. Genitalia (Fig. <xref ref-type="fig" rid="F16">16F</xref>) with papillae anales triangular; apophyses posteriores approximately 0.5 × length of sternum VII; apophyses anteriores approximately 0.67 × length of sternum VII; sterigma lightly sclerotized, quadrate; ductus bursa narrow at base, gradually widening to corpus bursae; ductus seminalis arising at approximately 0.15 × length of ductus bursae; corpus bursa large, ovoid, with a small basal sclerite; signum long, thin, J-shaped; capitulum of signum globose, smooth.</p></tp:treatment-sec><tp:treatment-sec sec-type="distribution" id="SECID0ENOAK"><title>Distribution.</title><p><italic><tp:taxon-name><tp:taxon-name-part taxon-name-part-type="genus" reg="Argyrotaenia">Argyrotaenia</tp:taxon-name-part> <tp:taxon-name-part taxon-name-part-type="species" reg="bisignata">bisignata</tp:taxon-name-part></tp:taxon-name></italic> is restricted to the Sierra de Bahoruco in the Dominican Republic (Fig. <xref ref-type="fig" rid="F24">24B</xref>). It is expected to occur in the Chaîne de la Selle of neighboring Haiti. Records are from 1250 to 2070 m elevation.</p></tp:treatment-sec><tp:treatment-sec sec-type="ecology" id="SECID0ECPAK"><title>Ecology.</title><p>Nothing is known of the biology of <italic><tp:taxon-name><tp:taxon-name-part taxon-name-part-type="genus" reg="Argyrotaenia">A.</tp:taxon-name-part> <tp:taxon-name-part taxon-name-part-type="species" reg="bisignata">bisignata</tp:taxon-name-part></tp:taxon-name></italic>. Specimens range in capture date from May to November, with most specimens examined taken in July.</p></tp:treatment-sec><tp:treatment-sec sec-type="remarks" id="SECID0ETPAK"><title>Remarks.</title><p>Razowski included two female paratypes in his original description, but we have examined four females with paratype labels and have seen a fifth in <named-content xmlns:xlink="http://www.w3.org/1999/xlink" content-type="dwc:institutional_code" xlink:type="simple">ISEZ</named-content>. According to ICZN Article 72.4.5, only the two listed in <xref ref-type="bibr" rid="B45">Razowski (1999)</xref> are to be considered paratypes (<xref ref-type="bibr" rid="B25">ICZN 1999</xref>). Because two female specimens with paratype labels share the same data labels, we have selected one as a paratype. We have affixed an additional label beneath the two specimens examined which were not included in <xref ref-type="bibr" rid="B45">Razowski (1999)</xref> explaining this. The same should be done with the specimen in <named-content xmlns:xlink="http://www.w3.org/1999/xlink" content-type="dwc:institutional_code" xlink:type="simple">ISEZ</named-content> and any other such female specimens found.</p><p>One male paratype (KAA <abbrev xmlns:xlink="http://www.w3.org/1999/xlink" xlink:title="dissection" id="ABBRID0ERQAK" xlink:type="simple">diss</abbrev>. #0041, KAA_DNA_0002) was found to differ from the rest of the type series in both forewing pattern and genitalia. COI barcoding suggests it is a close relative of <italic><tp:taxon-name><tp:taxon-name-part taxon-name-part-type="genus" reg="Argyrotaenia">A.</tp:taxon-name-part> <tp:taxon-name-part taxon-name-part-type="species" reg="cryptica">cryptica</tp:taxon-name-part></tp:taxon-name></italic>, but differences in both forewing pattern and genitalia suggest that they may not be conspecific.</p><p>COI barcoding revealed 0% sequence divergence between the two specimens of <italic><tp:taxon-name><tp:taxon-name-part taxon-name-part-type="genus" reg="Argyrotaenia">A.</tp:taxon-name-part> <tp:taxon-name-part taxon-name-part-type="species" reg="bisignata">bisignata</tp:taxon-name-part></tp:taxon-name></italic> sampled.</p></tp:treatment-sec><tp:treatment-sec><!--Section generated to contain objects referenced in tp:taxon-treatment.--><fig id="F15" position="float" orientation="portrait"><object-id xmlns:xlink="http://www.w3.org/1999/xlink" content-type="doi" xlink:type="simple">10.3897/zookeys.982.52363.figure15</object-id><object-id xmlns:xlink="http://www.w3.org/1999/xlink" content-type="arpha" xlink:type="simple">F08E8D2F-5593-55FD-8304-CE5AEA8003F8</object-id><label>Figure 15.</label><caption><p><italic><tp:taxon-name><tp:taxon-name-part taxon-name-part-type="genus" reg="Argyrotaenia">Argyrotaenia</tp:taxon-name-part></tp:taxon-name></italic> male genitalia. Not to scale. <bold>A</bold><italic><tp:taxon-name><tp:taxon-name-part taxon-name-part-type="genus" reg="Argyrotaenia">A.</tp:taxon-name-part> <tp:taxon-name-part taxon-name-part-type="species" reg="bisignata">bisignata</tp:taxon-name-part></tp:taxon-name></italic> paratype, Dominican Republic. KAA <abbrev xmlns:xlink="http://www.w3.org/1999/xlink" xlink:title="dissection" id="ABBRID0EAQFM" xlink:type="simple">diss</abbrev>. #0044 (<named-content xmlns:xlink="http://www.w3.org/1999/xlink" content-type="dwc:institutional_code" xlink:type="simple">CMNH</named-content>) <bold>B</bold><italic><tp:taxon-name><tp:taxon-name-part taxon-name-part-type="genus" reg="Argyrotaenia">A.</tp:taxon-name-part> <tp:taxon-name-part taxon-name-part-type="species" reg="jamaicana">jamaicana</tp:taxon-name-part></tp:taxon-name></italic>, Jamaica. KAA <abbrev xmlns:xlink="http://www.w3.org/1999/xlink" xlink:title="dissection" id="ABBRID0EWQFM" xlink:type="simple">diss</abbrev>. #0131 (<named-content xmlns:xlink="http://www.w3.org/1999/xlink" content-type="dwc:institutional_code" xlink:type="simple">USNM</named-content>) <bold>C</bold><italic><tp:taxon-name><tp:taxon-name-part taxon-name-part-type="genus" reg="Argyrotaenia">A.</tp:taxon-name-part> <tp:taxon-name-part taxon-name-part-type="species" reg="razowskiana">razowskiana</tp:taxon-name-part></tp:taxon-name></italic> sp. nov. paratype, Dominican Republic. KAA <abbrev xmlns:xlink="http://www.w3.org/1999/xlink" xlink:title="dissection" id="ABBRID0EMRFM" xlink:type="simple">diss</abbrev>. #0104 (<named-content xmlns:xlink="http://www.w3.org/1999/xlink" content-type="dwc:institutional_code" xlink:type="simple">CUIC</named-content>) <bold>D</bold><italic><tp:taxon-name><tp:taxon-name-part taxon-name-part-type="genus" reg="Argyrotaenia">A.</tp:taxon-name-part> <tp:taxon-name-part taxon-name-part-type="species" reg="cryptica">cryptica</tp:taxon-name-part> <tp:taxon-name-part taxon-name-part-type="subspecies" reg="praeteritana">praeteritana</tp:taxon-name-part></tp:taxon-name></italic> ssp. nov. holotype, Dominican Republic. Razowski <abbrev xmlns:xlink="http://www.w3.org/1999/xlink" xlink:title="dissection" id="ABBRID0EGSFM" xlink:type="simple">diss</abbrev>. #10732 (<named-content xmlns:xlink="http://www.w3.org/1999/xlink" content-type="dwc:institutional_code" xlink:type="simple">CMNH</named-content>) <bold>E</bold><italic><tp:taxon-name><tp:taxon-name-part taxon-name-part-type="genus" reg="Argyrotaenia">A.</tp:taxon-name-part> <tp:taxon-name-part taxon-name-part-type="species" reg="cryptica">cryptica</tp:taxon-name-part> <tp:taxon-name-part taxon-name-part-type="subspecies" reg="cryptica">cryptica</tp:taxon-name-part></tp:taxon-name></italic> ssp. nov. paratype, Dominican Republic. KAA <abbrev xmlns:xlink="http://www.w3.org/1999/xlink" xlink:title="dissection" id="ABBRID0EATFM" xlink:type="simple">diss</abbrev>. #0115 (<named-content xmlns:xlink="http://www.w3.org/1999/xlink" content-type="dwc:institutional_code" xlink:type="simple">CMNH</named-content>) <bold>F</bold><italic><tp:taxon-name><tp:taxon-name-part taxon-name-part-type="genus" reg="Argyrotaenia">A.</tp:taxon-name-part> <tp:taxon-name-part taxon-name-part-type="species" reg="paradisei">paradisei</tp:taxon-name-part></tp:taxon-name></italic> sp. nov. paratype, Dominican Republic. KAA <abbrev xmlns:xlink="http://www.w3.org/1999/xlink" xlink:title="dissection" id="ABBRID0EWTFM" xlink:type="simple">diss</abbrev>. #0116 (<named-content xmlns:xlink="http://www.w3.org/1999/xlink" content-type="dwc:institutional_code" xlink:type="simple">CMNH</named-content>).</p></caption><graphic xmlns:xlink="http://www.w3.org/1999/xlink" xlink:href="zookeys-982-033-g015.jpg" position="float" orientation="portrait" xlink:type="simple" id="oo_470515.jpg"><uri content-type="original_file" xlink:type="simple">https://binary.pensoft.net/fig/470515</uri></graphic></fig><fig id="F16" position="float" orientation="portrait"><object-id xmlns:xlink="http://www.w3.org/1999/xlink" content-type="doi" xlink:type="simple">10.3897/zookeys.982.52363.figure16</object-id><object-id xmlns:xlink="http://www.w3.org/1999/xlink" content-type="arpha" xlink:type="simple">48DF184F-1963-597F-A051-F959EE8EB5F1</object-id><label>Figure 16.</label><caption><p><italic><tp:taxon-name><tp:taxon-name-part taxon-name-part-type="genus" reg="Argyrotaenia">Argyrotaenia</tp:taxon-name-part></tp:taxon-name></italic> female genitalia. Not to scale. <bold>A</bold><italic><tp:taxon-name><tp:taxon-name-part taxon-name-part-type="genus" reg="Argyrotaenia">A.</tp:taxon-name-part> <tp:taxon-name-part taxon-name-part-type="species" reg="ceramica">ceramica</tp:taxon-name-part></tp:taxon-name></italic>, Dominican Republic. KAA <abbrev xmlns:xlink="http://www.w3.org/1999/xlink" xlink:title="dissection" id="ABBRID0E3XFM" xlink:type="simple">diss</abbrev>. #0083 (<named-content xmlns:xlink="http://www.w3.org/1999/xlink" content-type="dwc:institutional_code" xlink:type="simple">CMNH</named-content>) <bold>B</bold><italic><tp:taxon-name><tp:taxon-name-part taxon-name-part-type="genus" reg="Argyrotaenia">A.</tp:taxon-name-part> <tp:taxon-name-part taxon-name-part-type="species" reg="browni">browni</tp:taxon-name-part></tp:taxon-name></italic> sp. nov. paratype, Dominican Republic. KAA <abbrev xmlns:xlink="http://www.w3.org/1999/xlink" xlink:title="dissection" id="ABBRID0ESYFM" xlink:type="simple">diss</abbrev>. #0099 (<named-content xmlns:xlink="http://www.w3.org/1999/xlink" content-type="dwc:institutional_code" xlink:type="simple">CUIC</named-content>) <bold>C</bold><italic><tp:taxon-name><tp:taxon-name-part taxon-name-part-type="genus" reg="Argyrotaenia">A.</tp:taxon-name-part> <tp:taxon-name-part taxon-name-part-type="species" reg="cubae">cubae</tp:taxon-name-part></tp:taxon-name></italic>, Cuba. KAA <abbrev xmlns:xlink="http://www.w3.org/1999/xlink" xlink:title="dissection" id="ABBRID0EIZFM" xlink:type="simple">diss</abbrev>. #0163 (<abbrev xmlns:xlink="http://www.w3.org/1999/xlink" xlink:title="Vitor Becker Collection, Camacan, Bahia, Brazil" id="ABBRID0EMZFM" xlink:type="simple">VBC</abbrev>) <bold>D</bold><italic><tp:taxon-name><tp:taxon-name-part taxon-name-part-type="genus" reg="Argyrotaenia">A.</tp:taxon-name-part> <tp:taxon-name-part taxon-name-part-type="species" reg="nuezana">nuezana</tp:taxon-name-part></tp:taxon-name></italic>, Dominican Republic. KAA <abbrev xmlns:xlink="http://www.w3.org/1999/xlink" xlink:title="dissection" id="ABBRID0E4ZFM" xlink:type="simple">diss</abbrev>. #0024 (<named-content xmlns:xlink="http://www.w3.org/1999/xlink" content-type="dwc:institutional_code" xlink:type="simple">CMNH</named-content>) <bold>E</bold><italic><tp:taxon-name><tp:taxon-name-part taxon-name-part-type="genus" reg="Argyrotaenia">A.</tp:taxon-name-part> <tp:taxon-name-part taxon-name-part-type="species" reg="felisana">felisana</tp:taxon-name-part></tp:taxon-name></italic>, Dominican Republic. KAA <abbrev xmlns:xlink="http://www.w3.org/1999/xlink" xlink:title="dissection" id="ABBRID0ET1FM" xlink:type="simple">diss</abbrev>. #0081 (<named-content xmlns:xlink="http://www.w3.org/1999/xlink" content-type="dwc:institutional_code" xlink:type="simple">CMNH</named-content>) <bold>F</bold><italic><tp:taxon-name><tp:taxon-name-part taxon-name-part-type="genus" reg="Argyrotaenia">A.</tp:taxon-name-part> <tp:taxon-name-part taxon-name-part-type="species" reg="bisignata">bisignata</tp:taxon-name-part></tp:taxon-name></italic>, Dominican Republic. KAA <abbrev xmlns:xlink="http://www.w3.org/1999/xlink" xlink:title="dissection" id="ABBRID0EJ2FM" xlink:type="simple">diss</abbrev>. #0054 (<named-content xmlns:xlink="http://www.w3.org/1999/xlink" content-type="dwc:institutional_code" xlink:type="simple">CMNH</named-content>).</p></caption><graphic xmlns:xlink="http://www.w3.org/1999/xlink" xlink:href="zookeys-982-033-g016.jpg" position="float" orientation="portrait" xlink:type="simple" id="oo_470516.jpg"><uri content-type="original_file" xlink:type="simple">https://binary.pensoft.net/fig/470516</uri></graphic></fig><fig id="F24" position="float" orientation="portrait"><object-id xmlns:xlink="http://www.w3.org/1999/xlink" content-type="doi" xlink:type="simple">10.3897/zookeys.982.52363.figure24</object-id><object-id xmlns:xlink="http://www.w3.org/1999/xlink" content-type="arpha" xlink:type="simple">B3DEB407-EC89-5837-9800-4CF410B43C7D</object-id><label>Figure 24.</label><caption><p><italic><tp:taxon-name><tp:taxon-name-part taxon-name-part-type="genus" reg="Argyrotaenia">Argyrotaenia</tp:taxon-name-part></tp:taxon-name></italic> species distributions. Legends inset.</p></caption><graphic xmlns:xlink="http://www.w3.org/1999/xlink" xlink:href="zookeys-982-033-g024.jpg" position="float" orientation="portrait" xlink:type="simple" id="oo_470524.jpg"><uri content-type="original_file" xlink:type="simple">https://binary.pensoft.net/fig/470524</uri></graphic></fig><fig id="F14" position="float" orientation="portrait"><object-id xmlns:xlink="http://www.w3.org/1999/xlink" content-type="doi" xlink:type="simple">10.3897/zookeys.982.52363.figure14</object-id><object-id xmlns:xlink="http://www.w3.org/1999/xlink" content-type="arpha" xlink:type="simple">8EC06CE7-6EAD-50D0-984C-560E8A7BB0F0</object-id><label>Figure 14.</label><caption><p><italic><tp:taxon-name><tp:taxon-name-part taxon-name-part-type="genus" reg="Argyrotaenia">Argyrotaenia</tp:taxon-name-part></tp:taxon-name></italic> male genitalia. Not to scale. <bold>A</bold><italic><tp:taxon-name><tp:taxon-name-part taxon-name-part-type="genus" reg="Argyrotaenia">A.</tp:taxon-name-part> <tp:taxon-name-part taxon-name-part-type="species" reg="ceramica">ceramica</tp:taxon-name-part></tp:taxon-name></italic>, Dominican Republic. KAA <abbrev xmlns:xlink="http://www.w3.org/1999/xlink" xlink:title="dissection" id="ABBRID0E6LFM" xlink:type="simple">diss</abbrev>. #0089 (<named-content xmlns:xlink="http://www.w3.org/1999/xlink" content-type="dwc:institutional_code" xlink:type="simple">CMNH</named-content>) <bold>B</bold><italic><tp:taxon-name><tp:taxon-name-part taxon-name-part-type="genus" reg="Argyrotaenia">A.</tp:taxon-name-part> <tp:taxon-name-part taxon-name-part-type="species" reg="browni">browni</tp:taxon-name-part></tp:taxon-name></italic> sp. nov. holotype, Dominican Republic. KAA <abbrev xmlns:xlink="http://www.w3.org/1999/xlink" xlink:title="dissection" id="ABBRID0EVMFM" xlink:type="simple">diss</abbrev>. #0097 (<named-content xmlns:xlink="http://www.w3.org/1999/xlink" content-type="dwc:institutional_code" xlink:type="simple">CMNH</named-content>) <bold>C</bold><italic><tp:taxon-name><tp:taxon-name-part taxon-name-part-type="genus" reg="Argyrotaenia">A.</tp:taxon-name-part> <tp:taxon-name-part taxon-name-part-type="species" reg="cubae">cubae</tp:taxon-name-part></tp:taxon-name></italic>, Cuba. KAA <abbrev xmlns:xlink="http://www.w3.org/1999/xlink" xlink:title="dissection" id="ABBRID0ELNFM" xlink:type="simple">diss</abbrev>. #0162 (<abbrev xmlns:xlink="http://www.w3.org/1999/xlink" xlink:title="Vitor Becker Collection, Camacan, Bahia, Brazil" id="ABBRID0EPNFM" xlink:type="simple">VBC</abbrev>) <bold>D</bold><italic><tp:taxon-name><tp:taxon-name-part taxon-name-part-type="genus" reg="Argyrotaenia">A.</tp:taxon-name-part> <tp:taxon-name-part taxon-name-part-type="species" reg="nuezana">nuezana</tp:taxon-name-part></tp:taxon-name></italic>, Dominican Republic. KAA <abbrev xmlns:xlink="http://www.w3.org/1999/xlink" xlink:title="dissection" id="ABBRID0EAOFM" xlink:type="simple">diss</abbrev>. #0028 (<named-content xmlns:xlink="http://www.w3.org/1999/xlink" content-type="dwc:institutional_code" xlink:type="simple">CMNH</named-content>) <bold>E</bold><italic><tp:taxon-name><tp:taxon-name-part taxon-name-part-type="genus" reg="Argyrotaenia">A.</tp:taxon-name-part> <tp:taxon-name-part taxon-name-part-type="species" reg="felisana">felisana</tp:taxon-name-part></tp:taxon-name></italic>, Dominican Republic. KAA <abbrev xmlns:xlink="http://www.w3.org/1999/xlink" xlink:title="dissection" id="ABBRID0EWOFM" xlink:type="simple">diss</abbrev>. #0045 (<named-content xmlns:xlink="http://www.w3.org/1999/xlink" content-type="dwc:institutional_code" xlink:type="simple">CUIC</named-content>).</p></caption><graphic xmlns:xlink="http://www.w3.org/1999/xlink" xlink:href="zookeys-982-033-g014.jpg" position="float" orientation="portrait" xlink:type="simple" id="oo_470514.jpg"><uri content-type="original_file" xlink:type="simple">https://binary.pensoft.net/fig/470514</uri></graphic></fig></tp:treatment-sec><ref-list><ref id="B45"><mixed-citation xmlns:xlink="http://www.w3.org/1999/xlink" xlink:type="simple"><person-group><name name-style="western"><surname>Razowski</surname><given-names>J</given-names></name></person-group> (<year>1999</year>) <article-title><tp:taxon-name><tp:taxon-name-part taxon-name-part-type="family">Tortricidae</tp:taxon-name-part></tp:taxon-name> (<tp:taxon-name><tp:taxon-name-part taxon-name-part-type="order">Lepidoptera</tp:taxon-name-part></tp:taxon-name>) from the Dominican Republic.</article-title><source>Acta Zoologica Cracoviensia</source><volume>42</volume>: <fpage>307</fpage>–<lpage>319</lpage>.</mixed-citation></ref><ref id="B25"><mixed-citation xmlns:xlink="http://www.w3.org/1999/xlink" xlink:type="simple"><institution xlink:type="simple">ICZN</institution> [International Commission on Zoological Nomenclature] (<year>1999</year>) International code of zoological nomenclature. Fourth Edition. The International Trust for Zoological Nomenclature, London, [xxix +] 306 pp.</mixed-citation></ref></ref-list></tp:taxon-treatment>
