# Supplementary material for: A taxonomic revision of the Archipini of the Caribbean (Lepidoptera, Tortricidae, Tortricinae)
Source: Zookeys. 2020 Nov 2;982:33–147. doi: 10.3897/zookeys.982.52363 (PMC7652813; doi:10.3897/zookeys.982.52363)
Supplement: XML Treatment for Argyrotaenia felisana [file zookeys.982.52363-treatment11.xml]

<!DOCTYPE tp:taxon-treatment
  PUBLIC "-//TaxonX//DTD Taxonomic Treatment Publishing DTD v0 20100105//EN" "tax-treatment-NSO.dtd">
<tp:taxon-treatment xmlns:tp="http://www.plazi.org/taxpub"><tp:treatment-meta><kwd-group><label>Taxon classification</label><kwd><named-content xmlns:xlink="http://www.w3.org/1999/xlink" content-type="kingdom">Animalia</named-content></kwd><kwd><named-content xmlns:xlink="http://www.w3.org/1999/xlink" content-type="order">Lepidoptera</named-content></kwd><kwd><named-content xmlns:xlink="http://www.w3.org/1999/xlink" content-type="family">Tortricidae</named-content></kwd></kwd-group><mixed-citation publication-type="journal"><person-group><name><surname>Austin</surname><given-names>Kyhl A.</given-names></name><name><surname>Dombroskie</surname><given-names>Jason J.</given-names></name></person-group><article-title>A taxonomic revision of the <tp:taxon-name><tp:taxon-name-part taxon-name-part-type="tribe">Archipini</tp:taxon-name-part></tp:taxon-name> of the Caribbean (<tp:taxon-name><tp:taxon-name-part taxon-name-part-type="order">Lepidoptera</tp:taxon-name-part></tp:taxon-name>, <tp:taxon-name><tp:taxon-name-part taxon-name-part-type="family">Tortricidae</tp:taxon-name-part></tp:taxon-name>, <tp:taxon-name><tp:taxon-name-part taxon-name-part-type="subfamily">Tortricinae</tp:taxon-name-part></tp:taxon-name>)</article-title><source>Zookeys</source><day>02</day><month>11</month><year>2020</year><volume>982</volume><fpage>33</fpage><lpage>147</lpage><pub-id pub-id-type="doi">10.3897/zookeys.982.52363</pub-id></mixed-citation></tp:treatment-meta><tp:nomenclature><tp:taxon-name><object-id xmlns:xlink="http://www.w3.org/1999/xlink" content-type="arpha" xlink:type="simple">8E3B7934-9129-58BF-A870-8E7A69FF56C0</object-id>
              <tp:taxon-name-part taxon-name-part-type="genus" reg="Argyrotaenia">Argyrotaenia</tp:taxon-name-part>
              <tp:taxon-name-part taxon-name-part-type="species" reg="felisana">felisana</tp:taxon-name-part>
            </tp:taxon-name><tp:taxon-authority>Razowski, 1999</tp:taxon-authority><xref ref-type="fig" rid="F7">Figs 7E–H</xref><xref ref-type="fig" rid="F14">, 14E</xref><xref ref-type="fig" rid="F16">, 16E</xref><xref ref-type="fig" rid="F24">, 24B</xref><tp:nomenclature-citation-list><tp:nomenclature-citation><tp:taxon-name>
                  <tp:taxon-name-part taxon-name-part-type="genus" reg="Argyrotaenia">Argyrotaenia</tp:taxon-name-part> <tp:taxon-name-part taxon-name-part-type="species" reg="felisana">felisana</tp:taxon-name-part></tp:taxon-name><comment>Razowski, 1999: 309</comment></tp:nomenclature-citation></tp:nomenclature-citation-list></tp:nomenclature><tp:treatment-sec sec-type="diagnosis" id="SECID0EOTAK"><title>Diagnosis.</title><p><italic><tp:taxon-name><tp:taxon-name-part taxon-name-part-type="genus" reg="Argyrotaenia">Argyrotaenia</tp:taxon-name-part> <tp:taxon-name-part taxon-name-part-type="species" reg="felisana">felisana</tp:taxon-name-part></tp:taxon-name></italic> (Figs <xref ref-type="fig" rid="F7">7E–H</xref>, <xref ref-type="fig" rid="F14">14E</xref>, <xref ref-type="fig" rid="F16">16E</xref>) most closely resembles <italic><tp:taxon-name><tp:taxon-name-part taxon-name-part-type="genus" reg="Argyrotaenia">A.</tp:taxon-name-part> <tp:taxon-name-part taxon-name-part-type="species" reg="bisignata">bisignata</tp:taxon-name-part></tp:taxon-name></italic> (Figs <xref ref-type="fig" rid="F7">7A–D</xref>, <xref ref-type="fig" rid="F15">15A</xref>, <xref ref-type="fig" rid="F16">16F</xref>) in forewing appearance and genitalia. See the diagnosis under that species.</p></tp:treatment-sec><tp:treatment-sec sec-type="type material" id="SECID0ECVAK"><title>Type material.</title><p><bold><italic>Holotype</italic></bold> ♀: <bold>Dominican Republic: Independencia</bold>: Sierra de Neiba, just south of crest, 5 km WNW Angel Feliz, 1780 m, cloud forest, <named-content xmlns:xlink="http://www.w3.org/1999/xlink" content-type="dwc:verbatimCoordinates" xlink:type="simple"><named-content content-type="geo-json" specific-use="{&#34;type&#34;:&#34;Point&#34;,&#34;coordinates&#34;:[-71.783333,18.683333]}" id="NCID0ESVAK" xlink:type="simple">18°41'N, 71°47'W</named-content></named-content>, 13–15 x 1991, J. Rawlins, R. Davidson, C. Young, S. Thompson (<named-content xmlns:xlink="http://www.w3.org/1999/xlink" content-type="dwc:institutional_code" xlink:type="simple">CMNH</named-content>) [examined], Razowski genitalia slide #10692 [examined] (<named-content xmlns:xlink="http://www.w3.org/1999/xlink" content-type="dwc:institutional_code" xlink:type="simple">CMNH</named-content>).</p></tp:treatment-sec><tp:treatment-sec sec-type="material" id="SECID0EBWAK"><title>Additional material examined.</title><p>(14♂♂, 35♀♀). <bold>Dominican Republic: Azua</bold>: 1♂, East side of crest, Sierra Martin Garcia, 7 km WNW Barrero, <named-content xmlns:xlink="http://www.w3.org/1999/xlink" content-type="dwc:verbatimCoordinates" xlink:type="simple"><named-content content-type="geo-json" specific-use="{&#34;type&#34;:&#34;Point&#34;,&#34;coordinates&#34;:[-70.966667,18.350000]}" id="NCID0EMWAK" xlink:type="simple">18°21'N, 70°58'W</named-content></named-content>, 860 m, 25–26 vii 1992, cloud forest adjacent to disturbed forest, C. Young, R. Davidson, S. Thompson, J. Rawlins, KAA <abbrev xmlns:xlink="http://www.w3.org/1999/xlink" xlink:title="dissection" id="ABBRID0ERWAK" xlink:type="simple">diss</abbrev>. #0076 (<named-content xmlns:xlink="http://www.w3.org/1999/xlink" content-type="dwc:institutional_code" xlink:type="simple">CMNH</named-content>). <bold>Barahona</bold>: 1♀ (abdomen missing), nr. Filipinas Larimar Mine, 6–11 vii 1993, R.E. Woodruff, KAA_DNA_0060 (<named-content xmlns:xlink="http://www.w3.org/1999/xlink" content-type="dwc:institutional_code" xlink:type="simple">FSCA</named-content>). 1♀, Eastern Sierra Bahoruco, Reserva Cachote, 11.3 km NNW Paraiso, <named-content xmlns:xlink="http://www.w3.org/1999/xlink" content-type="dwc:verbatimCoordinates" xlink:type="simple"><named-content content-type="geo-json" specific-use="{&#34;type&#34;:&#34;Point&#34;,&#34;coordinates&#34;:[-71.189167,18.098333]}" id="NCID0EEXAK" xlink:type="simple">18°05'54"N, 71°11'21"W</named-content></named-content>, 1230 m, cloud forest with tree ferns, 3 v 2006, R. Davidson, C. Nunez, D. Koenig, J. Hyland, J. Fetzner, C. Young, J. Rawlins, KAA <abbrev xmlns:xlink="http://www.w3.org/1999/xlink" xlink:title="dissection" id="ABBRID0EJXAK" xlink:type="simple">diss</abbrev>. #0056, KAA_DNA_0005 (<named-content xmlns:xlink="http://www.w3.org/1999/xlink" content-type="dwc:institutional_code" xlink:type="simple">CMNH</named-content>). <bold>Elías Piña</bold>: 1♂, Sierra de Neiba, 9.0 km WSW Hondo Valle, <named-content xmlns:xlink="http://www.w3.org/1999/xlink" content-type="dwc:verbatimCoordinates" xlink:type="simple"><named-content content-type="geo-json" specific-use="{&#34;type&#34;:&#34;Point&#34;,&#34;coordinates&#34;:[-71.781111,18.692778]}" id="NCID0EXXAK" xlink:type="simple">18°41'34"N, 71°46'52"W</named-content></named-content>, 1843 m, 25 vi 2003, disturbed montane woodland with pine, J. Rawlins, C. Young, R. Davidson, C. Nunez, P. Acevedo, M. de la Cruz, KAA <abbrev xmlns:xlink="http://www.w3.org/1999/xlink" xlink:title="dissection" id="ABBRID0E3XAK" xlink:type="simple">diss</abbrev>. #0046 (<named-content xmlns:xlink="http://www.w3.org/1999/xlink" content-type="dwc:institutional_code" xlink:type="simple">CMNH</named-content>). <bold>Independencia</bold>: 1♂, 2♀♀, same data as holotype (1♂ <named-content xmlns:xlink="http://www.w3.org/1999/xlink" content-type="dwc:institutional_code" xlink:type="simple">CUIC</named-content>, remainder <named-content xmlns:xlink="http://www.w3.org/1999/xlink" content-type="dwc:institutional_code" xlink:type="simple">CMNH</named-content>). KAA <abbrev xmlns:xlink="http://www.w3.org/1999/xlink" xlink:title="dissection" id="ABBRID0ERYAK" xlink:type="simple">diss</abbrev>. #0045(♂, <named-content xmlns:xlink="http://www.w3.org/1999/xlink" content-type="dwc:institutional_code" xlink:type="simple">CUIC</named-content>); #0070(♀), KAA_DNA_0014 (<named-content xmlns:xlink="http://www.w3.org/1999/xlink" content-type="dwc:institutional_code" xlink:type="simple">CMNH</named-content>). 1♂, 15♀♀, Sierra de Neiba near crest, 5.5 km NNW Angel Feliz, <named-content xmlns:xlink="http://www.w3.org/1999/xlink" content-type="dwc:verbatimCoordinates" xlink:type="simple"><named-content content-type="geo-json" specific-use="{&#34;type&#34;:&#34;Point&#34;,&#34;coordinates&#34;:[-71.783333,18.683333]}" id="NCID0ECZAK" xlink:type="simple">18°41'N, 71°47'W</named-content></named-content>, 1750 m, 21–22 vii 1992, dense cloud forest, J. Rawlins, S. Thompson, C. Young, R. Davidson (1♀ <named-content xmlns:xlink="http://www.w3.org/1999/xlink" content-type="dwc:institutional_code" xlink:type="simple">CUIC</named-content>, remainder <named-content xmlns:xlink="http://www.w3.org/1999/xlink" content-type="dwc:institutional_code" xlink:type="simple">CMNH</named-content>). KAA <abbrev xmlns:xlink="http://www.w3.org/1999/xlink" xlink:title="dissection" id="ABBRID0ERZAK" xlink:type="simple">diss</abbrev>. #0042(♂), KAA_DNA_0017; #0050(♀); #0081(♀) (<named-content xmlns:xlink="http://www.w3.org/1999/xlink" content-type="dwc:institutional_code" xlink:type="simple">CMNH</named-content>). 1♂, 6♀♀, Sierra de Neiba, south slope near summit, 4.0 km N Angel Feliz, <named-content xmlns:xlink="http://www.w3.org/1999/xlink" content-type="dwc:verbatimCoordinates" xlink:type="simple"><named-content content-type="geo-json" specific-use="{&#34;type&#34;:&#34;Point&#34;,&#34;coordinates&#34;:[-71.768056,18.672500]}" id="NCID0E4ZAK" xlink:type="simple">18°40'21"N, 71°46'05"W</named-content></named-content>, 1825 m, 1–2 iv 2004, broadleaf cloud forest without pine, J. Rawlins, C. Young, R. Davidson, #0051(♀), #0074(♂) (<named-content xmlns:xlink="http://www.w3.org/1999/xlink" content-type="dwc:institutional_code" xlink:type="simple">CMNH</named-content>). 1♂, same data as previous except 1 v 2006, J. Hyland, C. Young, R. Davidson, D. Koenig, J. Fetzner, J. Rawlins (<named-content xmlns:xlink="http://www.w3.org/1999/xlink" content-type="dwc:institutional_code" xlink:type="simple">CMNH</named-content>). 1♀, Sierra de Bahoruco, north slope, 13.5 km SE Puerto Escondido, 1789 m, ecotonal <italic><tp:taxon-name><tp:taxon-name-part taxon-name-part-type="genus" reg="Pinus">Pinus</tp:taxon-name-part></tp:taxon-name></italic> grassland <named-content xmlns:xlink="http://www.w3.org/1999/xlink" content-type="dwc:verbatimCoordinates" xlink:type="simple"><named-content content-type="geo-json" specific-use="{&#34;type&#34;:&#34;Point&#34;,&#34;coordinates&#34;:[-71.518889,18.205000]}" id="NCID0EW1AK" xlink:type="simple">18°12'18"N, 71°31'08"W</named-content></named-content>, 24–25 xi 2004, J.E. Rawlins, C. Young, C. Nunez, V. Verdecia, W.A. Zanol, KAA <abbrev xmlns:xlink="http://www.w3.org/1999/xlink" xlink:title="dissection" id="ABBRID0EB2AK" xlink:type="simple">diss</abbrev>. #0054, KAA_DNA_0006 (<named-content xmlns:xlink="http://www.w3.org/1999/xlink" content-type="dwc:institutional_code" xlink:type="simple">CMNH</named-content>). <bold>La Estrelleta [Independencia</bold>]: 1♂, Sierra de Neiba at crest, 5.5 km WNW N Angel Feliz, 1800 m, <named-content xmlns:xlink="http://www.w3.org/1999/xlink" content-type="dwc:verbatimCoordinates" xlink:type="simple"><named-content content-type="geo-json" specific-use="{&#34;type&#34;:&#34;Point&#34;,&#34;coordinates&#34;:[-71.783333,18.683333]}" id="NCID0EP2AK" xlink:type="simple">18°41'N, 71°47'W</named-content></named-content>, 15 x 1991, cloud forest, R. Davidson, C. Young, S. Thompson, J. Rawlins, KAA <abbrev xmlns:xlink="http://www.w3.org/1999/xlink" xlink:title="dissection" id="ABBRID0EU2AK" xlink:type="simple">diss</abbrev>. #0064 (<named-content xmlns:xlink="http://www.w3.org/1999/xlink" content-type="dwc:institutional_code" xlink:type="simple">CMNH</named-content>). <bold>La Vega</bold>: 2♂♂, 1♀, La Palma, 12 km E of El Rio, 2–13 vi 1969, Flint &amp; Gomez (1♂ <named-content xmlns:xlink="http://www.w3.org/1999/xlink" content-type="dwc:institutional_code" xlink:type="simple">CUIC</named-content>, remainder <named-content xmlns:xlink="http://www.w3.org/1999/xlink" content-type="dwc:institutional_code" xlink:type="simple">USNM</named-content>); KAA <abbrev xmlns:xlink="http://www.w3.org/1999/xlink" xlink:title="dissection" id="ABBRID0EJ3AK" xlink:type="simple">diss</abbrev>. #0077(♂), <ext-link xmlns:xlink="http://www.w3.org/1999/xlink" ext-link-type="uri" xlink:href="http://hol.osu.edu/spmInfo.html?id=USNMENT01480223" xlink:type="simple">USNMENT01480223</ext-link>; <ext-link xmlns:xlink="http://www.w3.org/1999/xlink" ext-link-type="uri" xlink:href="http://hol.osu.edu/spmInfo.html?id=USNMENT01480225" xlink:type="simple">USNMENT01480225</ext-link> (♀) (<named-content xmlns:xlink="http://www.w3.org/1999/xlink" content-type="dwc:institutional_code" xlink:type="simple">USNM</named-content>). 2♂♂, Convento, 12 km S of Constanza, 6–13 vi 1969, Flint &amp; Gomez, KAA <abbrev xmlns:xlink="http://www.w3.org/1999/xlink" xlink:title="dissection" id="ABBRID0E33AK" xlink:type="simple">diss</abbrev>. #0079 (<named-content xmlns:xlink="http://www.w3.org/1999/xlink" content-type="dwc:institutional_code" xlink:type="simple">USNM</named-content>). 1♂, Constanza, 2–6 vi 1969, Flint &amp; Gomez (<named-content xmlns:xlink="http://www.w3.org/1999/xlink" content-type="dwc:institutional_code" xlink:type="simple">USNM</named-content>). 1♀, Cordillera Central, 4.1 km SW El Convento, <named-content xmlns:xlink="http://www.w3.org/1999/xlink" content-type="dwc:verbatimCoordinates" xlink:type="simple"><named-content content-type="geo-json" specific-use="{&#34;type&#34;:&#34;Point&#34;,&#34;coordinates&#34;:[-70.713333,18.843611]}" id="NCID0EN4AK" xlink:type="simple">18°50'37"N, 70°42'48"W</named-content></named-content>, 1730 m, 31 v 2003, dense secondary evergreen forest with pine, J. Rawlins, R. Davidson, C. Nunez, C. Young, P. Acevedo, KAA <abbrev xmlns:xlink="http://www.w3.org/1999/xlink" xlink:title="dissection" id="ABBRID0ES4AK" xlink:type="simple">diss</abbrev>. #0080, KAA_DNA_0018 (<named-content xmlns:xlink="http://www.w3.org/1999/xlink" content-type="dwc:institutional_code" xlink:type="simple">CMNH</named-content>). 1♂, same data as previous except 1710 m, 14 xi 2002, secondary broadleaf forest, W.A. Zanol, C.W. Young, C. Staresinic, J. Rawlins, KAA <abbrev xmlns:xlink="http://www.w3.org/1999/xlink" xlink:title="dissection" id="ABBRID0EB5AK" xlink:type="simple">diss</abbrev>. #0047 (<named-content xmlns:xlink="http://www.w3.org/1999/xlink" content-type="dwc:institutional_code" xlink:type="simple">CMNH</named-content>). 1♀, 2.5 km SW Pinar Bonito, <named-content xmlns:xlink="http://www.w3.org/1999/xlink" content-type="dwc:verbatimCoordinates" xlink:type="simple"><named-content content-type="geo-json" specific-use="{&#34;type&#34;:&#34;Point&#34;,&#34;coordinates&#34;:[-70.716667,18.850000]}" id="NCID0EN5AK" xlink:type="simple">18°51'N, 70°43'W</named-content></named-content>, 1430 m, 26 ix 1992, riparian vegetation near stream in pine woodland, J. Rawlins, R. Davidson, M. Klingler, S. Thompson, KAA <abbrev xmlns:xlink="http://www.w3.org/1999/xlink" xlink:title="dissection" id="ABBRID0ES5AK" xlink:type="simple">diss</abbrev>. #0071 (<named-content xmlns:xlink="http://www.w3.org/1999/xlink" content-type="dwc:institutional_code" xlink:type="simple">CMNH</named-content>). <bold>Monseñor Nouel</bold>: 1♀, 1 km E Paso Alto de Casabito, 7 km NW La Ceiba, 1130 m, <named-content xmlns:xlink="http://www.w3.org/1999/xlink" content-type="dwc:verbatimCoordinates" xlink:type="simple"><named-content content-type="geo-json" specific-use="{&#34;type&#34;:&#34;Point&#34;,&#34;coordinates&#34;:[-70.483333,19.033333]}" id="NCID0EA6AK" xlink:type="simple">19°02'N, 70°29'W</named-content></named-content>, 28 vii 1992, cloud forest, R. Davidson, J. Rawlins, S. Thompson, C. Young (<named-content xmlns:xlink="http://www.w3.org/1999/xlink" content-type="dwc:institutional_code" xlink:type="simple">CUIC</named-content>). <bold>Peravia [San José de Ocoa</bold>]: 1♂, 4♀♀, 3 km SW La Nuez, upper Rio Las Cuevas, 1880 m, <named-content xmlns:xlink="http://www.w3.org/1999/xlink" content-type="dwc:verbatimCoordinates" xlink:type="simple"><named-content content-type="geo-json" specific-use="{&#34;type&#34;:&#34;Point&#34;,&#34;coordinates&#34;:[-70.600000,18.650000]}" id="NCID0EP6AK" xlink:type="simple">18°39'N, 70°36'W</named-content></named-content>, 5–6 x 1991, cloud forest on river, J. Rawlins, R. Davidson, C. Young, S. Thompson (1♀ <named-content xmlns:xlink="http://www.w3.org/1999/xlink" content-type="dwc:institutional_code" xlink:type="simple">CUIC</named-content>, remainder <named-content xmlns:xlink="http://www.w3.org/1999/xlink" content-type="dwc:institutional_code" xlink:type="simple">CMNH</named-content>). KAA <abbrev xmlns:xlink="http://www.w3.org/1999/xlink" xlink:title="dissection" id="ABBRID0E56AK" xlink:type="simple">diss</abbrev>. #0043(♂), KAA_DNA_0016; #0082(♀), KAA_DNA_0015 (<named-content xmlns:xlink="http://www.w3.org/1999/xlink" content-type="dwc:institutional_code" xlink:type="simple">CMNH</named-content>). <bold>Puerto Plata</bold>: 1♀, Pico El Murazo, north slope near summit, <named-content xmlns:xlink="http://www.w3.org/1999/xlink" content-type="dwc:verbatimCoordinates" xlink:type="simple"><named-content content-type="geo-json" specific-use="{&#34;type&#34;:&#34;Point&#34;,&#34;coordinates&#34;:[-70.950000,19.683333]}" id="NCID0EMABK" xlink:type="simple">19°41'N, 70°57'W</named-content></named-content>, 910 m, 28 xi 1992, mesic deciduous forest, J. Rawlins, R. Davidson, M. Klingler, S. Thompson, KAA <abbrev xmlns:xlink="http://www.w3.org/1999/xlink" xlink:title="dissection" id="ABBRID0ERABK" xlink:type="simple">diss</abbrev>. #0053, KAA_DNA_0019 (<named-content xmlns:xlink="http://www.w3.org/1999/xlink" content-type="dwc:institutional_code" xlink:type="simple">CMNH</named-content>).</p></tp:treatment-sec><tp:treatment-sec sec-type="description" id="SECID0E1ABK"><title>Description.</title><p><bold>Male (n = 14). <italic>Head</italic>.</bold> Typical of genus. Scales on vertex variable in color, usually with some combination of pale yellow, dark brown, or mahogany red. Frons dark brown, occasionally with mahogany red scales dorsally. Lateral surface of labial palpus with scales on first segment pale yellow, occasionally intermixed with dark brown scales; second and third segment dark brown and mahogany red. Medial surface of palpus intermixed with pale yellow and dark brown scales. Scape dark brown, nearly black, with a few mahogany red scales sometimes present apically. Sensillae approximately width of flagellomere, recurved; dorsal scales of flagellum alternating between a straw yellow and dark brown row. <bold><italic>Thorax</italic>.</bold> Typical of genus. Dorsum of pro- and meso-thorax variable: either pale yellow, dark brown, or mahogany red or some combination thereof. Lateral surface of forelegs and midlegs dark brown; hindlegs pale yellow to white, tarsi and tarsal spurs warm brown. Medial surface of legs pale yellow to white. Forewing (Fig. <xref ref-type="fig" rid="F7">7G, H</xref>) with basal third of costa smoothly curved, straight beyond except for subtle concavity along subapical blotch at apical third; <abbrev xmlns:xlink="http://www.w3.org/1999/xlink" xlink:title="Forewing length" id="ABBRID0ENBBK" xlink:type="simple">FWL</abbrev> 6.0–8.0 mm (mean = 6.8; n = 14). Dorsal surface of forewing with antemedian and postmedian interfasciae fascia light brown to white, with faint darker brown to black reticulations, which are most apparent near fringe. Basal fascia, median fascia, and subapical blotch dark brown or deep mahogany red; under magnification these areas tinted with gray or salmon pink scales, especially along inner margin. Tornal blotch faint to obsolete. Fringe with apical half salmon pink to mahogany red, occasionally with a few dark gray scales, tornal half concolorous with interfasciae. Dorsal surface of hindwing white to light brown, with faint dark brown strigulae, especially towards apex. Fringe with pale short brown scales present along entire margin, longer pale yellow scales present along entire margin, becoming darker at apex. Ventral surface of forewing warm brown, costa straw yellow with warm brown dots. Ventral surface of hindwing as on dorsal surface. <bold><italic>Abdomen</italic>.</bold> Vestiture with first two segments pale yellow, remaining segments warm brown, becoming slightly darker terminally. Genitalia (Fig. <xref ref-type="fig" rid="F14">14E</xref>) with uncus extremely narrow at base, gradually widening to large bulb (acutely pointed in one population from near Constanza); apicoventral setae projecting laterally from bulb; arms of gnathos of unmodified, moderate, abruptly bent at terminal plate. Tegumen with small patch of sockets laterally; transtilla moderate, complete, unmodified; valvae ovoid; presaccular gap narrow, widening slightly at apex of valvae; sacculus to 0.33 × of valvae; juxta shallowly notched, with small patch of sockets laterally; phallus pistol-shaped, caulis reduced; approximately 5–18 cornuti observed: moderate, slightly undulate, approximately 0.25 × length of phallus, deciduous.</p></tp:treatment-sec><tp:treatment-sec sec-type="redescription" id="SECID0EZBBK"><title>Redescription.</title><p><bold>Female (n = 36). <italic>Head</italic>.</bold> As in male except scales on vertex predominantly pale yellow and antennal sensillae short, porrect, no more than 0.5 × width of flagellomere. <bold><italic>Thorax</italic>.</bold> Dorsum of pro- and meso-thorax predominantly pale yellow, only rarely with dark brown of mahogany red scales, a few specimens with mahogany red posterior thoracic scale tuft. Tegulae concolorous with dorsum of pro- and meso-thorax. Legs as in male, but with hindlegs sometimes entirely warm brown. Dorsal surface of forewing (Fig. <xref ref-type="fig" rid="F7">7E, F</xref>) with slightly more pronounced concavity in some specimens (Fig. <xref ref-type="fig" rid="F7">7E</xref>) but nearly straight (Fig. <xref ref-type="fig" rid="F7">7F</xref>) in others; <abbrev xmlns:xlink="http://www.w3.org/1999/xlink" xlink:title="Forewing length" id="ABBRID0EUCBK" xlink:type="simple">FWL</abbrev> 6.5–9.5 mm (mean = 8.0; n = 36); much wider dark brown or mahogany red median fascia as compared to male. Under magnification, the white antemedian and postmedian interfasciae almost completely overlaid by blue-gray and salmon pink scales, giving appearance of a much less contrasting overall forewing pattern and a slightly purple hue. Fringe with much more extensive dark gray scaling on apical half than in male, long brick red scales present from apex to near tornus. Frenulum with two or three bristles, asymmetrical in number in several specimens examined. <bold><italic>Abdomen</italic>.</bold> Genitalia (Fig. <xref ref-type="fig" rid="F16">16E</xref>) with papillae anales triangular; apophyses posteriores approximately 0.5 × length of sternum VII; apophyses anteriores approximately 0.67 × length of sternum VII; sterigma broad, quadrate; ductus bursa approximately 1.5–2 × length of sternum VII, broadening anteriorly; ductus seminalis arising at approximately 0.25 × length of ductus bursae; corpus bursae ovoid, with or without a minute sclerite at base; signum long, J-shaped; capitulum of signum globose, smooth.</p></tp:treatment-sec><tp:treatment-sec sec-type="distribution" id="SECID0EADBK"><title>Distribution.</title><p><italic><tp:taxon-name><tp:taxon-name-part taxon-name-part-type="genus" reg="Argyrotaenia">Argyrotaenia</tp:taxon-name-part> <tp:taxon-name-part taxon-name-part-type="species" reg="felisana">felisana</tp:taxon-name-part></tp:taxon-name></italic> appears to be the most widespread <italic><tp:taxon-name><tp:taxon-name-part taxon-name-part-type="genus" reg="Argyrotaenia">Argyrotaenia</tp:taxon-name-part></tp:taxon-name></italic> in the Dominican Republic, occurring on all major mountain ranges, but has not been recorded in the western Sierra de Bahoruco, where it is replaced by <italic><tp:taxon-name><tp:taxon-name-part taxon-name-part-type="genus" reg="Argyrotaenia">A.</tp:taxon-name-part> <tp:taxon-name-part taxon-name-part-type="species" reg="bisignata">bisignata</tp:taxon-name-part></tp:taxon-name></italic> (Fig. <xref ref-type="fig" rid="F24">24B</xref>). Collection localities range from 860 to 1880 m elevation.</p></tp:treatment-sec><tp:treatment-sec sec-type="ecology" id="SECID0EHEBK"><title>Ecology.</title><p>Nothing is known of the biology of <italic><tp:taxon-name><tp:taxon-name-part taxon-name-part-type="genus" reg="Argyrotaenia">A.</tp:taxon-name-part> <tp:taxon-name-part taxon-name-part-type="species" reg="felisana">felisana</tp:taxon-name-part></tp:taxon-name></italic>. Examined specimens were collected from April to November, suggesting multiple generations per year.</p></tp:treatment-sec><tp:treatment-sec sec-type="remarks" id="SECID0EYEBK"><title>Remarks.</title><p>The above represents the first description of the male of <italic><tp:taxon-name><tp:taxon-name-part taxon-name-part-type="genus" reg="Argyrotaenia">A.</tp:taxon-name-part> <tp:taxon-name-part taxon-name-part-type="species" reg="felisana">felisana</tp:taxon-name-part></tp:taxon-name></italic>. Initial associations based on wing pattern and shared locality data were subsequently confirmed with COI barcodes.</p><p>The specific epithet of this species is based on an incorrect transcription by Razowski. The holotype label reads “Angel Feliz”, but Razowski erroneously transcribed this part of the label as “Angel Felis” in the original description. However, because there is no clear evidence of inadvertent error within the original publication, the incorrect spelling must be retained (ICZN Article 32.5.1).</p><p>A series of five males from the vicinity of Constanza deposited in <named-content xmlns:xlink="http://www.w3.org/1999/xlink" content-type="dwc:institutional_code" xlink:type="simple">USNM</named-content> differ in having a slightly spade-shaped uncus but otherwise agree with other males in genitalia and wing pattern. COI sequence divergence among barcoded specimens of <italic><tp:taxon-name><tp:taxon-name-part taxon-name-part-type="genus" reg="Argyrotaenia">A.</tp:taxon-name-part> <tp:taxon-name-part taxon-name-part-type="species" reg="felisana">felisana</tp:taxon-name-part></tp:taxon-name></italic> ranged from 0% to 3.3% (n = 9), but in the absence of significant observed morphological differences between populations, we choose to treat <italic><tp:taxon-name><tp:taxon-name-part taxon-name-part-type="genus" reg="Argyrotaenia">A.</tp:taxon-name-part> <tp:taxon-name-part taxon-name-part-type="species" reg="felisana">felisana</tp:taxon-name-part></tp:taxon-name></italic> as a single broadly distributed species on Hispaniola.</p></tp:treatment-sec><tp:treatment-sec><!--Section generated to contain objects referenced in tp:taxon-treatment.--><fig id="F7" position="float" orientation="portrait"><object-id xmlns:xlink="http://www.w3.org/1999/xlink" content-type="doi" xlink:type="simple">10.3897/zookeys.982.52363.figure7</object-id><object-id xmlns:xlink="http://www.w3.org/1999/xlink" content-type="arpha" xlink:type="simple">1ABAB1DB-4513-5BBE-ADDA-6575E82FC2E0</object-id><label>Figure 7.</label><caption><p><italic><tp:taxon-name><tp:taxon-name-part taxon-name-part-type="genus" reg="Argyrotaenia">Argyrotaenia</tp:taxon-name-part></tp:taxon-name></italic> adults. <bold>A</bold><italic><tp:taxon-name><tp:taxon-name-part taxon-name-part-type="genus" reg="Argyrotaenia">A.</tp:taxon-name-part> <tp:taxon-name-part taxon-name-part-type="species" reg="bisignata">bisignata</tp:taxon-name-part></tp:taxon-name></italic> holotype ♂, Dominican Republic (<named-content xmlns:xlink="http://www.w3.org/1999/xlink" content-type="dwc:institutional_code" xlink:type="simple">CMNH</named-content>) <bold>B</bold><italic><tp:taxon-name><tp:taxon-name-part taxon-name-part-type="genus" reg="Argyrotaenia">A.</tp:taxon-name-part> <tp:taxon-name-part taxon-name-part-type="species" reg="bisignata">bisignata</tp:taxon-name-part></tp:taxon-name></italic>, ♂ Dominican Republic (<named-content xmlns:xlink="http://www.w3.org/1999/xlink" content-type="dwc:institutional_code" xlink:type="simple">CMNH</named-content>) <bold>C</bold><italic><tp:taxon-name><tp:taxon-name-part taxon-name-part-type="genus" reg="Argyrotaenia">A.</tp:taxon-name-part> <tp:taxon-name-part taxon-name-part-type="species" reg="bisignata">bisignata</tp:taxon-name-part></tp:taxon-name></italic> paratype ♀, Dominican Republic <bold>D</bold><italic><tp:taxon-name><tp:taxon-name-part taxon-name-part-type="genus" reg="Argyrotaenia">A.</tp:taxon-name-part> <tp:taxon-name-part taxon-name-part-type="species" reg="bisignata">bisignata</tp:taxon-name-part></tp:taxon-name></italic> paratype ♀, Dominican Republic (<named-content xmlns:xlink="http://www.w3.org/1999/xlink" content-type="dwc:institutional_code" xlink:type="simple">CMNH</named-content>) <bold>E</bold><italic><tp:taxon-name><tp:taxon-name-part taxon-name-part-type="genus" reg="Argyrotaenia">A.</tp:taxon-name-part> <tp:taxon-name-part taxon-name-part-type="species" reg="felisana">felisana</tp:taxon-name-part></tp:taxon-name></italic> holotype ♀, Dominican Republic (<named-content xmlns:xlink="http://www.w3.org/1999/xlink" content-type="dwc:institutional_code" xlink:type="simple">CMNH</named-content>) <bold>F</bold><italic><tp:taxon-name><tp:taxon-name-part taxon-name-part-type="genus" reg="Argyrotaenia">A.</tp:taxon-name-part> <tp:taxon-name-part taxon-name-part-type="species" reg="felisana">felisana</tp:taxon-name-part></tp:taxon-name></italic> ♀, Dominican Republic (<named-content xmlns:xlink="http://www.w3.org/1999/xlink" content-type="dwc:institutional_code" xlink:type="simple">CUIC</named-content>) <bold>G</bold><italic><tp:taxon-name><tp:taxon-name-part taxon-name-part-type="genus" reg="Argyrotaenia">A.</tp:taxon-name-part> <tp:taxon-name-part taxon-name-part-type="species" reg="felisana">felisana</tp:taxon-name-part></tp:taxon-name></italic> ♂, Dominican Republic (<named-content xmlns:xlink="http://www.w3.org/1999/xlink" content-type="dwc:institutional_code" xlink:type="simple">CUIC</named-content>) <bold>H</bold><italic><tp:taxon-name><tp:taxon-name-part taxon-name-part-type="genus" reg="Argyrotaenia">A.</tp:taxon-name-part> <tp:taxon-name-part taxon-name-part-type="species" reg="felisana">felisana</tp:taxon-name-part></tp:taxon-name></italic> ♂, Dominican Republic (<named-content xmlns:xlink="http://www.w3.org/1999/xlink" content-type="dwc:institutional_code" xlink:type="simple">CUIC</named-content>).</p></caption><graphic xmlns:xlink="http://www.w3.org/1999/xlink" xlink:href="zookeys-982-033-g007.jpg" position="float" orientation="portrait" xlink:type="simple" id="oo_470507.jpg"><uri content-type="original_file" xlink:type="simple">https://binary.pensoft.net/fig/470507</uri></graphic></fig><fig id="F14" position="float" orientation="portrait"><object-id xmlns:xlink="http://www.w3.org/1999/xlink" content-type="doi" xlink:type="simple">10.3897/zookeys.982.52363.figure14</object-id><object-id xmlns:xlink="http://www.w3.org/1999/xlink" content-type="arpha" xlink:type="simple">8EC06CE7-6EAD-50D0-984C-560E8A7BB0F0</object-id><label>Figure 14.</label><caption><p><italic><tp:taxon-name><tp:taxon-name-part taxon-name-part-type="genus" reg="Argyrotaenia">Argyrotaenia</tp:taxon-name-part></tp:taxon-name></italic> male genitalia. Not to scale. <bold>A</bold><italic><tp:taxon-name><tp:taxon-name-part taxon-name-part-type="genus" reg="Argyrotaenia">A.</tp:taxon-name-part> <tp:taxon-name-part taxon-name-part-type="species" reg="ceramica">ceramica</tp:taxon-name-part></tp:taxon-name></italic>, Dominican Republic. KAA <abbrev xmlns:xlink="http://www.w3.org/1999/xlink" xlink:title="dissection" id="ABBRID0E6LFM" xlink:type="simple">diss</abbrev>. #0089 (<named-content xmlns:xlink="http://www.w3.org/1999/xlink" content-type="dwc:institutional_code" xlink:type="simple">CMNH</named-content>) <bold>B</bold><italic><tp:taxon-name><tp:taxon-name-part taxon-name-part-type="genus" reg="Argyrotaenia">A.</tp:taxon-name-part> <tp:taxon-name-part taxon-name-part-type="species" reg="browni">browni</tp:taxon-name-part></tp:taxon-name></italic> sp. nov. holotype, Dominican Republic. KAA <abbrev xmlns:xlink="http://www.w3.org/1999/xlink" xlink:title="dissection" id="ABBRID0EVMFM" xlink:type="simple">diss</abbrev>. #0097 (<named-content xmlns:xlink="http://www.w3.org/1999/xlink" content-type="dwc:institutional_code" xlink:type="simple">CMNH</named-content>) <bold>C</bold><italic><tp:taxon-name><tp:taxon-name-part taxon-name-part-type="genus" reg="Argyrotaenia">A.</tp:taxon-name-part> <tp:taxon-name-part taxon-name-part-type="species" reg="cubae">cubae</tp:taxon-name-part></tp:taxon-name></italic>, Cuba. KAA <abbrev xmlns:xlink="http://www.w3.org/1999/xlink" xlink:title="dissection" id="ABBRID0ELNFM" xlink:type="simple">diss</abbrev>. #0162 (<abbrev xmlns:xlink="http://www.w3.org/1999/xlink" xlink:title="Vitor Becker Collection, Camacan, Bahia, Brazil" id="ABBRID0EPNFM" xlink:type="simple">VBC</abbrev>) <bold>D</bold><italic><tp:taxon-name><tp:taxon-name-part taxon-name-part-type="genus" reg="Argyrotaenia">A.</tp:taxon-name-part> <tp:taxon-name-part taxon-name-part-type="species" reg="nuezana">nuezana</tp:taxon-name-part></tp:taxon-name></italic>, Dominican Republic. KAA <abbrev xmlns:xlink="http://www.w3.org/1999/xlink" xlink:title="dissection" id="ABBRID0EAOFM" xlink:type="simple">diss</abbrev>. #0028 (<named-content xmlns:xlink="http://www.w3.org/1999/xlink" content-type="dwc:institutional_code" xlink:type="simple">CMNH</named-content>) <bold>E</bold><italic><tp:taxon-name><tp:taxon-name-part taxon-name-part-type="genus" reg="Argyrotaenia">A.</tp:taxon-name-part> <tp:taxon-name-part taxon-name-part-type="species" reg="felisana">felisana</tp:taxon-name-part></tp:taxon-name></italic>, Dominican Republic. KAA <abbrev xmlns:xlink="http://www.w3.org/1999/xlink" xlink:title="dissection" id="ABBRID0EWOFM" xlink:type="simple">diss</abbrev>. #0045 (<named-content xmlns:xlink="http://www.w3.org/1999/xlink" content-type="dwc:institutional_code" xlink:type="simple">CUIC</named-content>).</p></caption><graphic xmlns:xlink="http://www.w3.org/1999/xlink" xlink:href="zookeys-982-033-g014.jpg" position="float" orientation="portrait" xlink:type="simple" id="oo_470514.jpg"><uri content-type="original_file" xlink:type="simple">https://binary.pensoft.net/fig/470514</uri></graphic></fig><fig id="F16" position="float" orientation="portrait"><object-id xmlns:xlink="http://www.w3.org/1999/xlink" content-type="doi" xlink:type="simple">10.3897/zookeys.982.52363.figure16</object-id><object-id xmlns:xlink="http://www.w3.org/1999/xlink" content-type="arpha" xlink:type="simple">48DF184F-1963-597F-A051-F959EE8EB5F1</object-id><label>Figure 16.</label><caption><p><italic><tp:taxon-name><tp:taxon-name-part taxon-name-part-type="genus" reg="Argyrotaenia">Argyrotaenia</tp:taxon-name-part></tp:taxon-name></italic> female genitalia. Not to scale. <bold>A</bold><italic><tp:taxon-name><tp:taxon-name-part taxon-name-part-type="genus" reg="Argyrotaenia">A.</tp:taxon-name-part> <tp:taxon-name-part taxon-name-part-type="species" reg="ceramica">ceramica</tp:taxon-name-part></tp:taxon-name></italic>, Dominican Republic. KAA <abbrev xmlns:xlink="http://www.w3.org/1999/xlink" xlink:title="dissection" id="ABBRID0E3XFM" xlink:type="simple">diss</abbrev>. #0083 (<named-content xmlns:xlink="http://www.w3.org/1999/xlink" content-type="dwc:institutional_code" xlink:type="simple">CMNH</named-content>) <bold>B</bold><italic><tp:taxon-name><tp:taxon-name-part taxon-name-part-type="genus" reg="Argyrotaenia">A.</tp:taxon-name-part> <tp:taxon-name-part taxon-name-part-type="species" reg="browni">browni</tp:taxon-name-part></tp:taxon-name></italic> sp. nov. paratype, Dominican Republic. KAA <abbrev xmlns:xlink="http://www.w3.org/1999/xlink" xlink:title="dissection" id="ABBRID0ESYFM" xlink:type="simple">diss</abbrev>. #0099 (<named-content xmlns:xlink="http://www.w3.org/1999/xlink" content-type="dwc:institutional_code" xlink:type="simple">CUIC</named-content>) <bold>C</bold><italic><tp:taxon-name><tp:taxon-name-part taxon-name-part-type="genus" reg="Argyrotaenia">A.</tp:taxon-name-part> <tp:taxon-name-part taxon-name-part-type="species" reg="cubae">cubae</tp:taxon-name-part></tp:taxon-name></italic>, Cuba. KAA <abbrev xmlns:xlink="http://www.w3.org/1999/xlink" xlink:title="dissection" id="ABBRID0EIZFM" xlink:type="simple">diss</abbrev>. #0163 (<abbrev xmlns:xlink="http://www.w3.org/1999/xlink" xlink:title="Vitor Becker Collection, Camacan, Bahia, Brazil" id="ABBRID0EMZFM" xlink:type="simple">VBC</abbrev>) <bold>D</bold><italic><tp:taxon-name><tp:taxon-name-part taxon-name-part-type="genus" reg="Argyrotaenia">A.</tp:taxon-name-part> <tp:taxon-name-part taxon-name-part-type="species" reg="nuezana">nuezana</tp:taxon-name-part></tp:taxon-name></italic>, Dominican Republic. KAA <abbrev xmlns:xlink="http://www.w3.org/1999/xlink" xlink:title="dissection" id="ABBRID0E4ZFM" xlink:type="simple">diss</abbrev>. #0024 (<named-content xmlns:xlink="http://www.w3.org/1999/xlink" content-type="dwc:institutional_code" xlink:type="simple">CMNH</named-content>) <bold>E</bold><italic><tp:taxon-name><tp:taxon-name-part taxon-name-part-type="genus" reg="Argyrotaenia">A.</tp:taxon-name-part> <tp:taxon-name-part taxon-name-part-type="species" reg="felisana">felisana</tp:taxon-name-part></tp:taxon-name></italic>, Dominican Republic. KAA <abbrev xmlns:xlink="http://www.w3.org/1999/xlink" xlink:title="dissection" id="ABBRID0ET1FM" xlink:type="simple">diss</abbrev>. #0081 (<named-content xmlns:xlink="http://www.w3.org/1999/xlink" content-type="dwc:institutional_code" xlink:type="simple">CMNH</named-content>) <bold>F</bold><italic><tp:taxon-name><tp:taxon-name-part taxon-name-part-type="genus" reg="Argyrotaenia">A.</tp:taxon-name-part> <tp:taxon-name-part taxon-name-part-type="species" reg="bisignata">bisignata</tp:taxon-name-part></tp:taxon-name></italic>, Dominican Republic. KAA <abbrev xmlns:xlink="http://www.w3.org/1999/xlink" xlink:title="dissection" id="ABBRID0EJ2FM" xlink:type="simple">diss</abbrev>. #0054 (<named-content xmlns:xlink="http://www.w3.org/1999/xlink" content-type="dwc:institutional_code" xlink:type="simple">CMNH</named-content>).</p></caption><graphic xmlns:xlink="http://www.w3.org/1999/xlink" xlink:href="zookeys-982-033-g016.jpg" position="float" orientation="portrait" xlink:type="simple" id="oo_470516.jpg"><uri content-type="original_file" xlink:type="simple">https://binary.pensoft.net/fig/470516</uri></graphic></fig><fig id="F24" position="float" orientation="portrait"><object-id xmlns:xlink="http://www.w3.org/1999/xlink" content-type="doi" xlink:type="simple">10.3897/zookeys.982.52363.figure24</object-id><object-id xmlns:xlink="http://www.w3.org/1999/xlink" content-type="arpha" xlink:type="simple">B3DEB407-EC89-5837-9800-4CF410B43C7D</object-id><label>Figure 24.</label><caption><p><italic><tp:taxon-name><tp:taxon-name-part taxon-name-part-type="genus" reg="Argyrotaenia">Argyrotaenia</tp:taxon-name-part></tp:taxon-name></italic> species distributions. Legends inset.</p></caption><graphic xmlns:xlink="http://www.w3.org/1999/xlink" xlink:href="zookeys-982-033-g024.jpg" position="float" orientation="portrait" xlink:type="simple" id="oo_470524.jpg"><uri content-type="original_file" xlink:type="simple">https://binary.pensoft.net/fig/470524</uri></graphic></fig><fig id="F15" position="float" orientation="portrait"><object-id xmlns:xlink="http://www.w3.org/1999/xlink" content-type="doi" xlink:type="simple">10.3897/zookeys.982.52363.figure15</object-id><object-id xmlns:xlink="http://www.w3.org/1999/xlink" content-type="arpha" xlink:type="simple">F08E8D2F-5593-55FD-8304-CE5AEA8003F8</object-id><label>Figure 15.</label><caption><p><italic><tp:taxon-name><tp:taxon-name-part taxon-name-part-type="genus" reg="Argyrotaenia">Argyrotaenia</tp:taxon-name-part></tp:taxon-name></italic> male genitalia. Not to scale. <bold>A</bold><italic><tp:taxon-name><tp:taxon-name-part taxon-name-part-type="genus" reg="Argyrotaenia">A.</tp:taxon-name-part> <tp:taxon-name-part taxon-name-part-type="species" reg="bisignata">bisignata</tp:taxon-name-part></tp:taxon-name></italic> paratype, Dominican Republic. KAA <abbrev xmlns:xlink="http://www.w3.org/1999/xlink" xlink:title="dissection" id="ABBRID0EAQFM" xlink:type="simple">diss</abbrev>. #0044 (<named-content xmlns:xlink="http://www.w3.org/1999/xlink" content-type="dwc:institutional_code" xlink:type="simple">CMNH</named-content>) <bold>B</bold><italic><tp:taxon-name><tp:taxon-name-part taxon-name-part-type="genus" reg="Argyrotaenia">A.</tp:taxon-name-part> <tp:taxon-name-part taxon-name-part-type="species" reg="jamaicana">jamaicana</tp:taxon-name-part></tp:taxon-name></italic>, Jamaica. KAA <abbrev xmlns:xlink="http://www.w3.org/1999/xlink" xlink:title="dissection" id="ABBRID0EWQFM" xlink:type="simple">diss</abbrev>. #0131 (<named-content xmlns:xlink="http://www.w3.org/1999/xlink" content-type="dwc:institutional_code" xlink:type="simple">USNM</named-content>) <bold>C</bold><italic><tp:taxon-name><tp:taxon-name-part taxon-name-part-type="genus" reg="Argyrotaenia">A.</tp:taxon-name-part> <tp:taxon-name-part taxon-name-part-type="species" reg="razowskiana">razowskiana</tp:taxon-name-part></tp:taxon-name></italic> sp. nov. paratype, Dominican Republic. KAA <abbrev xmlns:xlink="http://www.w3.org/1999/xlink" xlink:title="dissection" id="ABBRID0EMRFM" xlink:type="simple">diss</abbrev>. #0104 (<named-content xmlns:xlink="http://www.w3.org/1999/xlink" content-type="dwc:institutional_code" xlink:type="simple">CUIC</named-content>) <bold>D</bold><italic><tp:taxon-name><tp:taxon-name-part taxon-name-part-type="genus" reg="Argyrotaenia">A.</tp:taxon-name-part> <tp:taxon-name-part taxon-name-part-type="species" reg="cryptica">cryptica</tp:taxon-name-part> <tp:taxon-name-part taxon-name-part-type="subspecies" reg="praeteritana">praeteritana</tp:taxon-name-part></tp:taxon-name></italic> ssp. nov. holotype, Dominican Republic. Razowski <abbrev xmlns:xlink="http://www.w3.org/1999/xlink" xlink:title="dissection" id="ABBRID0EGSFM" xlink:type="simple">diss</abbrev>. #10732 (<named-content xmlns:xlink="http://www.w3.org/1999/xlink" content-type="dwc:institutional_code" xlink:type="simple">CMNH</named-content>) <bold>E</bold><italic><tp:taxon-name><tp:taxon-name-part taxon-name-part-type="genus" reg="Argyrotaenia">A.</tp:taxon-name-part> <tp:taxon-name-part taxon-name-part-type="species" reg="cryptica">cryptica</tp:taxon-name-part> <tp:taxon-name-part taxon-name-part-type="subspecies" reg="cryptica">cryptica</tp:taxon-name-part></tp:taxon-name></italic> ssp. nov. paratype, Dominican Republic. KAA <abbrev xmlns:xlink="http://www.w3.org/1999/xlink" xlink:title="dissection" id="ABBRID0EATFM" xlink:type="simple">diss</abbrev>. #0115 (<named-content xmlns:xlink="http://www.w3.org/1999/xlink" content-type="dwc:institutional_code" xlink:type="simple">CMNH</named-content>) <bold>F</bold><italic><tp:taxon-name><tp:taxon-name-part taxon-name-part-type="genus" reg="Argyrotaenia">A.</tp:taxon-name-part> <tp:taxon-name-part taxon-name-part-type="species" reg="paradisei">paradisei</tp:taxon-name-part></tp:taxon-name></italic> sp. nov. paratype, Dominican Republic. KAA <abbrev xmlns:xlink="http://www.w3.org/1999/xlink" xlink:title="dissection" id="ABBRID0EWTFM" xlink:type="simple">diss</abbrev>. #0116 (<named-content xmlns:xlink="http://www.w3.org/1999/xlink" content-type="dwc:institutional_code" xlink:type="simple">CMNH</named-content>).</p></caption><graphic xmlns:xlink="http://www.w3.org/1999/xlink" xlink:href="zookeys-982-033-g015.jpg" position="float" orientation="portrait" xlink:type="simple" id="oo_470515.jpg"><uri content-type="original_file" xlink:type="simple">https://binary.pensoft.net/fig/470515</uri></graphic></fig></tp:treatment-sec></tp:taxon-treatment>
