# Supplementary material for: A taxonomic revision of the Archipini of the Caribbean (Lepidoptera, Tortricidae, Tortricinae)
Source: Zookeys. 2020 Nov 2;982:33–147. doi: 10.3897/zookeys.982.52363 (PMC7652813; doi:10.3897/zookeys.982.52363)
Supplement: XML Treatment for Argyrotaenia cubae [file zookeys.982.52363-treatment13.xml]

<!DOCTYPE tp:taxon-treatment
  PUBLIC "-//TaxonX//DTD Taxonomic Treatment Publishing DTD v0 20100105//EN" "tax-treatment-NSO.dtd">
<tp:taxon-treatment xmlns:tp="http://www.plazi.org/taxpub"><tp:treatment-meta><kwd-group><label>Taxon classification</label><kwd><named-content xmlns:xlink="http://www.w3.org/1999/xlink" content-type="kingdom">Animalia</named-content></kwd><kwd><named-content xmlns:xlink="http://www.w3.org/1999/xlink" content-type="order">Lepidoptera</named-content></kwd><kwd><named-content xmlns:xlink="http://www.w3.org/1999/xlink" content-type="family">Tortricidae</named-content></kwd></kwd-group><mixed-citation publication-type="journal"><person-group><name><surname>Austin</surname><given-names>Kyhl A.</given-names></name><name><surname>Dombroskie</surname><given-names>Jason J.</given-names></name></person-group><article-title>A taxonomic revision of the <tp:taxon-name><tp:taxon-name-part taxon-name-part-type="tribe">Archipini</tp:taxon-name-part></tp:taxon-name> of the Caribbean (<tp:taxon-name><tp:taxon-name-part taxon-name-part-type="order">Lepidoptera</tp:taxon-name-part></tp:taxon-name>, <tp:taxon-name><tp:taxon-name-part taxon-name-part-type="family">Tortricidae</tp:taxon-name-part></tp:taxon-name>, <tp:taxon-name><tp:taxon-name-part taxon-name-part-type="subfamily">Tortricinae</tp:taxon-name-part></tp:taxon-name>)</article-title><source>Zookeys</source><day>02</day><month>11</month><year>2020</year><volume>982</volume><fpage>33</fpage><lpage>147</lpage><pub-id pub-id-type="doi">10.3897/zookeys.982.52363</pub-id></mixed-citation></tp:treatment-meta><tp:nomenclature><tp:taxon-name><object-id xmlns:xlink="http://www.w3.org/1999/xlink" content-type="arpha" xlink:type="simple">9C0214AE-454D-5035-A1A9-682E146DEBBE</object-id>
              <tp:taxon-name-part taxon-name-part-type="genus" reg="Argyrotaenia">Argyrotaenia</tp:taxon-name-part>
              <tp:taxon-name-part taxon-name-part-type="species" reg="cubae">cubae</tp:taxon-name-part>
            </tp:taxon-name><tp:taxon-authority>Razowski &amp; Becker, 2010</tp:taxon-authority><xref ref-type="fig" rid="F8">Figs 8C, D</xref><xref ref-type="fig" rid="F14">, 14C</xref><xref ref-type="fig" rid="F16">, 16C</xref><xref ref-type="fig" rid="F24">, 24C</xref><tp:nomenclature-citation-list><tp:nomenclature-citation><tp:taxon-name>
                  <tp:taxon-name-part taxon-name-part-type="genus" reg="Argyrotaenia">Argyrotaenia</tp:taxon-name-part> <tp:taxon-name-part taxon-name-part-type="species" reg="cubae">cubae</tp:taxon-name-part></tp:taxon-name><comment>Razowski &amp; Becker, 2010: 13</comment></tp:nomenclature-citation></tp:nomenclature-citation-list></tp:nomenclature><tp:treatment-sec sec-type="diagnosis" id="SECID0E34BK"><title>Diagnosis.</title><p><italic><tp:taxon-name><tp:taxon-name-part taxon-name-part-type="genus" reg="Argyrotaenia">Argyrotaenia</tp:taxon-name-part> <tp:taxon-name-part taxon-name-part-type="species" reg="cubae">cubae</tp:taxon-name-part></tp:taxon-name></italic> most closely resembles <italic><tp:taxon-name><tp:taxon-name-part taxon-name-part-type="genus" reg="Argyrotaenia">A.</tp:taxon-name-part> <tp:taxon-name-part taxon-name-part-type="species" reg="browni">browni</tp:taxon-name-part></tp:taxon-name></italic> in both forewing pattern and genitalia. Overall, <italic><tp:taxon-name><tp:taxon-name-part taxon-name-part-type="genus" reg="Argyrotaenia">A.</tp:taxon-name-part> <tp:taxon-name-part taxon-name-part-type="species" reg="cubae">cubae</tp:taxon-name-part></tp:taxon-name></italic> (Fig. <xref ref-type="fig" rid="F8">8C, D</xref>) has a more strongly contrasting appearance to the forewing without any hint of red scaling on the interfasciae compared to <italic><tp:taxon-name><tp:taxon-name-part taxon-name-part-type="genus" reg="Argyrotaenia">A.</tp:taxon-name-part> <tp:taxon-name-part taxon-name-part-type="species" reg="browni">browni</tp:taxon-name-part></tp:taxon-name></italic> (Fig. <xref ref-type="fig" rid="F8">8E, F</xref>). Male genitalia of <italic><tp:taxon-name><tp:taxon-name-part taxon-name-part-type="genus" reg="Argyrotaenia">A.</tp:taxon-name-part> <tp:taxon-name-part taxon-name-part-type="species" reg="cubae">cubae</tp:taxon-name-part></tp:taxon-name></italic> (Fig. <xref ref-type="fig" rid="F14">14C</xref>) differ from <italic><tp:taxon-name><tp:taxon-name-part taxon-name-part-type="genus" reg="Argyrotaenia">A.</tp:taxon-name-part> <tp:taxon-name-part taxon-name-part-type="species" reg="browni">browni</tp:taxon-name-part></tp:taxon-name></italic> (Fig. <xref ref-type="fig" rid="F14">14B</xref>) in possessing more pointed valvae with a significantly wider presaccular gap and a longer, thinner uncus. Female genitalia of <italic><tp:taxon-name><tp:taxon-name-part taxon-name-part-type="genus" reg="Argyrotaenia">A.</tp:taxon-name-part> <tp:taxon-name-part taxon-name-part-type="species" reg="cubae">cubae</tp:taxon-name-part></tp:taxon-name></italic> (Fig. <xref ref-type="fig" rid="F16">16C</xref>) differ from <italic><tp:taxon-name><tp:taxon-name-part taxon-name-part-type="genus" reg="Argyrotaenia">A.</tp:taxon-name-part> <tp:taxon-name-part taxon-name-part-type="species" reg="browni">browni</tp:taxon-name-part></tp:taxon-name></italic> (Fig. <xref ref-type="fig" rid="F16">16B</xref>) in possessing a longer, thinner signum with an evenly rounded capitulum and broader papillae anales.</p></tp:treatment-sec><tp:treatment-sec sec-type="type material" id="SECID0ESBCK"><title>Type material.</title><p><bold><italic>Holotype</italic></bold> ♂: <bold>Cuba: S[an]t[ia]go [de Cuba</bold>]: Sier[ra] Maestra, P[ico] Cuba, 1500 m, 31 vii 1990, V.O. Becker Col. 73584 [photograph examined], genitalia slide #016 [figure examined] (<abbrev xmlns:xlink="http://www.w3.org/1999/xlink" xlink:title="Vitor Becker Collection, Camacan, Bahia, Brazil" id="ABBRID0E6BCK" xlink:type="simple">VBC</abbrev>, see remarks below). <bold><italic>Paratype</italic></bold> (1♀): same data as holotype (<abbrev xmlns:xlink="http://www.w3.org/1999/xlink" xlink:title="Vitor Becker Collection, Camacan, Bahia, Brazil" id="ABBRID0EGCCK" xlink:type="simple">VBC</abbrev>) [not examined], genitalia slide #017 [figure examined] (<abbrev xmlns:xlink="http://www.w3.org/1999/xlink" xlink:title="Vitor Becker Collection, Camacan, Bahia, Brazil" id="ABBRID0EKCCK" xlink:type="simple">VBC</abbrev>, see remarks below).</p></tp:treatment-sec><tp:treatment-sec sec-type="material" id="SECID0EOCCK"><title>Additional material examined.</title><p>(3♂♂, 4♀♀) <bold>Cuba: S[an]t[ia]go [de Cuba</bold>]: 3♂♂, 1♀, same data as type series. KAA <abbrev xmlns:xlink="http://www.w3.org/1999/xlink" xlink:title="dissection" id="ABBRID0EWCCK" xlink:type="simple">diss</abbrev>. #0162 (♂), KAA_DNA_0022; #0163(♀), KAA_DNA_0023 (<abbrev xmlns:xlink="http://www.w3.org/1999/xlink" xlink:title="Vitor Becker Collection, Camacan, Bahia, Brazil" id="ABBRID0E1CCK" xlink:type="simple">VBC</abbrev>). <bold>Dominican Republic: Barahona</bold>: 1♀, Eastern Sierra Bahoruco, Reserva Cachote, 12.8 km NE Paraiso, <named-content xmlns:xlink="http://www.w3.org/1999/xlink" content-type="dwc:verbatimCoordinates" xlink:type="simple"><named-content content-type="geo-json" specific-use="{&#34;type&#34;:&#34;Point&#34;,&#34;coordinates&#34;:[-71.189167,18.098333]}" id="NCID0EDDCK" xlink:type="simple">18°05'54"N, 71°11'21"W</named-content></named-content>, 1230 m, cloud forest with tree ferns, 19–21 v 2004, C. Young, C. Nunez, J. Rawlins, J. Fetzner; KAA <abbrev xmlns:xlink="http://www.w3.org/1999/xlink" xlink:title="dissection" id="ABBRID0EIDCK" xlink:type="simple">diss</abbrev>. #0103 (<named-content xmlns:xlink="http://www.w3.org/1999/xlink" content-type="dwc:institutional_code" xlink:type="simple">CMNH</named-content>). 1♀, same as previous except 21–23 iii 2004; KAA <abbrev xmlns:xlink="http://www.w3.org/1999/xlink" xlink:title="dissection" id="ABBRID0ERDCK" xlink:type="simple">diss</abbrev>. #0100; KAA_DNA_0062 (<named-content xmlns:xlink="http://www.w3.org/1999/xlink" content-type="dwc:institutional_code" xlink:type="simple">CMNH</named-content>). <bold>La Vega</bold>: 1♀, 4.1 km SW El Convento, <named-content xmlns:xlink="http://www.w3.org/1999/xlink" content-type="dwc:verbatimCoordinates" xlink:type="simple"><named-content content-type="geo-json" specific-use="{&#34;type&#34;:&#34;Point&#34;,&#34;coordinates&#34;:[-70.713333,18.843611]}" id="NCID0E6DCK" xlink:type="simple">18°50'37"N, 70°42'48"W</named-content></named-content>, 1710 m, secondary broadleaf forest, 14 xi 2002, W.A. Zanol, C.W. Young, C. Staresinic, J. Rawlins; KAA <abbrev xmlns:xlink="http://www.w3.org/1999/xlink" xlink:title="dissection" id="ABBRID0EKECK" xlink:type="simple">diss</abbrev>. #0102; KAA_DNA_0063 (<named-content xmlns:xlink="http://www.w3.org/1999/xlink" content-type="dwc:institutional_code" xlink:type="simple">CMNH</named-content>).</p></tp:treatment-sec><tp:treatment-sec sec-type="redescription" id="SECID0ETECK"><title>Redescription.</title><p><bold>Male (n = 3). <italic>Head</italic>.</bold> Typical of genus. Scales on vertex, frons, and lateral surface of labial palpus pale brown to dark chocolate brown. Scales on medial surface of labial palpus pale brown to straw yellow. Scape concolorous with vertex; sensillae approximately width of flagellomere, strongly curved; dorsal scales of flagellum alternating between a dark reddish-brown and golden yellow row. <bold><italic>Thorax</italic>.</bold> Dorsum of pro- and meso-thorax warm chocolate brown, tegulae concolorous. Forelegs with scaling on lateral surface concolorous with thorax; midlegs with scaling on lateral surface pale brown; hindleg entirely pale to straw yellow; medial surface of all legs with scaling straw yellow. <abbrev xmlns:xlink="http://www.w3.org/1999/xlink" xlink:title="Forewing length" id="ABBRID0ECFCK" xlink:type="simple">FWL</abbrev> 8.5–9.0 mm (mean = 8.7 mm; n = 3). Dorsal surface of forewing (Fig. <xref ref-type="fig" rid="F8">8C</xref>) with basal third gently curved, straight or nearly so beyond; basal fascia, median fascia, subapical blotch, and terminal blotch chocolate brown; antemedian and postmedian interfasciae pale brown, salmon pink and light red-orange scales present under magnification; fringe pale red-orange intermixed with a few chocolate brown scales, especially on apical half. Dorsal surface of hindwing light brown; strigulae faint, but more apparent towards apex; fringe light brown, slightly darker at apex. Ventral surface of forewing pale brown, dorsal pattern faintly visible. Ventral surface of hindwing pale brown, strigulae more apparent than on dorsal surface. <bold><italic>Abdomen</italic>.</bold> Vestiture concolorous with dorsal surface of hindwing, straw yellow at apex. Genitalia (Fig. <xref ref-type="fig" rid="F14">14C</xref>) with uncus uniform in width, unmodified, rounded at apex, apicoventral setae long, projecting laterally on neck; arms of gnathos of unmodified, moderate, evenly curved; tegumen moderate; transtilla moderate, complete, unmodified; valvae semicircular, pointed at apex; presaccular gap wide, occupying approximately 0.5 × surface of valvae; sacculus apparent at base to 0.75 × of valvae, narrow beyond; juxta minutely notched; phallus pistol-shaped, caulis reduced; cornuti short, rounded at base, slightly curved at tip; four deciduous cornuti present in one specimen examined.</p><p><bold>Female (n = 4). <italic>Head</italic>.</bold> As in males but vertex and frons intermixed with mahogany red scaling. Antennal sensillae short, porrect, no more than 0.5 × width of flagellomere. <bold><italic>Thorax</italic>.</bold> As in male but with tegulae intermixed with mahogany red scales. Forewing (Fig. <xref ref-type="fig" rid="F8">8D</xref>) similar in pattern to male, but specimens from Hispaniola with fasciae darker brown. <abbrev xmlns:xlink="http://www.w3.org/1999/xlink" xlink:title="Forewing length" id="ABBRID0EBGCK" xlink:type="simple">FWL</abbrev> 8.0–9.0 mm (mean = 8.5 mm; n = 4). <bold><italic>Abdomen</italic>.</bold> Vestiture as in males. Genitalia (Fig. <xref ref-type="fig" rid="F16">16C</xref>) with papillae anales elongate, triangular, slightly swollen posteriorly; apophyses posteriores approximately 0.4 × length of sternum VII; apophyses anteriores approximately 0.8 × length of sternum VII; sterigma broad, quadrate; ductus bursa approximately 1 × length of sternum VII, broadening anteriorly; ductus seminalis arising at 0.25 × length of ductus bursae; corpus bursa ovoid; signum long, J-shaped; capitulum of signum evenly rounded, opposite-facing.</p></tp:treatment-sec><tp:treatment-sec sec-type="distribution" id="SECID0ENGCK"><title>Distribution.</title><p><italic><tp:taxon-name><tp:taxon-name-part taxon-name-part-type="genus" reg="Argyrotaenia">Argyrotaenia</tp:taxon-name-part> <tp:taxon-name-part taxon-name-part-type="species" reg="cubae">cubae</tp:taxon-name-part></tp:taxon-name></italic> is known from the Sierra Maestra range in southern Cuba, from the vicinity of Monumento Natural Miguel Domingo Fuerte on the eastern edge of the Sierra de Bahoruco in the Dominican Republic, and from the Cordillera Central in the Dominican Republic (Fig. <xref ref-type="fig" rid="F24">24C</xref>).</p></tp:treatment-sec><tp:treatment-sec sec-type="ecology" id="SECID0ECHCK"><title>Ecology.</title><p>Nothing is known of the biology of <italic><tp:taxon-name><tp:taxon-name-part taxon-name-part-type="genus" reg="Argyrotaenia">A.</tp:taxon-name-part> <tp:taxon-name-part taxon-name-part-type="species" reg="cubae">cubae</tp:taxon-name-part></tp:taxon-name></italic>. Examined specimens were collected from March to November, suggesting multiple generations per year.</p></tp:treatment-sec><tp:treatment-sec sec-type="remarks" id="SECID0ETHCK"><title>Remarks.</title><p>Both the holotype and paratype of <italic><tp:taxon-name><tp:taxon-name-part taxon-name-part-type="genus" reg="Argyrotaenia">Argyrotaenia</tp:taxon-name-part> <tp:taxon-name-part taxon-name-part-type="species" reg="cubae">cubae</tp:taxon-name-part></tp:taxon-name></italic> were found in <named-content xmlns:xlink="http://www.w3.org/1999/xlink" content-type="dwc:institutional_code" xlink:type="simple">ISEZ</named-content>, not in <abbrev xmlns:xlink="http://www.w3.org/1999/xlink" xlink:title="Vitor Becker Collection, Camacan, Bahia, Brazil" id="ABBRID0EJICK" xlink:type="simple">VBC</abbrev> as listed in <xref ref-type="bibr" rid="B51">Razowski and Becker (2010)</xref>. The females from the Dominican Republic agree well in forewing pattern, size, and genitalia to females from Cuba. Unfortunately, only one barcoded specimen yielded a COI sequence &gt; 500 bp, so we are unable to discuss sequence divergence within this species with any level of significance.</p></tp:treatment-sec><tp:treatment-sec><!--Section generated to contain objects referenced in tp:taxon-treatment.--><fig id="F8" position="float" orientation="portrait"><object-id xmlns:xlink="http://www.w3.org/1999/xlink" content-type="doi" xlink:type="simple">10.3897/zookeys.982.52363.figure8</object-id><object-id xmlns:xlink="http://www.w3.org/1999/xlink" content-type="arpha" xlink:type="simple">44233FB4-CE47-5FF7-A48C-D344EE531703</object-id><label>Figure 8.</label><caption><p><italic><tp:taxon-name><tp:taxon-name-part taxon-name-part-type="genus" reg="Argyrotaenia">Argyrotaenia</tp:taxon-name-part></tp:taxon-name></italic> adults. <bold>A</bold><italic><tp:taxon-name><tp:taxon-name-part taxon-name-part-type="genus" reg="Argyrotaenia">A.</tp:taxon-name-part> <tp:taxon-name-part taxon-name-part-type="species" reg="nuezana">nuezana</tp:taxon-name-part></tp:taxon-name></italic> holotype ♀, Dominican Republic (<named-content xmlns:xlink="http://www.w3.org/1999/xlink" content-type="dwc:institutional_code" xlink:type="simple">CMNH</named-content>) <bold>B</bold><italic><tp:taxon-name><tp:taxon-name-part taxon-name-part-type="genus" reg="Argyrotaenia">A.</tp:taxon-name-part> <tp:taxon-name-part taxon-name-part-type="species" reg="nuezana">nuezana</tp:taxon-name-part></tp:taxon-name></italic> ♂, Dominican Republic (<named-content xmlns:xlink="http://www.w3.org/1999/xlink" content-type="dwc:institutional_code" xlink:type="simple">CMNH</named-content>) <bold>C</bold><italic><tp:taxon-name><tp:taxon-name-part taxon-name-part-type="genus" reg="Argyrotaenia">A.</tp:taxon-name-part> <tp:taxon-name-part taxon-name-part-type="species" reg="cubae">cubae</tp:taxon-name-part></tp:taxon-name></italic> ♂, Cuba (<abbrev xmlns:xlink="http://www.w3.org/1999/xlink" xlink:title="Vitor Becker Collection, Camacan, Bahia, Brazil" id="ABBRID0EDNBK" xlink:type="simple">VBC</abbrev>) <bold>D</bold><italic><tp:taxon-name><tp:taxon-name-part taxon-name-part-type="genus" reg="Argyrotaenia">A.</tp:taxon-name-part> <tp:taxon-name-part taxon-name-part-type="species" reg="cubae">cubae</tp:taxon-name-part></tp:taxon-name></italic> ♀, Cuba (<abbrev xmlns:xlink="http://www.w3.org/1999/xlink" xlink:title="Vitor Becker Collection, Camacan, Bahia, Brazil" id="ABBRID0EUNBK" xlink:type="simple">VBC</abbrev>) <bold>E</bold><italic><tp:taxon-name><tp:taxon-name-part taxon-name-part-type="genus" reg="Argyrotaenia">A.</tp:taxon-name-part> <tp:taxon-name-part taxon-name-part-type="species" reg="browni">browni</tp:taxon-name-part></tp:taxon-name></italic> sp. nov. holotype ♂, Dominican Republic (<named-content xmlns:xlink="http://www.w3.org/1999/xlink" content-type="dwc:institutional_code" xlink:type="simple">CMNH</named-content>) <bold>F</bold><italic><tp:taxon-name><tp:taxon-name-part taxon-name-part-type="genus" reg="Argyrotaenia">A.</tp:taxon-name-part> <tp:taxon-name-part taxon-name-part-type="species" reg="browni">browni</tp:taxon-name-part></tp:taxon-name></italic> sp. nov. paratype ♀, Dominican Republic (<named-content xmlns:xlink="http://www.w3.org/1999/xlink" content-type="dwc:institutional_code" xlink:type="simple">CUIC</named-content>) <bold>G</bold><italic><tp:taxon-name><tp:taxon-name-part taxon-name-part-type="genus" reg="Argyrotaenia">A.</tp:taxon-name-part> <tp:taxon-name-part taxon-name-part-type="species" reg="razowskiana">razowskiana</tp:taxon-name-part></tp:taxon-name></italic> sp. nov. paratype ♀, Dominican Republic (<named-content xmlns:xlink="http://www.w3.org/1999/xlink" content-type="dwc:institutional_code" xlink:type="simple">CMNH</named-content>) <bold>H</bold><italic><tp:taxon-name><tp:taxon-name-part taxon-name-part-type="genus" reg="Argyrotaenia">A.</tp:taxon-name-part> <tp:taxon-name-part taxon-name-part-type="species" reg="razowskiana">razowskiana</tp:taxon-name-part></tp:taxon-name></italic> sp. nov. holotype ♂, Dominican Republic (<named-content xmlns:xlink="http://www.w3.org/1999/xlink" content-type="dwc:institutional_code" xlink:type="simple">CMNH</named-content>).</p></caption><graphic xmlns:xlink="http://www.w3.org/1999/xlink" xlink:href="zookeys-982-033-g008.jpg" position="float" orientation="portrait" xlink:type="simple" id="oo_470508.jpg"><uri content-type="original_file" xlink:type="simple">https://binary.pensoft.net/fig/470508</uri></graphic></fig><fig id="F14" position="float" orientation="portrait"><object-id xmlns:xlink="http://www.w3.org/1999/xlink" content-type="doi" xlink:type="simple">10.3897/zookeys.982.52363.figure14</object-id><object-id xmlns:xlink="http://www.w3.org/1999/xlink" content-type="arpha" xlink:type="simple">8EC06CE7-6EAD-50D0-984C-560E8A7BB0F0</object-id><label>Figure 14.</label><caption><p><italic><tp:taxon-name><tp:taxon-name-part taxon-name-part-type="genus" reg="Argyrotaenia">Argyrotaenia</tp:taxon-name-part></tp:taxon-name></italic> male genitalia. Not to scale. <bold>A</bold><italic><tp:taxon-name><tp:taxon-name-part taxon-name-part-type="genus" reg="Argyrotaenia">A.</tp:taxon-name-part> <tp:taxon-name-part taxon-name-part-type="species" reg="ceramica">ceramica</tp:taxon-name-part></tp:taxon-name></italic>, Dominican Republic. KAA <abbrev xmlns:xlink="http://www.w3.org/1999/xlink" xlink:title="dissection" id="ABBRID0E6LFM" xlink:type="simple">diss</abbrev>. #0089 (<named-content xmlns:xlink="http://www.w3.org/1999/xlink" content-type="dwc:institutional_code" xlink:type="simple">CMNH</named-content>) <bold>B</bold><italic><tp:taxon-name><tp:taxon-name-part taxon-name-part-type="genus" reg="Argyrotaenia">A.</tp:taxon-name-part> <tp:taxon-name-part taxon-name-part-type="species" reg="browni">browni</tp:taxon-name-part></tp:taxon-name></italic> sp. nov. holotype, Dominican Republic. KAA <abbrev xmlns:xlink="http://www.w3.org/1999/xlink" xlink:title="dissection" id="ABBRID0EVMFM" xlink:type="simple">diss</abbrev>. #0097 (<named-content xmlns:xlink="http://www.w3.org/1999/xlink" content-type="dwc:institutional_code" xlink:type="simple">CMNH</named-content>) <bold>C</bold><italic><tp:taxon-name><tp:taxon-name-part taxon-name-part-type="genus" reg="Argyrotaenia">A.</tp:taxon-name-part> <tp:taxon-name-part taxon-name-part-type="species" reg="cubae">cubae</tp:taxon-name-part></tp:taxon-name></italic>, Cuba. KAA <abbrev xmlns:xlink="http://www.w3.org/1999/xlink" xlink:title="dissection" id="ABBRID0ELNFM" xlink:type="simple">diss</abbrev>. #0162 (<abbrev xmlns:xlink="http://www.w3.org/1999/xlink" xlink:title="Vitor Becker Collection, Camacan, Bahia, Brazil" id="ABBRID0EPNFM" xlink:type="simple">VBC</abbrev>) <bold>D</bold><italic><tp:taxon-name><tp:taxon-name-part taxon-name-part-type="genus" reg="Argyrotaenia">A.</tp:taxon-name-part> <tp:taxon-name-part taxon-name-part-type="species" reg="nuezana">nuezana</tp:taxon-name-part></tp:taxon-name></italic>, Dominican Republic. KAA <abbrev xmlns:xlink="http://www.w3.org/1999/xlink" xlink:title="dissection" id="ABBRID0EAOFM" xlink:type="simple">diss</abbrev>. #0028 (<named-content xmlns:xlink="http://www.w3.org/1999/xlink" content-type="dwc:institutional_code" xlink:type="simple">CMNH</named-content>) <bold>E</bold><italic><tp:taxon-name><tp:taxon-name-part taxon-name-part-type="genus" reg="Argyrotaenia">A.</tp:taxon-name-part> <tp:taxon-name-part taxon-name-part-type="species" reg="felisana">felisana</tp:taxon-name-part></tp:taxon-name></italic>, Dominican Republic. KAA <abbrev xmlns:xlink="http://www.w3.org/1999/xlink" xlink:title="dissection" id="ABBRID0EWOFM" xlink:type="simple">diss</abbrev>. #0045 (<named-content xmlns:xlink="http://www.w3.org/1999/xlink" content-type="dwc:institutional_code" xlink:type="simple">CUIC</named-content>).</p></caption><graphic xmlns:xlink="http://www.w3.org/1999/xlink" xlink:href="zookeys-982-033-g014.jpg" position="float" orientation="portrait" xlink:type="simple" id="oo_470514.jpg"><uri content-type="original_file" xlink:type="simple">https://binary.pensoft.net/fig/470514</uri></graphic></fig><fig id="F16" position="float" orientation="portrait"><object-id xmlns:xlink="http://www.w3.org/1999/xlink" content-type="doi" xlink:type="simple">10.3897/zookeys.982.52363.figure16</object-id><object-id xmlns:xlink="http://www.w3.org/1999/xlink" content-type="arpha" xlink:type="simple">48DF184F-1963-597F-A051-F959EE8EB5F1</object-id><label>Figure 16.</label><caption><p><italic><tp:taxon-name><tp:taxon-name-part taxon-name-part-type="genus" reg="Argyrotaenia">Argyrotaenia</tp:taxon-name-part></tp:taxon-name></italic> female genitalia. Not to scale. <bold>A</bold><italic><tp:taxon-name><tp:taxon-name-part taxon-name-part-type="genus" reg="Argyrotaenia">A.</tp:taxon-name-part> <tp:taxon-name-part taxon-name-part-type="species" reg="ceramica">ceramica</tp:taxon-name-part></tp:taxon-name></italic>, Dominican Republic. KAA <abbrev xmlns:xlink="http://www.w3.org/1999/xlink" xlink:title="dissection" id="ABBRID0E3XFM" xlink:type="simple">diss</abbrev>. #0083 (<named-content xmlns:xlink="http://www.w3.org/1999/xlink" content-type="dwc:institutional_code" xlink:type="simple">CMNH</named-content>) <bold>B</bold><italic><tp:taxon-name><tp:taxon-name-part taxon-name-part-type="genus" reg="Argyrotaenia">A.</tp:taxon-name-part> <tp:taxon-name-part taxon-name-part-type="species" reg="browni">browni</tp:taxon-name-part></tp:taxon-name></italic> sp. nov. paratype, Dominican Republic. KAA <abbrev xmlns:xlink="http://www.w3.org/1999/xlink" xlink:title="dissection" id="ABBRID0ESYFM" xlink:type="simple">diss</abbrev>. #0099 (<named-content xmlns:xlink="http://www.w3.org/1999/xlink" content-type="dwc:institutional_code" xlink:type="simple">CUIC</named-content>) <bold>C</bold><italic><tp:taxon-name><tp:taxon-name-part taxon-name-part-type="genus" reg="Argyrotaenia">A.</tp:taxon-name-part> <tp:taxon-name-part taxon-name-part-type="species" reg="cubae">cubae</tp:taxon-name-part></tp:taxon-name></italic>, Cuba. KAA <abbrev xmlns:xlink="http://www.w3.org/1999/xlink" xlink:title="dissection" id="ABBRID0EIZFM" xlink:type="simple">diss</abbrev>. #0163 (<abbrev xmlns:xlink="http://www.w3.org/1999/xlink" xlink:title="Vitor Becker Collection, Camacan, Bahia, Brazil" id="ABBRID0EMZFM" xlink:type="simple">VBC</abbrev>) <bold>D</bold><italic><tp:taxon-name><tp:taxon-name-part taxon-name-part-type="genus" reg="Argyrotaenia">A.</tp:taxon-name-part> <tp:taxon-name-part taxon-name-part-type="species" reg="nuezana">nuezana</tp:taxon-name-part></tp:taxon-name></italic>, Dominican Republic. KAA <abbrev xmlns:xlink="http://www.w3.org/1999/xlink" xlink:title="dissection" id="ABBRID0E4ZFM" xlink:type="simple">diss</abbrev>. #0024 (<named-content xmlns:xlink="http://www.w3.org/1999/xlink" content-type="dwc:institutional_code" xlink:type="simple">CMNH</named-content>) <bold>E</bold><italic><tp:taxon-name><tp:taxon-name-part taxon-name-part-type="genus" reg="Argyrotaenia">A.</tp:taxon-name-part> <tp:taxon-name-part taxon-name-part-type="species" reg="felisana">felisana</tp:taxon-name-part></tp:taxon-name></italic>, Dominican Republic. KAA <abbrev xmlns:xlink="http://www.w3.org/1999/xlink" xlink:title="dissection" id="ABBRID0ET1FM" xlink:type="simple">diss</abbrev>. #0081 (<named-content xmlns:xlink="http://www.w3.org/1999/xlink" content-type="dwc:institutional_code" xlink:type="simple">CMNH</named-content>) <bold>F</bold><italic><tp:taxon-name><tp:taxon-name-part taxon-name-part-type="genus" reg="Argyrotaenia">A.</tp:taxon-name-part> <tp:taxon-name-part taxon-name-part-type="species" reg="bisignata">bisignata</tp:taxon-name-part></tp:taxon-name></italic>, Dominican Republic. KAA <abbrev xmlns:xlink="http://www.w3.org/1999/xlink" xlink:title="dissection" id="ABBRID0EJ2FM" xlink:type="simple">diss</abbrev>. #0054 (<named-content xmlns:xlink="http://www.w3.org/1999/xlink" content-type="dwc:institutional_code" xlink:type="simple">CMNH</named-content>).</p></caption><graphic xmlns:xlink="http://www.w3.org/1999/xlink" xlink:href="zookeys-982-033-g016.jpg" position="float" orientation="portrait" xlink:type="simple" id="oo_470516.jpg"><uri content-type="original_file" xlink:type="simple">https://binary.pensoft.net/fig/470516</uri></graphic></fig><fig id="F24" position="float" orientation="portrait"><object-id xmlns:xlink="http://www.w3.org/1999/xlink" content-type="doi" xlink:type="simple">10.3897/zookeys.982.52363.figure24</object-id><object-id xmlns:xlink="http://www.w3.org/1999/xlink" content-type="arpha" xlink:type="simple">B3DEB407-EC89-5837-9800-4CF410B43C7D</object-id><label>Figure 24.</label><caption><p><italic><tp:taxon-name><tp:taxon-name-part taxon-name-part-type="genus" reg="Argyrotaenia">Argyrotaenia</tp:taxon-name-part></tp:taxon-name></italic> species distributions. Legends inset.</p></caption><graphic xmlns:xlink="http://www.w3.org/1999/xlink" xlink:href="zookeys-982-033-g024.jpg" position="float" orientation="portrait" xlink:type="simple" id="oo_470524.jpg"><uri content-type="original_file" xlink:type="simple">https://binary.pensoft.net/fig/470524</uri></graphic></fig></tp:treatment-sec><ref-list><ref id="B51"><mixed-citation xmlns:xlink="http://www.w3.org/1999/xlink" xlink:type="simple"><person-group><name name-style="western"><surname>Razowski</surname><given-names>J</given-names></name><name name-style="western"><surname>Becker</surname><given-names>VO</given-names></name></person-group> (<year>2010</year>) Systematic and distributional data on Neotropical <tp:taxon-name><tp:taxon-name-part taxon-name-part-type="tribe">Archipini</tp:taxon-name-part></tp:taxon-name> (<tp:taxon-name><tp:taxon-name-part taxon-name-part-type="order">Lepidoptera</tp:taxon-name-part></tp:taxon-name>: <tp:taxon-name><tp:taxon-name-part taxon-name-part-type="family">Tortricidae</tp:taxon-name-part></tp:taxon-name>). Acta Zoologica Cracoviensia 53B(1–2): 9–38. <ext-link xlink:type="simple" ext-link-type="doi" xlink:href="10.3409/azc.53b_1-2.09-38">https://doi.org/10.3409/azc.53b_1-2.09-38</ext-link></mixed-citation></ref></ref-list></tp:taxon-treatment>
