# Supplementary material for: A taxonomic revision of the Archipini of the Caribbean (Lepidoptera, Tortricidae, Tortricinae)
Source: Zookeys. 2020 Nov 2;982:33–147. doi: 10.3897/zookeys.982.52363 (PMC7652813; doi:10.3897/zookeys.982.52363)
Supplement: XML Treatment for Argyrotaenia browni [file zookeys.982.52363-treatment14.xml]

<!DOCTYPE tp:taxon-treatment
  PUBLIC "-//TaxonX//DTD Taxonomic Treatment Publishing DTD v0 20100105//EN" "tax-treatment-NSO.dtd">
<tp:taxon-treatment xmlns:tp="http://www.plazi.org/taxpub"><tp:treatment-meta><kwd-group><label>Taxon classification</label><kwd><named-content xmlns:xlink="http://www.w3.org/1999/xlink" content-type="kingdom">Animalia</named-content></kwd><kwd><named-content xmlns:xlink="http://www.w3.org/1999/xlink" content-type="order">Lepidoptera</named-content></kwd><kwd><named-content xmlns:xlink="http://www.w3.org/1999/xlink" content-type="family">Tortricidae</named-content></kwd></kwd-group><mixed-citation publication-type="journal"><person-group><name><surname>Austin</surname><given-names>Kyhl A.</given-names></name><name><surname>Dombroskie</surname><given-names>Jason J.</given-names></name></person-group><article-title>A taxonomic revision of the <tp:taxon-name><tp:taxon-name-part taxon-name-part-type="tribe">Archipini</tp:taxon-name-part></tp:taxon-name> of the Caribbean (<tp:taxon-name><tp:taxon-name-part taxon-name-part-type="order">Lepidoptera</tp:taxon-name-part></tp:taxon-name>, <tp:taxon-name><tp:taxon-name-part taxon-name-part-type="family">Tortricidae</tp:taxon-name-part></tp:taxon-name>, <tp:taxon-name><tp:taxon-name-part taxon-name-part-type="subfamily">Tortricinae</tp:taxon-name-part></tp:taxon-name>)</article-title><source>Zookeys</source><day>02</day><month>11</month><year>2020</year><volume>982</volume><fpage>33</fpage><lpage>147</lpage><pub-id pub-id-type="doi">10.3897/zookeys.982.52363</pub-id></mixed-citation></tp:treatment-meta><tp:nomenclature><tp:taxon-name><object-id xmlns:xlink="http://www.w3.org/1999/xlink" content-type="arpha" xlink:type="simple">9ED7C385-B6B4-59D4-8D83-F4AD7A789608</object-id>
              <tp:taxon-name-part taxon-name-part-type="genus" reg="Argyrotaenia">Argyrotaenia</tp:taxon-name-part>
              <tp:taxon-name-part taxon-name-part-type="species" reg="browni">browni</tp:taxon-name-part>
              <object-id xmlns:xlink="http://www.w3.org/1999/xlink" content-type="zoobank" xlink:type="simple">http://zoobank.org/2E320169-2469-492D-8D57-2595560A182E</object-id>
            </tp:taxon-name><tp:taxon-status xmlns:xlink="http://www.w3.org/1999/xlink" xlink:type="simple">sp. nov.</tp:taxon-status><xref ref-type="fig" rid="F8">Figs 8E, F</xref><xref ref-type="fig" rid="F14">, 14B</xref><xref ref-type="fig" rid="F16">, 16B</xref><xref ref-type="fig" rid="F24">, 24C</xref></tp:nomenclature><tp:treatment-sec sec-type="diagnosis" id="SECID0EJKCK"><title>Diagnosis.</title><p><italic><tp:taxon-name><tp:taxon-name-part taxon-name-part-type="genus" reg="Argyrotaenia">Argyrotaenia</tp:taxon-name-part> <tp:taxon-name-part taxon-name-part-type="species" reg="browni">browni</tp:taxon-name-part></tp:taxon-name></italic> most closely resembles <italic><tp:taxon-name><tp:taxon-name-part taxon-name-part-type="genus" reg="Argyrotaenia">A.</tp:taxon-name-part> <tp:taxon-name-part taxon-name-part-type="species" reg="cubae">cubae</tp:taxon-name-part></tp:taxon-name></italic> in both forewing pattern and genitalia. <italic><tp:taxon-name><tp:taxon-name-part taxon-name-part-type="genus" reg="Argyrotaenia">Argyrotaenia</tp:taxon-name-part> <tp:taxon-name-part taxon-name-part-type="species" reg="browni">browni</tp:taxon-name-part></tp:taxon-name></italic> has a darker and redder overall hue to the forewing (Fig. <xref ref-type="fig" rid="F8">8E, F</xref>) compared to <italic><tp:taxon-name><tp:taxon-name-part taxon-name-part-type="genus" reg="Argyrotaenia">A.</tp:taxon-name-part> <tp:taxon-name-part taxon-name-part-type="species" reg="cubae">cubae</tp:taxon-name-part></tp:taxon-name></italic> (Fig. <xref ref-type="fig" rid="F8">8C, D</xref>). In addition, fresh specimens of <italic><tp:taxon-name><tp:taxon-name-part taxon-name-part-type="genus" reg="Argyrotaenia">A.</tp:taxon-name-part> <tp:taxon-name-part taxon-name-part-type="species" reg="browni">browni</tp:taxon-name-part></tp:taxon-name></italic> are slightly more mottled and possess a distinct thin, black streak running parallel to the costa interrupting the median fascia. Male genitalia of <italic><tp:taxon-name><tp:taxon-name-part taxon-name-part-type="genus" reg="Argyrotaenia">A.</tp:taxon-name-part> <tp:taxon-name-part taxon-name-part-type="species" reg="browni">browni</tp:taxon-name-part></tp:taxon-name></italic> (Fig. <xref ref-type="fig" rid="F14">14B</xref>) possess a broader uncus, more rounded valvae, and much narrower presaccular gap than <italic><tp:taxon-name><tp:taxon-name-part taxon-name-part-type="genus" reg="Argyrotaenia">A.</tp:taxon-name-part> <tp:taxon-name-part taxon-name-part-type="species" reg="cubae">cubae</tp:taxon-name-part></tp:taxon-name></italic> (Fig. <xref ref-type="fig" rid="F14">14C</xref>). Female genitalia of <italic><tp:taxon-name><tp:taxon-name-part taxon-name-part-type="genus" reg="Argyrotaenia">A.</tp:taxon-name-part> <tp:taxon-name-part taxon-name-part-type="species" reg="browni">browni</tp:taxon-name-part></tp:taxon-name></italic> (Fig. <xref ref-type="fig" rid="F16">16B</xref>) possess a shorter, thicker signum, truncate capitulum, lateral edges of sterigma without significant sclerotization, and narrower papillae anales compared to <italic><tp:taxon-name><tp:taxon-name-part taxon-name-part-type="genus" reg="Argyrotaenia">A.</tp:taxon-name-part> <tp:taxon-name-part taxon-name-part-type="species" reg="cubae">cubae</tp:taxon-name-part></tp:taxon-name></italic> (Fig. <xref ref-type="fig" rid="F16">16C</xref>). Worn specimens could be confused with <italic><tp:taxon-name><tp:taxon-name-part taxon-name-part-type="genus" reg="Argyrotaenia">A.</tp:taxon-name-part> <tp:taxon-name-part taxon-name-part-type="species" reg="paradisei">paradisei</tp:taxon-name-part></tp:taxon-name></italic> (Fig. <xref ref-type="fig" rid="F9">9E, F</xref>), with which it is sympatric on Sierra de Neiba. See the diagnosis of that species.</p></tp:treatment-sec><tp:treatment-sec sec-type="type material" id="SECID0EZOCK"><title>Type material.</title><p><bold><italic>Holotype</italic></bold> ♂: <bold>Dominican Republic: Independencia</bold>: Sierra de Neiba, south slope near summit, 4.0 km N Angel Feliz, <named-content xmlns:xlink="http://www.w3.org/1999/xlink" content-type="dwc:verbatimCoordinates" xlink:type="simple"><named-content content-type="geo-json" specific-use="{&#34;type&#34;:&#34;Point&#34;,&#34;coordinates&#34;:[-71.768056,18.672500]}" id="NCID0EJPCK" xlink:type="simple">18°40'21"N, 71°46'05"W</named-content></named-content>, 1825 m, 1–2 iv 2004, J. Rawlins, C. Young, R. Davidson, broadleaf cloud forest without pine (<named-content xmlns:xlink="http://www.w3.org/1999/xlink" content-type="dwc:institutional_code" xlink:type="simple">CMNH</named-content>). HOLOTYPE <italic><tp:taxon-name><tp:taxon-name-part taxon-name-part-type="genus" reg="Argyrotaenia">Argyrotaenia</tp:taxon-name-part> <tp:taxon-name-part taxon-name-part-type="species" reg="browni">browni</tp:taxon-name-part></tp:taxon-name></italic> Austin &amp; Dombroskie [typed red label]. KAA <abbrev xmlns:xlink="http://www.w3.org/1999/xlink" xlink:title="dissection" id="ABBRID0E5PCK" xlink:type="simple">diss</abbrev>. #0097 (<named-content xmlns:xlink="http://www.w3.org/1999/xlink" content-type="dwc:institutional_code" xlink:type="simple">CMNH</named-content>). <bold><italic>Paratypes</italic></bold> (1♂, 2♀♀): <bold>Dominican Republic</bold>: <bold>Elias Piña [Independencia</bold>]: 1♀, Sierra de Neiba, 9.3 km SW Hondo Valle, <named-content xmlns:xlink="http://www.w3.org/1999/xlink" content-type="dwc:verbatimCoordinates" xlink:type="simple"><named-content content-type="geo-json" specific-use="{&#34;type&#34;:&#34;Point&#34;,&#34;coordinates&#34;:[-71.784167,18.691944]}" id="NCID0ERQCK" xlink:type="simple">18°41'31"N, 71°47'03"W</named-content></named-content>, 1901 m, 30 iv 2006, J. Rawlins, J. Hyland, R. Davidson, C. Young, D. Koenig, J. Fetzner, montane forest, <italic><tp:taxon-name><tp:taxon-name-part taxon-name-part-type="genus" reg="Podocarpus">Podocarpus</tp:taxon-name-part></tp:taxon-name></italic>, KAA <abbrev xmlns:xlink="http://www.w3.org/1999/xlink" xlink:title="dissection" id="ABBRID0E4QCK" xlink:type="simple">diss</abbrev>. #0101 (<named-content xmlns:xlink="http://www.w3.org/1999/xlink" content-type="dwc:institutional_code" xlink:type="simple">CMNH</named-content>). <bold>Independencia</bold>: 1♀, Sierra de Neiba near crest, 5.5 km NNW Angel Feliz, <named-content xmlns:xlink="http://www.w3.org/1999/xlink" content-type="dwc:verbatimCoordinates" xlink:type="simple"><named-content content-type="geo-json" specific-use="{&#34;type&#34;:&#34;Point&#34;,&#34;coordinates&#34;:[-71.783333,18.683333]}" id="NCID0ELRCK" xlink:type="simple">18°41'N, 71°47'W</named-content></named-content>, 1750 m, 21–22 vii 1992, J. Rawlins, S. Thompson, C. Young, R. Davidson, dense cloud forest. KAA <abbrev xmlns:xlink="http://www.w3.org/1999/xlink" xlink:title="dissection" id="ABBRID0EQRCK" xlink:type="simple">diss</abbrev>. #0099, KAA_DNA_0021 (<named-content xmlns:xlink="http://www.w3.org/1999/xlink" content-type="dwc:institutional_code" xlink:type="simple">CUIC</named-content>). <bold>La Estrelleta [Independencia</bold>]: 1♂, Sierra de Neiba at crest, 5.5 km WNW N Angel Feliz, 1800 m, <named-content xmlns:xlink="http://www.w3.org/1999/xlink" content-type="dwc:verbatimCoordinates" xlink:type="simple"><named-content content-type="geo-json" specific-use="{&#34;type&#34;:&#34;Point&#34;,&#34;coordinates&#34;:[-71.783333,18.683333]}" id="NCID0E5RCK" xlink:type="simple">18°41'N, 71°47'W</named-content></named-content>, 15 x 1991, R. Davidson, C. Young, S. Thompson, J. Rawlins, cloud forest, KAA <abbrev xmlns:xlink="http://www.w3.org/1999/xlink" xlink:title="dissection" id="ABBRID0EDSCK" xlink:type="simple">diss</abbrev>. #0098, KAA_DNA_0020 (<named-content xmlns:xlink="http://www.w3.org/1999/xlink" content-type="dwc:institutional_code" xlink:type="simple">CMNH</named-content>). All paratypes affixed with the following blue typed label: PARATYPE ♂/♀ <italic><tp:taxon-name><tp:taxon-name-part taxon-name-part-type="genus" reg="Argyrotaenia">Argyrotaenia</tp:taxon-name-part> <tp:taxon-name-part taxon-name-part-type="species" reg="browni">browni</tp:taxon-name-part></tp:taxon-name></italic> Austin &amp; Dombroskie, 2020.</p></tp:treatment-sec><tp:treatment-sec sec-type="material" id="SECID0EXSCK"><title>Additional material examined.</title><p>(2♂♂, 2♀♀) <bold>Dominican Republic: La Vega [Monseñor Nouel</bold>]: 1♂, Loma del Casabito, <named-content xmlns:xlink="http://www.w3.org/1999/xlink" content-type="dwc:verbatimCoordinates" xlink:type="simple"><named-content content-type="geo-json" specific-use="{&#34;type&#34;:&#34;Point&#34;,&#34;coordinates&#34;:[-70.516667,19.050000]}" id="NCID0ECTCK" xlink:type="simple">19°03'N, 70°31'W</named-content></named-content>, 1390 m, wet cloud forest, 3 xi 2002, W.A. Zanol, C.W. Young, C. Staresinic, J. Rawlins, KAA <abbrev xmlns:xlink="http://www.w3.org/1999/xlink" xlink:title="dissection" id="ABBRID0ENTCK" xlink:type="simple">diss</abbrev>. #0114, KAA_DNA_0032 (<named-content xmlns:xlink="http://www.w3.org/1999/xlink" content-type="dwc:institutional_code" xlink:type="simple">CMNH</named-content>). 1♂ (abdomen missing), Cordillera Central, Loma Casabito, 15.8 km NW Bonao, <named-content xmlns:xlink="http://www.w3.org/1999/xlink" content-type="dwc:verbatimCoordinates" xlink:type="simple"><named-content content-type="geo-json" specific-use="{&#34;type&#34;:&#34;Point&#34;,&#34;coordinates&#34;:[-70.518889,19.036667]}" id="NCID0EZTCK" xlink:type="simple">19°02'12"N, 70°31'08"W</named-content></named-content>, 1455 m, evergreen cloud forest, east slope, 28 v 2003, J. Rawlins, C. Young, R. Davidson, C. Nunez, P. Acevedo, KAA_DNA_0033 (<named-content xmlns:xlink="http://www.w3.org/1999/xlink" content-type="dwc:institutional_code" xlink:type="simple">CMNH</named-content>). <bold>La Vega</bold>: 1♀, Cordillera Central, Reserva Valle Nuevo, La Nevera, 15.6 km SE Valle Nuevo, <named-content xmlns:xlink="http://www.w3.org/1999/xlink" content-type="dwc:verbatimCoordinates" xlink:type="simple"><named-content content-type="geo-json" specific-use="{&#34;type&#34;:&#34;Point&#34;,&#34;coordinates&#34;:[-70.590000,18.691667]}" id="NCID0EIUCK" xlink:type="simple">18°41'30"N, 70°35'24"W</named-content></named-content>, dense cloud forest with pine, 2193 m, 25 iv 2006, J. Rawlins, C. Young, J. Fetzner, C. Nunez, KAA <abbrev xmlns:xlink="http://www.w3.org/1999/xlink" xlink:title="dissection" id="ABBRID0ENUCK" xlink:type="simple">diss</abbrev>. #0125 (<named-content xmlns:xlink="http://www.w3.org/1999/xlink" content-type="dwc:institutional_code" xlink:type="simple">CMNH</named-content>). <bold>Peravia [San José de Ocoa</bold>]: 1♀, 3 km SW La Nuez, upper Rio Las Cuevas, <named-content xmlns:xlink="http://www.w3.org/1999/xlink" content-type="dwc:verbatimCoordinates" xlink:type="simple"><named-content content-type="geo-json" specific-use="{&#34;type&#34;:&#34;Point&#34;,&#34;coordinates&#34;:[-70.600000,18.650000]}" id="NCID0E2UCK" xlink:type="simple">18°39'N, 70°36'W</named-content></named-content>, 1880 m, cloud forest on river, 5–6 x 1991, J. Rawlins, R. Davidson, C. Young, S. Thompson; KAA <abbrev xmlns:xlink="http://www.w3.org/1999/xlink" xlink:title="dissection" id="ABBRID0EAVCK" xlink:type="simple">diss</abbrev>. #0134; KAA_DNA_0061 (<named-content xmlns:xlink="http://www.w3.org/1999/xlink" content-type="dwc:institutional_code" xlink:type="simple">CMNH</named-content>).</p></tp:treatment-sec><tp:treatment-sec sec-type="description" id="SECID0EJVCK"><title>Description.</title><p><bold>Male (n = 2). <italic>Head</italic>.</bold> Typical of genus. Scales on vertex caramel brown. Scales on frons mahogany red intermixed with dark brown scales. Labial palpus with scales on lateral surface of all first and second segments predominantly dark brown, intermixed with pale yellow and mahogany red scales; third segment mostly pale yellow. Medial surface of palpus similar to lateral surface but with more pale yellow. Scape red-brown basally, pale yellow apically; sensillae approximately width of flagellomere, strongly curved; dorsal scales of flagellum alternating between scales of mahogany red and pale yellow. <bold><italic>Thorax</italic>.</bold> Typical of genus. Dorsum of pro- and meso-thorax dark brown; tegulae variable, from mahogany red to dark brown to nearly white. Forelegs and midlegs dark brown with scattered pale yellow or mahogany red scales. Hindlegs variable, with some combination of dark brown, pale yellow, or mahogany scaling; tibial spurs of paratype bright orange. Medial surface of legs pale yellow to white. <abbrev xmlns:xlink="http://www.w3.org/1999/xlink" xlink:title="Forewing length" id="ABBRID0EYVCK" xlink:type="simple">FWL</abbrev> 8.0–8.5 mm (mean = 8.3; n = 2); costa with basal third evenly curved, straight beyond. Ground color of forewing (Fig. <xref ref-type="fig" rid="F8">8E</xref>) chocolate brown, with antemedian and postmedian interfasciae warm brown with a slightly gray wash. More intricately colored under magnification, with submedian and postmedian fascia washed with salmon pink scales and bordered with light red-orange. Basal fascia, median fascia, subapical blotch, and tornal blotch intermixed with mahogany red scales. A diffuse black streak runs in the median area of the forewing to near the fringe. Fringe multicolored: short dark gray scales and longer salmon pink and brick red scales at apex, gradually replaced with short brick red scales and long salmon pink and light red-orange towards termen. Dorsal surface of hindwing pale brown, becoming darker towards apex, strigulae faint, becoming more apparent at apex. Fringe with pale brown scales present along entire margin, intermixed with a few brick red and gray scales at apex, longer off-white scales present along posterior half. Ventral surface of forewing warm brown, pale red-orange along costa. Ventral surface of hindwing white to pale brown with dark brown and salmon pink strigulae along costa to apex. <bold><italic>Abdomen</italic>.</bold> Vestiture concolorous with dorsal surface of hindwing. Genitalia (Fig. <xref ref-type="fig" rid="F14">14B</xref>) with uncus moderate in width, uniform throughout, neck as wide as bulb, unmodified, rounded at apex, apicoventral setae long, projecting laterally; arms of gnathos moderate, unmodified, smoothly curved throughout; tegumen unmodified; transtilla complete, unmodified; valvae broadly rounded; sacculus to one-third; dense cluster similar setae present at costal half of base of valvae; juxta broadly rounded with shallow notch; phallus pistol-shaped, shallowly curved, caulis reduced; a single cornutus observed in one specimen, approximately 0.5 × length of phallus, moderate in width, straight, deciduous.</p><p><bold>Female (n = 2). <italic>Head</italic>.</bold> As in male except lateral scales on palpus predominantly pale yellow. Sensillae minute, no more than 0.5 × width of flagellomere, porrect. <bold><italic>Thorax</italic>.</bold> As in male but forewing (Fig. <xref ref-type="fig" rid="F8">8F</xref>) slightly larger: <abbrev xmlns:xlink="http://www.w3.org/1999/xlink" xlink:title="Forewing length" id="ABBRID0EXWCK" xlink:type="simple">FWL</abbrev> 10.0–10.5 mm (mean = 10.3 mm; n = 2) and with black medial streak on dorsal surface of forewing more apparent. Fewer light red-orange scales on forewing, with markings more well-defined. Hindwing fringe with more extensive red and gray scaling at apex. Frenulum with three bristles. <bold><italic>Abdomen</italic>.</bold> Vestiture as in male. Genitalia (Fig. <xref ref-type="fig" rid="F16">16B</xref>) with papillae anales narrow, slightly curved laterally; apophyses posteriores and anteriores both approximately 0.67 × length of sternum VII; sterigma lightly sclerotized, quadrate; ductus bursa 1.75 × length of corpus bursae, broad for almost entire length; ductus seminalis arising at approximately 0.2 × length of ductus bursae; corpus bursa small for genus, ovoid; signum moderate, curved; capitulum of signum truncate.</p></tp:treatment-sec><tp:treatment-sec sec-type="etymology" id="SECID0EDXCK"><title>Etymology.</title><p>We take great pleasure in naming this species in honor of Dr. Richard L. Brown, W.L. Giles Distinguished Professor at Mississippi State University and Director of the Mississippi Entomological Museum, in honor of his unparalleled career in <tp:taxon-name><tp:taxon-name-part taxon-name-part-type="order">Lepidoptera</tp:taxon-name-part></tp:taxon-name> morphology and systematics and for his role as a mentor to both authors.</p></tp:treatment-sec><tp:treatment-sec sec-type="distribution" id="SECID0EOXCK"><title>Distribution.</title><p><italic><tp:taxon-name><tp:taxon-name-part taxon-name-part-type="genus" reg="Argyrotaenia">Argyrotaenia</tp:taxon-name-part> <tp:taxon-name-part taxon-name-part-type="species" reg="browni">browni</tp:taxon-name-part></tp:taxon-name></italic> is known from the Cordillera Central and the Sierra de Neiba in the Dominican Republic (Fig. <xref ref-type="fig" rid="F24">24C</xref>) and is expected in neighboring regions of Haiti as well. Collection localities range from 1390 to 2193 m elevation.</p></tp:treatment-sec><tp:treatment-sec sec-type="ecology" id="SECID0EDYCK"><title>Ecology.</title><p>Nothing is known of the biology of <italic><tp:taxon-name><tp:taxon-name-part taxon-name-part-type="genus" reg="Argyrotaenia">A.</tp:taxon-name-part> <tp:taxon-name-part taxon-name-part-type="species" reg="browni">browni</tp:taxon-name-part></tp:taxon-name></italic>. Specimens were collected from April to November.</p></tp:treatment-sec><tp:treatment-sec sec-type="remarks" id="SECID0EUYCK"><title>Remarks.</title><p>We examined four specimens of <italic><tp:taxon-name><tp:taxon-name-part taxon-name-part-type="genus" reg="Argyrotaenia">Argyrotaenia</tp:taxon-name-part> <tp:taxon-name-part taxon-name-part-type="species" reg="browni">browni</tp:taxon-name-part></tp:taxon-name></italic> from the Cordillera Central which resemble the type series but differ slightly in forewing pattern and uncus shape. Both males and females have a more subdued, less contrasting forewing pattern. The dissected male possesses a blunter uncus, but otherwise agree well.</p><p>A male and female paratype were barcoded but only a &gt; 500 bp sequence was recovered for the female. Maximum sequence divergence between the Cordillera Central specimens barcoded was 0.3%. Sequence divergence for the paratype female and Cordillera Central specimens was 3.6–4.0%. For these morphological and molecular reasons, we exclude these specimens from the type series. We do not believe we have enough evidence to describe these Cordillera Central populations as a separate species, although future studies are warranted.</p></tp:treatment-sec><tp:treatment-sec><!--Section generated to contain objects referenced in tp:taxon-treatment.--><fig id="F8" position="float" orientation="portrait"><object-id xmlns:xlink="http://www.w3.org/1999/xlink" content-type="doi" xlink:type="simple">10.3897/zookeys.982.52363.figure8</object-id><object-id xmlns:xlink="http://www.w3.org/1999/xlink" content-type="arpha" xlink:type="simple">44233FB4-CE47-5FF7-A48C-D344EE531703</object-id><label>Figure 8.</label><caption><p><italic><tp:taxon-name><tp:taxon-name-part taxon-name-part-type="genus" reg="Argyrotaenia">Argyrotaenia</tp:taxon-name-part></tp:taxon-name></italic> adults. <bold>A</bold><italic><tp:taxon-name><tp:taxon-name-part taxon-name-part-type="genus" reg="Argyrotaenia">A.</tp:taxon-name-part> <tp:taxon-name-part taxon-name-part-type="species" reg="nuezana">nuezana</tp:taxon-name-part></tp:taxon-name></italic> holotype ♀, Dominican Republic (<named-content xmlns:xlink="http://www.w3.org/1999/xlink" content-type="dwc:institutional_code" xlink:type="simple">CMNH</named-content>) <bold>B</bold><italic><tp:taxon-name><tp:taxon-name-part taxon-name-part-type="genus" reg="Argyrotaenia">A.</tp:taxon-name-part> <tp:taxon-name-part taxon-name-part-type="species" reg="nuezana">nuezana</tp:taxon-name-part></tp:taxon-name></italic> ♂, Dominican Republic (<named-content xmlns:xlink="http://www.w3.org/1999/xlink" content-type="dwc:institutional_code" xlink:type="simple">CMNH</named-content>) <bold>C</bold><italic><tp:taxon-name><tp:taxon-name-part taxon-name-part-type="genus" reg="Argyrotaenia">A.</tp:taxon-name-part> <tp:taxon-name-part taxon-name-part-type="species" reg="cubae">cubae</tp:taxon-name-part></tp:taxon-name></italic> ♂, Cuba (<abbrev xmlns:xlink="http://www.w3.org/1999/xlink" xlink:title="Vitor Becker Collection, Camacan, Bahia, Brazil" id="ABBRID0EDNBK" xlink:type="simple">VBC</abbrev>) <bold>D</bold><italic><tp:taxon-name><tp:taxon-name-part taxon-name-part-type="genus" reg="Argyrotaenia">A.</tp:taxon-name-part> <tp:taxon-name-part taxon-name-part-type="species" reg="cubae">cubae</tp:taxon-name-part></tp:taxon-name></italic> ♀, Cuba (<abbrev xmlns:xlink="http://www.w3.org/1999/xlink" xlink:title="Vitor Becker Collection, Camacan, Bahia, Brazil" id="ABBRID0EUNBK" xlink:type="simple">VBC</abbrev>) <bold>E</bold><italic><tp:taxon-name><tp:taxon-name-part taxon-name-part-type="genus" reg="Argyrotaenia">A.</tp:taxon-name-part> <tp:taxon-name-part taxon-name-part-type="species" reg="browni">browni</tp:taxon-name-part></tp:taxon-name></italic> sp. nov. holotype ♂, Dominican Republic (<named-content xmlns:xlink="http://www.w3.org/1999/xlink" content-type="dwc:institutional_code" xlink:type="simple">CMNH</named-content>) <bold>F</bold><italic><tp:taxon-name><tp:taxon-name-part taxon-name-part-type="genus" reg="Argyrotaenia">A.</tp:taxon-name-part> <tp:taxon-name-part taxon-name-part-type="species" reg="browni">browni</tp:taxon-name-part></tp:taxon-name></italic> sp. nov. paratype ♀, Dominican Republic (<named-content xmlns:xlink="http://www.w3.org/1999/xlink" content-type="dwc:institutional_code" xlink:type="simple">CUIC</named-content>) <bold>G</bold><italic><tp:taxon-name><tp:taxon-name-part taxon-name-part-type="genus" reg="Argyrotaenia">A.</tp:taxon-name-part> <tp:taxon-name-part taxon-name-part-type="species" reg="razowskiana">razowskiana</tp:taxon-name-part></tp:taxon-name></italic> sp. nov. paratype ♀, Dominican Republic (<named-content xmlns:xlink="http://www.w3.org/1999/xlink" content-type="dwc:institutional_code" xlink:type="simple">CMNH</named-content>) <bold>H</bold><italic><tp:taxon-name><tp:taxon-name-part taxon-name-part-type="genus" reg="Argyrotaenia">A.</tp:taxon-name-part> <tp:taxon-name-part taxon-name-part-type="species" reg="razowskiana">razowskiana</tp:taxon-name-part></tp:taxon-name></italic> sp. nov. holotype ♂, Dominican Republic (<named-content xmlns:xlink="http://www.w3.org/1999/xlink" content-type="dwc:institutional_code" xlink:type="simple">CMNH</named-content>).</p></caption><graphic xmlns:xlink="http://www.w3.org/1999/xlink" xlink:href="zookeys-982-033-g008.jpg" position="float" orientation="portrait" xlink:type="simple" id="oo_470508.jpg"><uri content-type="original_file" xlink:type="simple">https://binary.pensoft.net/fig/470508</uri></graphic></fig><fig id="F14" position="float" orientation="portrait"><object-id xmlns:xlink="http://www.w3.org/1999/xlink" content-type="doi" xlink:type="simple">10.3897/zookeys.982.52363.figure14</object-id><object-id xmlns:xlink="http://www.w3.org/1999/xlink" content-type="arpha" xlink:type="simple">8EC06CE7-6EAD-50D0-984C-560E8A7BB0F0</object-id><label>Figure 14.</label><caption><p><italic><tp:taxon-name><tp:taxon-name-part taxon-name-part-type="genus" reg="Argyrotaenia">Argyrotaenia</tp:taxon-name-part></tp:taxon-name></italic> male genitalia. Not to scale. <bold>A</bold><italic><tp:taxon-name><tp:taxon-name-part taxon-name-part-type="genus" reg="Argyrotaenia">A.</tp:taxon-name-part> <tp:taxon-name-part taxon-name-part-type="species" reg="ceramica">ceramica</tp:taxon-name-part></tp:taxon-name></italic>, Dominican Republic. KAA <abbrev xmlns:xlink="http://www.w3.org/1999/xlink" xlink:title="dissection" id="ABBRID0E6LFM" xlink:type="simple">diss</abbrev>. #0089 (<named-content xmlns:xlink="http://www.w3.org/1999/xlink" content-type="dwc:institutional_code" xlink:type="simple">CMNH</named-content>) <bold>B</bold><italic><tp:taxon-name><tp:taxon-name-part taxon-name-part-type="genus" reg="Argyrotaenia">A.</tp:taxon-name-part> <tp:taxon-name-part taxon-name-part-type="species" reg="browni">browni</tp:taxon-name-part></tp:taxon-name></italic> sp. nov. holotype, Dominican Republic. KAA <abbrev xmlns:xlink="http://www.w3.org/1999/xlink" xlink:title="dissection" id="ABBRID0EVMFM" xlink:type="simple">diss</abbrev>. #0097 (<named-content xmlns:xlink="http://www.w3.org/1999/xlink" content-type="dwc:institutional_code" xlink:type="simple">CMNH</named-content>) <bold>C</bold><italic><tp:taxon-name><tp:taxon-name-part taxon-name-part-type="genus" reg="Argyrotaenia">A.</tp:taxon-name-part> <tp:taxon-name-part taxon-name-part-type="species" reg="cubae">cubae</tp:taxon-name-part></tp:taxon-name></italic>, Cuba. KAA <abbrev xmlns:xlink="http://www.w3.org/1999/xlink" xlink:title="dissection" id="ABBRID0ELNFM" xlink:type="simple">diss</abbrev>. #0162 (<abbrev xmlns:xlink="http://www.w3.org/1999/xlink" xlink:title="Vitor Becker Collection, Camacan, Bahia, Brazil" id="ABBRID0EPNFM" xlink:type="simple">VBC</abbrev>) <bold>D</bold><italic><tp:taxon-name><tp:taxon-name-part taxon-name-part-type="genus" reg="Argyrotaenia">A.</tp:taxon-name-part> <tp:taxon-name-part taxon-name-part-type="species" reg="nuezana">nuezana</tp:taxon-name-part></tp:taxon-name></italic>, Dominican Republic. KAA <abbrev xmlns:xlink="http://www.w3.org/1999/xlink" xlink:title="dissection" id="ABBRID0EAOFM" xlink:type="simple">diss</abbrev>. #0028 (<named-content xmlns:xlink="http://www.w3.org/1999/xlink" content-type="dwc:institutional_code" xlink:type="simple">CMNH</named-content>) <bold>E</bold><italic><tp:taxon-name><tp:taxon-name-part taxon-name-part-type="genus" reg="Argyrotaenia">A.</tp:taxon-name-part> <tp:taxon-name-part taxon-name-part-type="species" reg="felisana">felisana</tp:taxon-name-part></tp:taxon-name></italic>, Dominican Republic. KAA <abbrev xmlns:xlink="http://www.w3.org/1999/xlink" xlink:title="dissection" id="ABBRID0EWOFM" xlink:type="simple">diss</abbrev>. #0045 (<named-content xmlns:xlink="http://www.w3.org/1999/xlink" content-type="dwc:institutional_code" xlink:type="simple">CUIC</named-content>).</p></caption><graphic xmlns:xlink="http://www.w3.org/1999/xlink" xlink:href="zookeys-982-033-g014.jpg" position="float" orientation="portrait" xlink:type="simple" id="oo_470514.jpg"><uri content-type="original_file" xlink:type="simple">https://binary.pensoft.net/fig/470514</uri></graphic></fig><fig id="F16" position="float" orientation="portrait"><object-id xmlns:xlink="http://www.w3.org/1999/xlink" content-type="doi" xlink:type="simple">10.3897/zookeys.982.52363.figure16</object-id><object-id xmlns:xlink="http://www.w3.org/1999/xlink" content-type="arpha" xlink:type="simple">48DF184F-1963-597F-A051-F959EE8EB5F1</object-id><label>Figure 16.</label><caption><p><italic><tp:taxon-name><tp:taxon-name-part taxon-name-part-type="genus" reg="Argyrotaenia">Argyrotaenia</tp:taxon-name-part></tp:taxon-name></italic> female genitalia. Not to scale. <bold>A</bold><italic><tp:taxon-name><tp:taxon-name-part taxon-name-part-type="genus" reg="Argyrotaenia">A.</tp:taxon-name-part> <tp:taxon-name-part taxon-name-part-type="species" reg="ceramica">ceramica</tp:taxon-name-part></tp:taxon-name></italic>, Dominican Republic. KAA <abbrev xmlns:xlink="http://www.w3.org/1999/xlink" xlink:title="dissection" id="ABBRID0E3XFM" xlink:type="simple">diss</abbrev>. #0083 (<named-content xmlns:xlink="http://www.w3.org/1999/xlink" content-type="dwc:institutional_code" xlink:type="simple">CMNH</named-content>) <bold>B</bold><italic><tp:taxon-name><tp:taxon-name-part taxon-name-part-type="genus" reg="Argyrotaenia">A.</tp:taxon-name-part> <tp:taxon-name-part taxon-name-part-type="species" reg="browni">browni</tp:taxon-name-part></tp:taxon-name></italic> sp. nov. paratype, Dominican Republic. KAA <abbrev xmlns:xlink="http://www.w3.org/1999/xlink" xlink:title="dissection" id="ABBRID0ESYFM" xlink:type="simple">diss</abbrev>. #0099 (<named-content xmlns:xlink="http://www.w3.org/1999/xlink" content-type="dwc:institutional_code" xlink:type="simple">CUIC</named-content>) <bold>C</bold><italic><tp:taxon-name><tp:taxon-name-part taxon-name-part-type="genus" reg="Argyrotaenia">A.</tp:taxon-name-part> <tp:taxon-name-part taxon-name-part-type="species" reg="cubae">cubae</tp:taxon-name-part></tp:taxon-name></italic>, Cuba. KAA <abbrev xmlns:xlink="http://www.w3.org/1999/xlink" xlink:title="dissection" id="ABBRID0EIZFM" xlink:type="simple">diss</abbrev>. #0163 (<abbrev xmlns:xlink="http://www.w3.org/1999/xlink" xlink:title="Vitor Becker Collection, Camacan, Bahia, Brazil" id="ABBRID0EMZFM" xlink:type="simple">VBC</abbrev>) <bold>D</bold><italic><tp:taxon-name><tp:taxon-name-part taxon-name-part-type="genus" reg="Argyrotaenia">A.</tp:taxon-name-part> <tp:taxon-name-part taxon-name-part-type="species" reg="nuezana">nuezana</tp:taxon-name-part></tp:taxon-name></italic>, Dominican Republic. KAA <abbrev xmlns:xlink="http://www.w3.org/1999/xlink" xlink:title="dissection" id="ABBRID0E4ZFM" xlink:type="simple">diss</abbrev>. #0024 (<named-content xmlns:xlink="http://www.w3.org/1999/xlink" content-type="dwc:institutional_code" xlink:type="simple">CMNH</named-content>) <bold>E</bold><italic><tp:taxon-name><tp:taxon-name-part taxon-name-part-type="genus" reg="Argyrotaenia">A.</tp:taxon-name-part> <tp:taxon-name-part taxon-name-part-type="species" reg="felisana">felisana</tp:taxon-name-part></tp:taxon-name></italic>, Dominican Republic. KAA <abbrev xmlns:xlink="http://www.w3.org/1999/xlink" xlink:title="dissection" id="ABBRID0ET1FM" xlink:type="simple">diss</abbrev>. #0081 (<named-content xmlns:xlink="http://www.w3.org/1999/xlink" content-type="dwc:institutional_code" xlink:type="simple">CMNH</named-content>) <bold>F</bold><italic><tp:taxon-name><tp:taxon-name-part taxon-name-part-type="genus" reg="Argyrotaenia">A.</tp:taxon-name-part> <tp:taxon-name-part taxon-name-part-type="species" reg="bisignata">bisignata</tp:taxon-name-part></tp:taxon-name></italic>, Dominican Republic. KAA <abbrev xmlns:xlink="http://www.w3.org/1999/xlink" xlink:title="dissection" id="ABBRID0EJ2FM" xlink:type="simple">diss</abbrev>. #0054 (<named-content xmlns:xlink="http://www.w3.org/1999/xlink" content-type="dwc:institutional_code" xlink:type="simple">CMNH</named-content>).</p></caption><graphic xmlns:xlink="http://www.w3.org/1999/xlink" xlink:href="zookeys-982-033-g016.jpg" position="float" orientation="portrait" xlink:type="simple" id="oo_470516.jpg"><uri content-type="original_file" xlink:type="simple">https://binary.pensoft.net/fig/470516</uri></graphic></fig><fig id="F24" position="float" orientation="portrait"><object-id xmlns:xlink="http://www.w3.org/1999/xlink" content-type="doi" xlink:type="simple">10.3897/zookeys.982.52363.figure24</object-id><object-id xmlns:xlink="http://www.w3.org/1999/xlink" content-type="arpha" xlink:type="simple">B3DEB407-EC89-5837-9800-4CF410B43C7D</object-id><label>Figure 24.</label><caption><p><italic><tp:taxon-name><tp:taxon-name-part taxon-name-part-type="genus" reg="Argyrotaenia">Argyrotaenia</tp:taxon-name-part></tp:taxon-name></italic> species distributions. Legends inset.</p></caption><graphic xmlns:xlink="http://www.w3.org/1999/xlink" xlink:href="zookeys-982-033-g024.jpg" position="float" orientation="portrait" xlink:type="simple" id="oo_470524.jpg"><uri content-type="original_file" xlink:type="simple">https://binary.pensoft.net/fig/470524</uri></graphic></fig><fig id="F9" position="float" orientation="portrait"><object-id xmlns:xlink="http://www.w3.org/1999/xlink" content-type="doi" xlink:type="simple">10.3897/zookeys.982.52363.figure9</object-id><object-id xmlns:xlink="http://www.w3.org/1999/xlink" content-type="arpha" xlink:type="simple">562BFC54-12A0-505A-9D51-0A1C2DC45B04</object-id><label>Figure 9.</label><caption><p><italic><tp:taxon-name><tp:taxon-name-part taxon-name-part-type="genus" reg="Argyrotaenia">Argyrotaenia</tp:taxon-name-part></tp:taxon-name></italic> adults. <bold>A</bold><italic><tp:taxon-name><tp:taxon-name-part taxon-name-part-type="genus" reg="Argyrotaenia">A.</tp:taxon-name-part> <tp:taxon-name-part taxon-name-part-type="species" reg="cryptica">cryptica</tp:taxon-name-part></tp:taxon-name></italic> sp. nov. holotype ♂, Dominican Republic (<named-content xmlns:xlink="http://www.w3.org/1999/xlink" content-type="dwc:institutional_code" xlink:type="simple">CMNH</named-content>) <bold>B</bold><italic><tp:taxon-name><tp:taxon-name-part taxon-name-part-type="genus" reg="Argyrotaenia">A.</tp:taxon-name-part> <tp:taxon-name-part taxon-name-part-type="species" reg="cryptica">cryptica</tp:taxon-name-part></tp:taxon-name></italic> sp. nov. paratype ♀, Dominican Republic (<named-content xmlns:xlink="http://www.w3.org/1999/xlink" content-type="dwc:institutional_code" xlink:type="simple">CMNH</named-content>) <bold>C</bold><italic><tp:taxon-name><tp:taxon-name-part taxon-name-part-type="genus" reg="Argyrotaenia">A.</tp:taxon-name-part> <tp:taxon-name-part taxon-name-part-type="species" reg="cryptica">cryptica</tp:taxon-name-part> <tp:taxon-name-part taxon-name-part-type="subspecies" reg="praeteritana">praeteritana</tp:taxon-name-part></tp:taxon-name></italic> ssp. nov. holotype ♂, Dominican Republic (<named-content xmlns:xlink="http://www.w3.org/1999/xlink" content-type="dwc:institutional_code" xlink:type="simple">CMNH</named-content>) <bold>D</bold><italic><tp:taxon-name><tp:taxon-name-part taxon-name-part-type="genus" reg="Argyrotaenia">A.</tp:taxon-name-part> <tp:taxon-name-part taxon-name-part-type="species" reg="cryptica">cryptica</tp:taxon-name-part> <tp:taxon-name-part taxon-name-part-type="subspecies" reg="praeteritana">praeteritana</tp:taxon-name-part></tp:taxon-name></italic> ssp. nov. paratype ♀, Dominican Republic (<named-content xmlns:xlink="http://www.w3.org/1999/xlink" content-type="dwc:institutional_code" xlink:type="simple">CMNH</named-content>) <bold>E</bold><italic><tp:taxon-name><tp:taxon-name-part taxon-name-part-type="genus" reg="Argyrotaenia">A.</tp:taxon-name-part> <tp:taxon-name-part taxon-name-part-type="species" reg="paradisei">paradisei</tp:taxon-name-part></tp:taxon-name></italic> sp. nov. holotype ♂, Dominican Republic (<named-content xmlns:xlink="http://www.w3.org/1999/xlink" content-type="dwc:institutional_code" xlink:type="simple">CMNH</named-content>) <bold>F</bold><italic><tp:taxon-name><tp:taxon-name-part taxon-name-part-type="genus" reg="Argyrotaenia">A.</tp:taxon-name-part> <tp:taxon-name-part taxon-name-part-type="species" reg="paradisei">paradisei</tp:taxon-name-part></tp:taxon-name></italic> sp. nov. paratype, ♀, Dominican Republic (<named-content xmlns:xlink="http://www.w3.org/1999/xlink" content-type="dwc:institutional_code" xlink:type="simple">CMNH</named-content>).</p></caption><graphic xmlns:xlink="http://www.w3.org/1999/xlink" xlink:href="zookeys-982-033-g009.jpg" position="float" orientation="portrait" xlink:type="simple" id="oo_470509.jpg"><uri content-type="original_file" xlink:type="simple">https://binary.pensoft.net/fig/470509</uri></graphic></fig></tp:treatment-sec></tp:taxon-treatment>
