# Supplementary material for: A taxonomic revision of the Archipini of the Caribbean (Lepidoptera, Tortricidae, Tortricinae)
Source: Zookeys. 2020 Nov 2;982:33–147. doi: 10.3897/zookeys.982.52363 (PMC7652813; doi:10.3897/zookeys.982.52363)
Supplement: XML Treatment for Claduncaria [file zookeys.982.52363-treatment20.xml]

<!DOCTYPE tp:taxon-treatment
  PUBLIC "-//TaxonX//DTD Taxonomic Treatment Publishing DTD v0 20100105//EN" "tax-treatment-NSO.dtd">
<tp:taxon-treatment xmlns:tp="http://www.plazi.org/taxpub"><tp:treatment-meta><kwd-group><label>Taxon classification</label><kwd><named-content xmlns:xlink="http://www.w3.org/1999/xlink" content-type="kingdom">Animalia</named-content></kwd><kwd><named-content xmlns:xlink="http://www.w3.org/1999/xlink" content-type="order">Lepidoptera</named-content></kwd><kwd><named-content xmlns:xlink="http://www.w3.org/1999/xlink" content-type="family">Tortricidae</named-content></kwd></kwd-group><mixed-citation publication-type="journal"><person-group><name><surname>Austin</surname><given-names>Kyhl A.</given-names></name><name><surname>Dombroskie</surname><given-names>Jason J.</given-names></name></person-group><article-title>A taxonomic revision of the <tp:taxon-name><tp:taxon-name-part taxon-name-part-type="tribe">Archipini</tp:taxon-name-part></tp:taxon-name> of the Caribbean (<tp:taxon-name><tp:taxon-name-part taxon-name-part-type="order">Lepidoptera</tp:taxon-name-part></tp:taxon-name>, <tp:taxon-name><tp:taxon-name-part taxon-name-part-type="family">Tortricidae</tp:taxon-name-part></tp:taxon-name>, <tp:taxon-name><tp:taxon-name-part taxon-name-part-type="subfamily">Tortricinae</tp:taxon-name-part></tp:taxon-name>)</article-title><source>Zookeys</source><day>02</day><month>11</month><year>2020</year><volume>982</volume><fpage>33</fpage><lpage>147</lpage><pub-id pub-id-type="doi">10.3897/zookeys.982.52363</pub-id></mixed-citation></tp:treatment-meta><tp:nomenclature><tp:taxon-name><object-id xmlns:xlink="http://www.w3.org/1999/xlink" content-type="arpha" xlink:type="simple">0DC5E9FC-8B70-5028-A16E-E8146EB37B45</object-id>
              <tp:taxon-name-part taxon-name-part-type="genus" reg="Claduncaria">Claduncaria</tp:taxon-name-part>
            </tp:taxon-name><tp:taxon-authority>Razowski, 2000, in Razowski &amp; Becker, 2000a</tp:taxon-authority></tp:nomenclature><tp:treatment-sec sec-type="type species" id="SECID0ET4EK"><title>Type species.</title><p><italic><tp:taxon-name><tp:taxon-name-part taxon-name-part-type="genus" reg="Cladotaenia">Cladotaenia</tp:taxon-name-part> <tp:taxon-name-part taxon-name-part-type="species" reg="ochrochlaena">ochrochlaena</tp:taxon-name-part></tp:taxon-name></italic> Razowski, 1999</p><p><italic><tp:taxon-name><tp:taxon-name-part taxon-name-part-type="genus" reg="Claduncaria">Claduncaria</tp:taxon-name-part></tp:taxon-name></italic> Razowski, 2000, in Razowski &amp; Becker, 2000a: 208</p><p><italic><tp:taxon-name><tp:taxon-name-part taxon-name-part-type="genus" reg="Cladotaenia">Cladotaenia</tp:taxon-name-part></tp:taxon-name></italic> Razowski, 1999 (homonym of <italic><tp:taxon-name><tp:taxon-name-part taxon-name-part-type="genus" reg="Cladotaenia">Cladotaenia</tp:taxon-name-part></tp:taxon-name></italic> Cohn, 1901): 312</p></tp:treatment-sec><tp:treatment-sec sec-type="remarks" id="SECID0E45EK"><title>Remarks.</title><p>Because we expand the concept of <italic><tp:taxon-name><tp:taxon-name-part taxon-name-part-type="genus" reg="Claduncaria">Claduncaria</tp:taxon-name-part></tp:taxon-name></italic>, which is endemic to the Greater Antilles, a new generic diagnosis and description is presented here.</p></tp:treatment-sec><tp:treatment-sec sec-type="diagnosis" id="SECID0EK6EK"><title>Diagnosis.</title><p>Male genitalia (Fig. <xref ref-type="fig" rid="F18">18</xref>) either with uncus either apically broadened or divergently bifid; terminal plate of gnathos either vertically bifid or simple; transtilla with lateral processes. Female genitalia (Fig. <xref ref-type="fig" rid="F19">19</xref>) with ductus bursae not coiled; capitulum absent; signum absent or reduced.</p></tp:treatment-sec><tp:treatment-sec sec-type="description" id="SECID0EY6EK"><title>Description.</title><p>Labial palpus 1.5–2 × width of compound eye; second segment expanded apically; ocellus small, separated from compound eye by approximately 1–1.5 × width of ocellus; chaetosemata 0.25–0.75 × length of scales on vertex; metathorax without dorsal scaling, with a small patch of pale yellow setae present instead. Costal fold absent; costa with basal third gently curved, straight beyond or nearly so. Male genitalia with a vertically bifid terminal plate of gnathos and broad, apically rounded valvae (<italic><tp:taxon-name><tp:taxon-name-part taxon-name-part-type="genus" reg="Argyrotaenia"/><tp:taxon-name-part taxon-name-part-type="species" reg="ochrochlaena">ochrochlaena</tp:taxon-name-part></tp:taxon-name></italic> group) or simple terminal plate of gnathos and elongate, apically acute valvae (<italic><tp:taxon-name><tp:taxon-name-part taxon-name-part-type="genus" reg="Argyrotaenia"/><tp:taxon-name-part taxon-name-part-type="species" reg="mesosignaria">mesosignaria</tp:taxon-name-part></tp:taxon-name></italic> group); uncus either divergently bifid or apically broadened; socii present as small setose raised nubs (absent in <italic><tp:taxon-name><tp:taxon-name-part taxon-name-part-type="genus" reg="Claduncaria">Cla.</tp:taxon-name-part> <tp:taxon-name-part taxon-name-part-type="species" reg="rufochlaena">rufochlaena</tp:taxon-name-part></tp:taxon-name></italic>); transtilla with lateral processes; phallus pistol- or dagger-shaped, sharp at apex, caulis variable. Female genitalia with papillae anales laterally notched and with distinct ventroposterior grooves (<italic><tp:taxon-name><tp:taxon-name-part taxon-name-part-type="genus" reg="Argyrotaenia"/><tp:taxon-name-part taxon-name-part-type="species" reg="ochrochlaena">ochrochlaena</tp:taxon-name-part></tp:taxon-name></italic> group) or large and posteriorly swollen (<italic><tp:taxon-name><tp:taxon-name-part taxon-name-part-type="genus" reg="Argyrotaenia"/><tp:taxon-name-part taxon-name-part-type="species" reg="mesosignaria">mesosignaria</tp:taxon-name-part></tp:taxon-name></italic> group); sterigma well-sclerotized; colliculum present; signum reduced or absent entirely; capitulum absent. Some species sexually dimorphic in forewing coloration.</p></tp:treatment-sec><tp:treatment-sec><!--Section generated to contain objects referenced in tp:taxon-treatment.--><fig id="F18" position="float" orientation="portrait"><object-id xmlns:xlink="http://www.w3.org/1999/xlink" content-type="doi" xlink:type="simple">10.3897/zookeys.982.52363.figure18</object-id><object-id xmlns:xlink="http://www.w3.org/1999/xlink" content-type="arpha" xlink:type="simple">55F66DCA-5E5B-57D7-AF48-DDFC1A98390F</object-id><label>Figure 18.</label><caption><p><italic><tp:taxon-name><tp:taxon-name-part taxon-name-part-type="genus" reg="Claduncaria">Claduncaria</tp:taxon-name-part></tp:taxon-name></italic> male genitalia. Not to scale. <bold>A</bold><italic><tp:taxon-name><tp:taxon-name-part taxon-name-part-type="genus" reg="Claduncaria">Cla.</tp:taxon-name-part> <tp:taxon-name-part taxon-name-part-type="species" reg="maestrana">maestrana</tp:taxon-name-part></tp:taxon-name></italic>, Cuba. KAA <abbrev xmlns:xlink="http://www.w3.org/1999/xlink" xlink:title="dissection" id="ABBRID0EAYGM" xlink:type="simple">diss</abbrev>. #0150 (<abbrev xmlns:xlink="http://www.w3.org/1999/xlink" xlink:title="Vitor Becker Collection, Camacan, Bahia, Brazil" id="ABBRID0EEYGM" xlink:type="simple">VBC</abbrev>) <bold>B</bold><italic><tp:taxon-name><tp:taxon-name-part taxon-name-part-type="genus" reg="Claduncaria">Cla.</tp:taxon-name-part> <tp:taxon-name-part taxon-name-part-type="species" reg="ochrochlaena">ochrochlaena</tp:taxon-name-part></tp:taxon-name></italic>, Dominican Republic. KAA <abbrev xmlns:xlink="http://www.w3.org/1999/xlink" xlink:title="dissection" id="ABBRID0EVYGM" xlink:type="simple">diss</abbrev>. #0120 (<named-content xmlns:xlink="http://www.w3.org/1999/xlink" content-type="dwc:institutional_code" xlink:type="simple">CMNH</named-content>) <bold>C</bold><italic><tp:taxon-name><tp:taxon-name-part taxon-name-part-type="genus" reg="Claduncaria">Cla.</tp:taxon-name-part> <tp:taxon-name-part taxon-name-part-type="species" reg="rawlinsana">rawlinsana</tp:taxon-name-part></tp:taxon-name></italic> sp. nov. paratype, Dominican Republic. KAA <abbrev xmlns:xlink="http://www.w3.org/1999/xlink" xlink:title="dissection" id="ABBRID0ELZGM" xlink:type="simple">diss</abbrev>. #0121 (<named-content xmlns:xlink="http://www.w3.org/1999/xlink" content-type="dwc:institutional_code" xlink:type="simple">CUIC</named-content>) <bold>D</bold><italic><tp:taxon-name><tp:taxon-name-part taxon-name-part-type="genus" reg="Claduncaria">Cla.</tp:taxon-name-part> <tp:taxon-name-part taxon-name-part-type="species" reg="rufochlaena">rufochlaena</tp:taxon-name-part></tp:taxon-name></italic> holotype, Jamaica. Razowski <abbrev xmlns:xlink="http://www.w3.org/1999/xlink" xlink:title="dissection" id="ABBRID0EB1GM" xlink:type="simple">diss</abbrev>. #12275 (<named-content xmlns:xlink="http://www.w3.org/1999/xlink" content-type="dwc:institutional_code" xlink:type="simple">CMNH</named-content>) <bold>E</bold><italic><tp:taxon-name><tp:taxon-name-part taxon-name-part-type="genus" reg="Claduncaria">Cla.</tp:taxon-name-part> <tp:taxon-name-part taxon-name-part-type="species" reg="mesosignaria">mesosignaria</tp:taxon-name-part></tp:taxon-name></italic>, Dominican Republic. KAA <abbrev xmlns:xlink="http://www.w3.org/1999/xlink" xlink:title="dissection" id="ABBRID0EX1GM" xlink:type="simple">diss</abbrev>. #0112 (<named-content xmlns:xlink="http://www.w3.org/1999/xlink" content-type="dwc:institutional_code" xlink:type="simple">CMNH</named-content>) <bold>F</bold><italic><tp:taxon-name><tp:taxon-name-part taxon-name-part-type="genus" reg="Claduncaria">Cla.</tp:taxon-name-part> <tp:taxon-name-part taxon-name-part-type="species" reg="minisignaria">minisignaria</tp:taxon-name-part></tp:taxon-name></italic>, Dominican Republic. Razowski <abbrev xmlns:xlink="http://www.w3.org/1999/xlink" xlink:title="dissection" id="ABBRID0EN2GM" xlink:type="simple">diss</abbrev>. #10703 (<named-content xmlns:xlink="http://www.w3.org/1999/xlink" content-type="dwc:institutional_code" xlink:type="simple">CMNH</named-content>) <bold>G</bold><italic><tp:taxon-name><tp:taxon-name-part taxon-name-part-type="genus" reg="Claduncaria">Cla.</tp:taxon-name-part> <tp:taxon-name-part taxon-name-part-type="species" reg="taino">taino</tp:taxon-name-part></tp:taxon-name></italic> sp. nov. paratype, Dominican Republic. KAA <abbrev xmlns:xlink="http://www.w3.org/1999/xlink" xlink:title="dissection" id="ABBRID0ED3GM" xlink:type="simple">diss</abbrev>. #0119 (<named-content xmlns:xlink="http://www.w3.org/1999/xlink" content-type="dwc:institutional_code" xlink:type="simple">CMNH</named-content>).</p></caption><graphic xmlns:xlink="http://www.w3.org/1999/xlink" xlink:href="zookeys-982-033-g018.jpg" position="float" orientation="portrait" xlink:type="simple" id="oo_470518.jpg"><uri content-type="original_file" xlink:type="simple">https://binary.pensoft.net/fig/470518</uri></graphic></fig><fig id="F19" position="float" orientation="portrait"><object-id xmlns:xlink="http://www.w3.org/1999/xlink" content-type="doi" xlink:type="simple">10.3897/zookeys.982.52363.figure19</object-id><object-id xmlns:xlink="http://www.w3.org/1999/xlink" content-type="arpha" xlink:type="simple">E43434D4-A36C-5A3F-9805-7860EC4B01F8</object-id><label>Figure 19.</label><caption><p><italic><tp:taxon-name><tp:taxon-name-part taxon-name-part-type="genus" reg="Claduncaria">Claduncaria</tp:taxon-name-part></tp:taxon-name></italic> female genitalia. Not to scale. <bold>A</bold><italic><tp:taxon-name><tp:taxon-name-part taxon-name-part-type="genus" reg="Claduncaria">Cla.</tp:taxon-name-part> <tp:taxon-name-part taxon-name-part-type="species" reg="maestrana">maestrana</tp:taxon-name-part></tp:taxon-name></italic>, Cuba. KAA <abbrev xmlns:xlink="http://www.w3.org/1999/xlink" xlink:title="dissection" id="ABBRID0EZFHM" xlink:type="simple">diss</abbrev>. #0154 (<abbrev xmlns:xlink="http://www.w3.org/1999/xlink" xlink:title="Vitor Becker Collection, Camacan, Bahia, Brazil" id="ABBRID0E4FHM" xlink:type="simple">VBC</abbrev>) <bold>B</bold><italic><tp:taxon-name><tp:taxon-name-part taxon-name-part-type="genus" reg="Claduncaria">Cla.</tp:taxon-name-part> <tp:taxon-name-part taxon-name-part-type="species" reg="ochrochlaena">ochrochlaena</tp:taxon-name-part></tp:taxon-name></italic>, Dominican Republic. KAA <abbrev xmlns:xlink="http://www.w3.org/1999/xlink" xlink:title="dissection" id="ABBRID0EOGHM" xlink:type="simple">diss</abbrev>. #0126 (<named-content xmlns:xlink="http://www.w3.org/1999/xlink" content-type="dwc:institutional_code" xlink:type="simple">CMNH</named-content>) <bold>C</bold><italic><tp:taxon-name><tp:taxon-name-part taxon-name-part-type="genus" reg="Claduncaria">Cla.</tp:taxon-name-part> <tp:taxon-name-part taxon-name-part-type="species" reg="rawlinsana">rawlinsana</tp:taxon-name-part></tp:taxon-name></italic> sp. nov. paratype, Dominican Republic. KAA <abbrev xmlns:xlink="http://www.w3.org/1999/xlink" xlink:title="dissection" id="ABBRID0EEHHM" xlink:type="simple">diss</abbrev>. #0122 (<named-content xmlns:xlink="http://www.w3.org/1999/xlink" content-type="dwc:institutional_code" xlink:type="simple">CMNH</named-content>) <bold>D</bold><italic><tp:taxon-name><tp:taxon-name-part taxon-name-part-type="genus" reg="Claduncaria">Cla.</tp:taxon-name-part> <tp:taxon-name-part taxon-name-part-type="species" reg="praedictana">praedictana</tp:taxon-name-part></tp:taxon-name></italic> sp. nov. holotype, Dominican Republic. KAA <abbrev xmlns:xlink="http://www.w3.org/1999/xlink" xlink:title="dissection" id="ABBRID0E1HHM" xlink:type="simple">diss</abbrev>. #0123 (<named-content xmlns:xlink="http://www.w3.org/1999/xlink" content-type="dwc:institutional_code" xlink:type="simple">CMNH</named-content>) <bold>E</bold><italic><tp:taxon-name><tp:taxon-name-part taxon-name-part-type="genus" reg="Claduncaria">Cla.</tp:taxon-name-part> <tp:taxon-name-part taxon-name-part-type="species" reg="chalarostium">chalarostium</tp:taxon-name-part></tp:taxon-name></italic> comb. nov., stat. nov. holotype (erroneously labeled as paratype of <italic><tp:taxon-name><tp:taxon-name-part taxon-name-part-type="genus" reg="Argyrotaenia">Argyrotaenia</tp:taxon-name-part> <tp:taxon-name-part taxon-name-part-type="species" reg="jamaicana">jamaicana</tp:taxon-name-part></tp:taxon-name></italic>), Jamaica. Razowski <abbrev xmlns:xlink="http://www.w3.org/1999/xlink" xlink:title="dissection" id="ABBRID0E2IHM" xlink:type="simple">diss</abbrev>. #12273 (<named-content xmlns:xlink="http://www.w3.org/1999/xlink" content-type="dwc:institutional_code" xlink:type="simple">CMNH</named-content>) <bold>F</bold><italic><tp:taxon-name><tp:taxon-name-part taxon-name-part-type="genus" reg="Claduncaria">Cla.</tp:taxon-name-part> <tp:taxon-name-part taxon-name-part-type="species" reg="minisignaria">minisignaria</tp:taxon-name-part></tp:taxon-name></italic> holotype, Dominican Republic. Razowski <abbrev xmlns:xlink="http://www.w3.org/1999/xlink" xlink:title="dissection" id="ABBRID0ERJHM" xlink:type="simple">diss</abbrev>. #10700 (<named-content xmlns:xlink="http://www.w3.org/1999/xlink" content-type="dwc:institutional_code" xlink:type="simple">CMNH</named-content>) <bold>G</bold><italic><tp:taxon-name><tp:taxon-name-part taxon-name-part-type="genus" reg="Claduncaria">Cla.</tp:taxon-name-part> <tp:taxon-name-part taxon-name-part-type="species" reg="mesosignaria">mesosignaria</tp:taxon-name-part></tp:taxon-name></italic>, Dominican Republic. KAA <abbrev xmlns:xlink="http://www.w3.org/1999/xlink" xlink:title="dissection" id="ABBRID0EHKHM" xlink:type="simple">diss</abbrev>. #0108 (<named-content xmlns:xlink="http://www.w3.org/1999/xlink" content-type="dwc:institutional_code" xlink:type="simple">CUIC</named-content>).</p></caption><graphic xmlns:xlink="http://www.w3.org/1999/xlink" xlink:href="zookeys-982-033-g019.jpg" position="float" orientation="portrait" xlink:type="simple" id="oo_470519.jpg"><uri content-type="original_file" xlink:type="simple">https://binary.pensoft.net/fig/470519</uri></graphic></fig></tp:treatment-sec></tp:taxon-treatment>
