# Supplementary material for: A taxonomic revision of the Archipini of the Caribbean (Lepidoptera, Tortricidae, Tortricinae)
Source: Zookeys. 2020 Nov 2;982:33–147. doi: 10.3897/zookeys.982.52363 (PMC7652813; doi:10.3897/zookeys.982.52363)
Supplement: XML Treatment for Claduncaria rawlinsana [file zookeys.982.52363-treatment23.xml]

<!DOCTYPE tp:taxon-treatment
  PUBLIC "-//TaxonX//DTD Taxonomic Treatment Publishing DTD v0 20100105//EN" "tax-treatment-NSO.dtd">
<tp:taxon-treatment xmlns:tp="http://www.plazi.org/taxpub"><tp:treatment-meta><kwd-group><label>Taxon classification</label><kwd><named-content xmlns:xlink="http://www.w3.org/1999/xlink" content-type="kingdom">Animalia</named-content></kwd><kwd><named-content xmlns:xlink="http://www.w3.org/1999/xlink" content-type="order">Lepidoptera</named-content></kwd><kwd><named-content xmlns:xlink="http://www.w3.org/1999/xlink" content-type="family">Tortricidae</named-content></kwd></kwd-group><mixed-citation publication-type="journal"><person-group><name><surname>Austin</surname><given-names>Kyhl A.</given-names></name><name><surname>Dombroskie</surname><given-names>Jason J.</given-names></name></person-group><article-title>A taxonomic revision of the <tp:taxon-name><tp:taxon-name-part taxon-name-part-type="tribe">Archipini</tp:taxon-name-part></tp:taxon-name> of the Caribbean (<tp:taxon-name><tp:taxon-name-part taxon-name-part-type="order">Lepidoptera</tp:taxon-name-part></tp:taxon-name>, <tp:taxon-name><tp:taxon-name-part taxon-name-part-type="family">Tortricidae</tp:taxon-name-part></tp:taxon-name>, <tp:taxon-name><tp:taxon-name-part taxon-name-part-type="subfamily">Tortricinae</tp:taxon-name-part></tp:taxon-name>)</article-title><source>Zookeys</source><day>02</day><month>11</month><year>2020</year><volume>982</volume><fpage>33</fpage><lpage>147</lpage><pub-id pub-id-type="doi">10.3897/zookeys.982.52363</pub-id></mixed-citation></tp:treatment-meta><tp:nomenclature><tp:taxon-name><object-id xmlns:xlink="http://www.w3.org/1999/xlink" content-type="arpha" xlink:type="simple">AE7C17DA-36B7-53B4-892C-4E3A2A5F57C3</object-id>
                <tp:taxon-name-part taxon-name-part-type="genus" reg="Claduncaria">Claduncaria</tp:taxon-name-part>
                <tp:taxon-name-part taxon-name-part-type="species" reg="rawlinsana">rawlinsana</tp:taxon-name-part>
                <object-id xmlns:xlink="http://www.w3.org/1999/xlink" content-type="zoobank" xlink:type="simple">http://zoobank.org/96CD1EC6-5AB3-4621-95F9-987F7FDDF56D</object-id>
              </tp:taxon-name><tp:taxon-status xmlns:xlink="http://www.w3.org/1999/xlink" xlink:type="simple">sp. nov.</tp:taxon-status><xref ref-type="fig" rid="F10">Figs 10E, F</xref><xref ref-type="fig" rid="F18">, 18C</xref><xref ref-type="fig" rid="F19">, 19C</xref><xref ref-type="fig" rid="F25">, 25B</xref></tp:nomenclature><tp:treatment-sec sec-type="diagnosis" id="SECID0EXSGK"><title>Diagnosis.</title><p><italic><tp:taxon-name><tp:taxon-name-part taxon-name-part-type="genus" reg="Claduncaria">Claduncaria</tp:taxon-name-part> <tp:taxon-name-part taxon-name-part-type="species" reg="rawlinsana">rawlinsana</tp:taxon-name-part></tp:taxon-name></italic> (Fig. <xref ref-type="fig" rid="F10">10E, F</xref>) is most likely to be confused with <italic><tp:taxon-name><tp:taxon-name-part taxon-name-part-type="genus" reg="Claduncaria">Cla.</tp:taxon-name-part> <tp:taxon-name-part taxon-name-part-type="species" reg="ochrochlaena">ochrochlaena</tp:taxon-name-part></tp:taxon-name></italic> (Fig. <xref ref-type="fig" rid="F10">10C, D</xref>). Both occur in the Sierra de Bahoruco of Hispaniola, but do not appear to be sympatric (Fig. <xref ref-type="fig" rid="F25">25B</xref>). Male genitalia of <italic><tp:taxon-name><tp:taxon-name-part taxon-name-part-type="genus" reg="Claduncaria">Cla.</tp:taxon-name-part> <tp:taxon-name-part taxon-name-part-type="species" reg="rawlinsana">rawlinsana</tp:taxon-name-part></tp:taxon-name></italic> (Fig. <xref ref-type="fig" rid="F18">18C</xref>) can be separated from those of <italic><tp:taxon-name><tp:taxon-name-part taxon-name-part-type="genus" reg="Claduncaria">Cla.</tp:taxon-name-part> <tp:taxon-name-part taxon-name-part-type="species" reg="ochrochlaena">ochrochlaena</tp:taxon-name-part></tp:taxon-name></italic> (Fig. <xref ref-type="fig" rid="F18">18B</xref>) by possessing uncus arms with quadrate apices, which are rounded in <italic><tp:taxon-name><tp:taxon-name-part taxon-name-part-type="genus" reg="Claduncaria">Cla.</tp:taxon-name-part> <tp:taxon-name-part taxon-name-part-type="species" reg="ochrochlaena">ochrochlaena</tp:taxon-name-part></tp:taxon-name></italic>. Female genitalia differ in the presence of a signum in the corpus bursae (Fig. <xref ref-type="fig" rid="F19">19C</xref>), which is absent in <italic><tp:taxon-name><tp:taxon-name-part taxon-name-part-type="genus" reg="Claduncaria">Cla.</tp:taxon-name-part> <tp:taxon-name-part taxon-name-part-type="species" reg="ochrochlaena">ochrochlaena</tp:taxon-name-part></tp:taxon-name></italic> (Fig. <xref ref-type="fig" rid="F19">19B</xref>). Females could also be confused with those of <italic><tp:taxon-name><tp:taxon-name-part taxon-name-part-type="genus" reg="Claduncaria">Cla.</tp:taxon-name-part> <tp:taxon-name-part taxon-name-part-type="species" reg="praedictana">praedictana</tp:taxon-name-part></tp:taxon-name></italic> (Fig. <xref ref-type="fig" rid="F19">19D</xref>), but can be distinguished by the narrower ventroposterior grooves of the papillae anales compared to that species, in addition to their disjunct ranges (Fig. <xref ref-type="fig" rid="F25">25B</xref>).</p></tp:treatment-sec><tp:treatment-sec sec-type="type material" id="SECID0EOWGK"><title>Type material.</title><p><bold><italic>Holotype</italic></bold> ♂: <bold>Dominican Republic: Pedernales</bold>: Sierra de Ba[h]oruco, Aceitillar, 25.2 km ENE Pedernales, <named-content xmlns:xlink="http://www.w3.org/1999/xlink" content-type="dwc:verbatimCoordinates" xlink:type="simple"><named-content content-type="geo-json" specific-use="{&#34;type&#34;:&#34;Point&#34;,&#34;coordinates&#34;:[-71.521111,18.091389]}" id="NCID0E5WGK" xlink:type="simple">18°05'29"N, 71°31'16"W</named-content></named-content>, 1272 m, 14 vi 2003, dense broadleaf forest, pine, C. Young, J. Rawlins, C. Nunez, R. Davidson, P. Acevedo, M. de la Cruz. HOLOTYPE <italic><tp:taxon-name><tp:taxon-name-part taxon-name-part-type="genus" reg="Claduncaria">Claduncaria</tp:taxon-name-part> <tp:taxon-name-part taxon-name-part-type="species" reg="rawlinsana">rawlinsana</tp:taxon-name-part></tp:taxon-name></italic> Austin &amp; Dombroskie [typed red label] (<named-content xmlns:xlink="http://www.w3.org/1999/xlink" content-type="dwc:institutional_code" xlink:type="simple">CMNH</named-content>). <bold><italic>Paratypes</italic></bold> (1♂, 1♀): <bold>Dominican Republic: Pedernales</bold>: 1♂, same data as holotype, KAA <abbrev xmlns:xlink="http://www.w3.org/1999/xlink" xlink:title="dissection" id="ABBRID0EYXGK" xlink:type="simple">diss</abbrev>. #0121, KAA_DNA_0047 (<named-content xmlns:xlink="http://www.w3.org/1999/xlink" content-type="dwc:institutional_code" xlink:type="simple">CUIC</named-content>). 1♀, 37 km N Cabo Rojo, 1480 m, <named-content xmlns:xlink="http://www.w3.org/1999/xlink" content-type="dwc:verbatimCoordinates" xlink:type="simple"><named-content content-type="geo-json" specific-use="{&#34;type&#34;:&#34;Point&#34;,&#34;coordinates&#34;:[-71.583333,18.150000]}" id="NCID0EEYGK" xlink:type="simple">18°09'N, 71°35'W</named-content></named-content>, 19 x 1991, grassland with pines, J. Rawlins, R. Davidson, C. Young, S. Thompson, KAA <abbrev xmlns:xlink="http://www.w3.org/1999/xlink" xlink:title="dissection" id="ABBRID0EJYGK" xlink:type="simple">diss</abbrev>. #0122, KAA_DNA_0048 (<named-content xmlns:xlink="http://www.w3.org/1999/xlink" content-type="dwc:institutional_code" xlink:type="simple">CMNH</named-content>). All paratypes affixed with the following typed blue label: PARATYPE ♂/♀ <italic><tp:taxon-name><tp:taxon-name-part taxon-name-part-type="genus" reg="Claduncaria">Claduncaria</tp:taxon-name-part> <tp:taxon-name-part taxon-name-part-type="species" reg="rawlinsana">rawlinsana</tp:taxon-name-part></tp:taxon-name></italic> Austin &amp; Dombroskie, 2020.</p></tp:treatment-sec><tp:treatment-sec sec-type="description" id="SECID0E4YGK"><title>Description.</title><p>
                <bold>Male (n = 2). <italic>Head.</italic></bold>
              </p><p>Scales on vertex and frons ochraceous red to brick red. Labial palpus with lateral surface of all three segments light red-orange, medial surface pale yellow. Scape brick red to straw yellow. Dorsal scales of flagellum with first few segments with alternating rows of straw yellow and ochraceous red, ochraceous red scales becoming dark brown after first few segments. Sensillae 0.50–0.75 × width of flagellomere, porrect. <bold><italic>Thorax</italic>.</bold> Dorsum of pro- and mesothorax light red-orange intermixed with warm brown and white scales; tegulae concolorous. Legs similar to <italic><tp:taxon-name><tp:taxon-name-part taxon-name-part-type="genus" reg="Claduncaria">Cla.</tp:taxon-name-part> <tp:taxon-name-part taxon-name-part-type="species" reg="ochrochlaena">ochrochlaena</tp:taxon-name-part></tp:taxon-name></italic>. Dorsal surface of forewing (Fig. <xref ref-type="fig" rid="F10">10F</xref>) and ventral surfaces of both wings identical to <italic><tp:taxon-name><tp:taxon-name-part taxon-name-part-type="genus" reg="Claduncaria">Cla.</tp:taxon-name-part> <tp:taxon-name-part taxon-name-part-type="species" reg="ochrochlaena">ochrochlaena</tp:taxon-name-part></tp:taxon-name></italic>, but with banding slightly more distinct, fringe more salmon pink under high magnification; <abbrev xmlns:xlink="http://www.w3.org/1999/xlink" xlink:title="Forewing length" id="ABBRID0EH1GK" xlink:type="simple">FWL</abbrev> 6.5–7.0 (mean = 6.8; n = 2). Dorsal surface of hindwing similar to <italic><tp:taxon-name><tp:taxon-name-part taxon-name-part-type="genus" reg="Claduncaria">Cla.</tp:taxon-name-part> <tp:taxon-name-part taxon-name-part-type="species" reg="ochrochlaena">ochrochlaena</tp:taxon-name-part></tp:taxon-name></italic> but with more extensive light brown shading. <bold><italic>Abdomen</italic>.</bold> Vestiture with pale yellow to white scaling. Genitalia (Fig. <xref ref-type="fig" rid="F18">18C</xref>) with uncus divergently bifurcate, quadrate at apices; apicoventral setae minute, projecting from apices; socii present at small nubs with setae projecting; arms of gnathos robust, smooth; terminal plate vertically bifurcate at apex, both apices sharpened; tegumen massive, robust; transtilla with small pointed lateral processes, complete, unadorned; valvae nearly triangular, rounded at apex, with dense patch of long, thin, deciduous setae at base; sacculus to 0.75 ×; juxta with shallow notch, short setae present on lateral lobes; phallus pistol-shaped, downcurved, sharply acute at apex, caulis moderate; two cornuti observed in one specimen examined: thin, straight, approximately 0.2 × length of phallus.</p><p><bold>Female (n = 1). <italic>Head</italic>.</bold> As in male except with vertex, frons, palpi, and flagellomeres with more extensive brick red scaling. Sensillae short, porrect, no more than 0.25 × width of flagellomere. <bold><italic>Thorax</italic>.</bold> As in male except with more extensive brick red scaling on dorsum of pro- and mesothorax as well as tegulae. Dorsal surface of forewing (Fig. <xref ref-type="fig" rid="F10">10E</xref>) similar to <italic><tp:taxon-name><tp:taxon-name-part taxon-name-part-type="genus" reg="Claduncaria">Cla.</tp:taxon-name-part> <tp:taxon-name-part taxon-name-part-type="species" reg="ochrochlaena">ochrochlaena</tp:taxon-name-part></tp:taxon-name></italic> but lacking subtle subapical concavity of <italic><tp:taxon-name><tp:taxon-name-part taxon-name-part-type="genus" reg="Claduncaria">Cla.</tp:taxon-name-part> <tp:taxon-name-part taxon-name-part-type="species" reg="ochrochlaena">ochrochlaena</tp:taxon-name-part></tp:taxon-name></italic> and with slightly more ochreous and less brick red scaling; fringe as in male, but with less extensive salmon pink scaling; <abbrev xmlns:xlink="http://www.w3.org/1999/xlink" xlink:title="Forewing length" id="ABBRID0ED3GK" xlink:type="simple">FWL</abbrev> 8.0 mm. Dorsal surface of hindwing almost uniformly white, only faint pale brown shading near apex. Ventral surface of both wings similar to <italic><tp:taxon-name><tp:taxon-name-part taxon-name-part-type="genus" reg="Claduncaria">Cla.</tp:taxon-name-part> <tp:taxon-name-part taxon-name-part-type="species" reg="ochrochlaena">ochrochlaena</tp:taxon-name-part></tp:taxon-name></italic>. Frenulum with three bristles. <bold><italic>Abdomen</italic>.</bold> Vestiture unknown. Genitalia (Fig. <xref ref-type="fig" rid="F19">19C</xref>) with papillae anales notched laterally, evenly roughened except for moderate groove on ventroposterior portion; apophyses posteriores approximately 0.5 × length of sternum VII; apophyses anteriores approximately 0.67 × length of sternum VII; sterigma heavily sclerotized, deep, wide, quadrate; antrum lightly sclerotized; colliculum present as narrow ring; ductus bursae long, of almost uniform width throughout; ductus seminalis arising at approximately 0.2 × length of ductus bursae; corpus bursae small; signum short, straight; capitulum absent.</p></tp:treatment-sec><tp:treatment-sec sec-type="etymology" id="SECID0E13GK"><title>Etymology.</title><p>We take great pleasure in naming this species after Dr. John E. Rawlins, curator emeritus of the Section of Invertebrate Zoology at the Carnegie Museum of Natural History, who led numerous entomological expeditions to the Dominican Republic and collected the vast majority of all specimens examined for this study.</p></tp:treatment-sec><tp:treatment-sec sec-type="distribution" id="SECID0E63GK"><title>Distribution.</title><p><italic><tp:taxon-name><tp:taxon-name-part taxon-name-part-type="genus" reg="Claduncaria">Claduncaria</tp:taxon-name-part> <tp:taxon-name-part taxon-name-part-type="species" reg="rawlinsana">rawlinsana</tp:taxon-name-part></tp:taxon-name></italic> is known from two localities in the Dominican Republic in the eastern end of the Sierra de Bahoruco (Fig. <xref ref-type="fig" rid="F25">25B</xref>). Collection localities range from 1272 to 1480 m elevation.</p></tp:treatment-sec><tp:treatment-sec sec-type="ecology" id="SECID0EU4GK"><title>Ecology.</title><p>Nothing is known of the biology of <italic><tp:taxon-name><tp:taxon-name-part taxon-name-part-type="genus" reg="Claduncaria">Cla.</tp:taxon-name-part> <tp:taxon-name-part taxon-name-part-type="species" reg="rawlinsana">rawlinsana</tp:taxon-name-part></tp:taxon-name></italic>. Capture date of examined specimens are from June and October.</p></tp:treatment-sec><tp:treatment-sec sec-type="remarks" id="SECID0EF5GK"><title>Remarks.</title><p>See the remarks under <italic><tp:taxon-name><tp:taxon-name-part taxon-name-part-type="genus" reg="Claduncaria">Cla.</tp:taxon-name-part> <tp:taxon-name-part taxon-name-part-type="species" reg="praedictana">praedictana</tp:taxon-name-part></tp:taxon-name></italic> regarding this species’ relationship to it. COI sequences between two barcoded specimens of <italic><tp:taxon-name><tp:taxon-name-part taxon-name-part-type="genus" reg="Claduncaria">Cla.</tp:taxon-name-part> <tp:taxon-name-part taxon-name-part-type="species" reg="rawlinsana">rawlinsana</tp:taxon-name-part></tp:taxon-name></italic> were identical.</p></tp:treatment-sec><tp:treatment-sec><!--Section generated to contain objects referenced in tp:taxon-treatment.--><fig id="F10" position="float" orientation="portrait"><object-id xmlns:xlink="http://www.w3.org/1999/xlink" content-type="doi" xlink:type="simple">10.3897/zookeys.982.52363.figure10</object-id><object-id xmlns:xlink="http://www.w3.org/1999/xlink" content-type="arpha" xlink:type="simple">56F3912A-AD83-54E9-B71C-6FC288EE6726</object-id><label>Figure 10.</label><caption><p><italic><tp:taxon-name><tp:taxon-name-part taxon-name-part-type="genus" reg="Claduncaria">Claduncaria</tp:taxon-name-part> <tp:taxon-name-part taxon-name-part-type="species" reg="ochrochlaena">ochrochlaena</tp:taxon-name-part></tp:taxon-name></italic> group adults. <bold>A</bold><italic><tp:taxon-name><tp:taxon-name-part taxon-name-part-type="genus" reg="Claduncaria">Cla.</tp:taxon-name-part> <tp:taxon-name-part taxon-name-part-type="species" reg="maestrana">maestrana</tp:taxon-name-part></tp:taxon-name></italic> ♀, Cuba (<abbrev xmlns:xlink="http://www.w3.org/1999/xlink" xlink:title="Vitor Becker Collection, Camacan, Bahia, Brazil" id="ABBRID0EQXFK" xlink:type="simple">VBC</abbrev>) <bold>B</bold><italic><tp:taxon-name><tp:taxon-name-part taxon-name-part-type="genus" reg="Claduncaria">Cla.</tp:taxon-name-part> <tp:taxon-name-part taxon-name-part-type="species" reg="maestrana">maestrana</tp:taxon-name-part></tp:taxon-name></italic>♂, Cuba (<abbrev xmlns:xlink="http://www.w3.org/1999/xlink" xlink:title="Vitor Becker Collection, Camacan, Bahia, Brazil" id="ABBRID0EBYFK" xlink:type="simple">VBC</abbrev>) <bold>C</bold><italic><tp:taxon-name><tp:taxon-name-part taxon-name-part-type="genus" reg="Claduncaria">Cla.</tp:taxon-name-part> <tp:taxon-name-part taxon-name-part-type="species" reg="ochrochlaena">ochrochlaena</tp:taxon-name-part></tp:taxon-name></italic> ♀, Dominican Republic (<named-content xmlns:xlink="http://www.w3.org/1999/xlink" content-type="dwc:institutional_code" xlink:type="simple">CMNH</named-content>) <bold>D</bold><italic><tp:taxon-name><tp:taxon-name-part taxon-name-part-type="genus" reg="Claduncaria">Cla.</tp:taxon-name-part> <tp:taxon-name-part taxon-name-part-type="species" reg="ochrochlaena">ochrochlaena</tp:taxon-name-part></tp:taxon-name></italic> holotype ♂, Dominican Republic (<named-content xmlns:xlink="http://www.w3.org/1999/xlink" content-type="dwc:institutional_code" xlink:type="simple">CMNH</named-content>) <bold>E</bold><italic><tp:taxon-name><tp:taxon-name-part taxon-name-part-type="genus" reg="Claduncaria">Cla.</tp:taxon-name-part> <tp:taxon-name-part taxon-name-part-type="species" reg="rawlinsana">rawlinsana</tp:taxon-name-part></tp:taxon-name></italic> sp. nov. paratype ♀, Dominican Republic (<named-content xmlns:xlink="http://www.w3.org/1999/xlink" content-type="dwc:institutional_code" xlink:type="simple">CMNH</named-content>) <bold>F</bold><italic><tp:taxon-name><tp:taxon-name-part taxon-name-part-type="genus" reg="Claduncaria">Cla.</tp:taxon-name-part> <tp:taxon-name-part taxon-name-part-type="species" reg="rawlinsana">rawlinsana</tp:taxon-name-part></tp:taxon-name></italic> sp. nov. holotype ♂, Dominican Republic (<named-content xmlns:xlink="http://www.w3.org/1999/xlink" content-type="dwc:institutional_code" xlink:type="simple">CMNH</named-content>) <bold>G</bold><italic><tp:taxon-name><tp:taxon-name-part taxon-name-part-type="genus" reg="Claduncaria">Cla.</tp:taxon-name-part> <tp:taxon-name-part taxon-name-part-type="species" reg="praedictana">praedictana</tp:taxon-name-part></tp:taxon-name></italic> sp. nov. holotype ♀, Dominican Republic (<named-content xmlns:xlink="http://www.w3.org/1999/xlink" content-type="dwc:institutional_code" xlink:type="simple">CMNH</named-content>).</p></caption><graphic xmlns:xlink="http://www.w3.org/1999/xlink" xlink:href="zookeys-982-033-g010.jpg" position="float" orientation="portrait" xlink:type="simple" id="oo_470510.jpg"><uri content-type="original_file" xlink:type="simple">https://binary.pensoft.net/fig/470510</uri></graphic></fig><fig id="F18" position="float" orientation="portrait"><object-id xmlns:xlink="http://www.w3.org/1999/xlink" content-type="doi" xlink:type="simple">10.3897/zookeys.982.52363.figure18</object-id><object-id xmlns:xlink="http://www.w3.org/1999/xlink" content-type="arpha" xlink:type="simple">55F66DCA-5E5B-57D7-AF48-DDFC1A98390F</object-id><label>Figure 18.</label><caption><p><italic><tp:taxon-name><tp:taxon-name-part taxon-name-part-type="genus" reg="Claduncaria">Claduncaria</tp:taxon-name-part></tp:taxon-name></italic> male genitalia. Not to scale. <bold>A</bold><italic><tp:taxon-name><tp:taxon-name-part taxon-name-part-type="genus" reg="Claduncaria">Cla.</tp:taxon-name-part> <tp:taxon-name-part taxon-name-part-type="species" reg="maestrana">maestrana</tp:taxon-name-part></tp:taxon-name></italic>, Cuba. KAA <abbrev xmlns:xlink="http://www.w3.org/1999/xlink" xlink:title="dissection" id="ABBRID0EAYGM" xlink:type="simple">diss</abbrev>. #0150 (<abbrev xmlns:xlink="http://www.w3.org/1999/xlink" xlink:title="Vitor Becker Collection, Camacan, Bahia, Brazil" id="ABBRID0EEYGM" xlink:type="simple">VBC</abbrev>) <bold>B</bold><italic><tp:taxon-name><tp:taxon-name-part taxon-name-part-type="genus" reg="Claduncaria">Cla.</tp:taxon-name-part> <tp:taxon-name-part taxon-name-part-type="species" reg="ochrochlaena">ochrochlaena</tp:taxon-name-part></tp:taxon-name></italic>, Dominican Republic. KAA <abbrev xmlns:xlink="http://www.w3.org/1999/xlink" xlink:title="dissection" id="ABBRID0EVYGM" xlink:type="simple">diss</abbrev>. #0120 (<named-content xmlns:xlink="http://www.w3.org/1999/xlink" content-type="dwc:institutional_code" xlink:type="simple">CMNH</named-content>) <bold>C</bold><italic><tp:taxon-name><tp:taxon-name-part taxon-name-part-type="genus" reg="Claduncaria">Cla.</tp:taxon-name-part> <tp:taxon-name-part taxon-name-part-type="species" reg="rawlinsana">rawlinsana</tp:taxon-name-part></tp:taxon-name></italic> sp. nov. paratype, Dominican Republic. KAA <abbrev xmlns:xlink="http://www.w3.org/1999/xlink" xlink:title="dissection" id="ABBRID0ELZGM" xlink:type="simple">diss</abbrev>. #0121 (<named-content xmlns:xlink="http://www.w3.org/1999/xlink" content-type="dwc:institutional_code" xlink:type="simple">CUIC</named-content>) <bold>D</bold><italic><tp:taxon-name><tp:taxon-name-part taxon-name-part-type="genus" reg="Claduncaria">Cla.</tp:taxon-name-part> <tp:taxon-name-part taxon-name-part-type="species" reg="rufochlaena">rufochlaena</tp:taxon-name-part></tp:taxon-name></italic> holotype, Jamaica. Razowski <abbrev xmlns:xlink="http://www.w3.org/1999/xlink" xlink:title="dissection" id="ABBRID0EB1GM" xlink:type="simple">diss</abbrev>. #12275 (<named-content xmlns:xlink="http://www.w3.org/1999/xlink" content-type="dwc:institutional_code" xlink:type="simple">CMNH</named-content>) <bold>E</bold><italic><tp:taxon-name><tp:taxon-name-part taxon-name-part-type="genus" reg="Claduncaria">Cla.</tp:taxon-name-part> <tp:taxon-name-part taxon-name-part-type="species" reg="mesosignaria">mesosignaria</tp:taxon-name-part></tp:taxon-name></italic>, Dominican Republic. KAA <abbrev xmlns:xlink="http://www.w3.org/1999/xlink" xlink:title="dissection" id="ABBRID0EX1GM" xlink:type="simple">diss</abbrev>. #0112 (<named-content xmlns:xlink="http://www.w3.org/1999/xlink" content-type="dwc:institutional_code" xlink:type="simple">CMNH</named-content>) <bold>F</bold><italic><tp:taxon-name><tp:taxon-name-part taxon-name-part-type="genus" reg="Claduncaria">Cla.</tp:taxon-name-part> <tp:taxon-name-part taxon-name-part-type="species" reg="minisignaria">minisignaria</tp:taxon-name-part></tp:taxon-name></italic>, Dominican Republic. Razowski <abbrev xmlns:xlink="http://www.w3.org/1999/xlink" xlink:title="dissection" id="ABBRID0EN2GM" xlink:type="simple">diss</abbrev>. #10703 (<named-content xmlns:xlink="http://www.w3.org/1999/xlink" content-type="dwc:institutional_code" xlink:type="simple">CMNH</named-content>) <bold>G</bold><italic><tp:taxon-name><tp:taxon-name-part taxon-name-part-type="genus" reg="Claduncaria">Cla.</tp:taxon-name-part> <tp:taxon-name-part taxon-name-part-type="species" reg="taino">taino</tp:taxon-name-part></tp:taxon-name></italic> sp. nov. paratype, Dominican Republic. KAA <abbrev xmlns:xlink="http://www.w3.org/1999/xlink" xlink:title="dissection" id="ABBRID0ED3GM" xlink:type="simple">diss</abbrev>. #0119 (<named-content xmlns:xlink="http://www.w3.org/1999/xlink" content-type="dwc:institutional_code" xlink:type="simple">CMNH</named-content>).</p></caption><graphic xmlns:xlink="http://www.w3.org/1999/xlink" xlink:href="zookeys-982-033-g018.jpg" position="float" orientation="portrait" xlink:type="simple" id="oo_470518.jpg"><uri content-type="original_file" xlink:type="simple">https://binary.pensoft.net/fig/470518</uri></graphic></fig><fig id="F19" position="float" orientation="portrait"><object-id xmlns:xlink="http://www.w3.org/1999/xlink" content-type="doi" xlink:type="simple">10.3897/zookeys.982.52363.figure19</object-id><object-id xmlns:xlink="http://www.w3.org/1999/xlink" content-type="arpha" xlink:type="simple">E43434D4-A36C-5A3F-9805-7860EC4B01F8</object-id><label>Figure 19.</label><caption><p><italic><tp:taxon-name><tp:taxon-name-part taxon-name-part-type="genus" reg="Claduncaria">Claduncaria</tp:taxon-name-part></tp:taxon-name></italic> female genitalia. Not to scale. <bold>A</bold><italic><tp:taxon-name><tp:taxon-name-part taxon-name-part-type="genus" reg="Claduncaria">Cla.</tp:taxon-name-part> <tp:taxon-name-part taxon-name-part-type="species" reg="maestrana">maestrana</tp:taxon-name-part></tp:taxon-name></italic>, Cuba. KAA <abbrev xmlns:xlink="http://www.w3.org/1999/xlink" xlink:title="dissection" id="ABBRID0EZFHM" xlink:type="simple">diss</abbrev>. #0154 (<abbrev xmlns:xlink="http://www.w3.org/1999/xlink" xlink:title="Vitor Becker Collection, Camacan, Bahia, Brazil" id="ABBRID0E4FHM" xlink:type="simple">VBC</abbrev>) <bold>B</bold><italic><tp:taxon-name><tp:taxon-name-part taxon-name-part-type="genus" reg="Claduncaria">Cla.</tp:taxon-name-part> <tp:taxon-name-part taxon-name-part-type="species" reg="ochrochlaena">ochrochlaena</tp:taxon-name-part></tp:taxon-name></italic>, Dominican Republic. KAA <abbrev xmlns:xlink="http://www.w3.org/1999/xlink" xlink:title="dissection" id="ABBRID0EOGHM" xlink:type="simple">diss</abbrev>. #0126 (<named-content xmlns:xlink="http://www.w3.org/1999/xlink" content-type="dwc:institutional_code" xlink:type="simple">CMNH</named-content>) <bold>C</bold><italic><tp:taxon-name><tp:taxon-name-part taxon-name-part-type="genus" reg="Claduncaria">Cla.</tp:taxon-name-part> <tp:taxon-name-part taxon-name-part-type="species" reg="rawlinsana">rawlinsana</tp:taxon-name-part></tp:taxon-name></italic> sp. nov. paratype, Dominican Republic. KAA <abbrev xmlns:xlink="http://www.w3.org/1999/xlink" xlink:title="dissection" id="ABBRID0EEHHM" xlink:type="simple">diss</abbrev>. #0122 (<named-content xmlns:xlink="http://www.w3.org/1999/xlink" content-type="dwc:institutional_code" xlink:type="simple">CMNH</named-content>) <bold>D</bold><italic><tp:taxon-name><tp:taxon-name-part taxon-name-part-type="genus" reg="Claduncaria">Cla.</tp:taxon-name-part> <tp:taxon-name-part taxon-name-part-type="species" reg="praedictana">praedictana</tp:taxon-name-part></tp:taxon-name></italic> sp. nov. holotype, Dominican Republic. KAA <abbrev xmlns:xlink="http://www.w3.org/1999/xlink" xlink:title="dissection" id="ABBRID0E1HHM" xlink:type="simple">diss</abbrev>. #0123 (<named-content xmlns:xlink="http://www.w3.org/1999/xlink" content-type="dwc:institutional_code" xlink:type="simple">CMNH</named-content>) <bold>E</bold><italic><tp:taxon-name><tp:taxon-name-part taxon-name-part-type="genus" reg="Claduncaria">Cla.</tp:taxon-name-part> <tp:taxon-name-part taxon-name-part-type="species" reg="chalarostium">chalarostium</tp:taxon-name-part></tp:taxon-name></italic> comb. nov., stat. nov. holotype (erroneously labeled as paratype of <italic><tp:taxon-name><tp:taxon-name-part taxon-name-part-type="genus" reg="Argyrotaenia">Argyrotaenia</tp:taxon-name-part> <tp:taxon-name-part taxon-name-part-type="species" reg="jamaicana">jamaicana</tp:taxon-name-part></tp:taxon-name></italic>), Jamaica. Razowski <abbrev xmlns:xlink="http://www.w3.org/1999/xlink" xlink:title="dissection" id="ABBRID0E2IHM" xlink:type="simple">diss</abbrev>. #12273 (<named-content xmlns:xlink="http://www.w3.org/1999/xlink" content-type="dwc:institutional_code" xlink:type="simple">CMNH</named-content>) <bold>F</bold><italic><tp:taxon-name><tp:taxon-name-part taxon-name-part-type="genus" reg="Claduncaria">Cla.</tp:taxon-name-part> <tp:taxon-name-part taxon-name-part-type="species" reg="minisignaria">minisignaria</tp:taxon-name-part></tp:taxon-name></italic> holotype, Dominican Republic. Razowski <abbrev xmlns:xlink="http://www.w3.org/1999/xlink" xlink:title="dissection" id="ABBRID0ERJHM" xlink:type="simple">diss</abbrev>. #10700 (<named-content xmlns:xlink="http://www.w3.org/1999/xlink" content-type="dwc:institutional_code" xlink:type="simple">CMNH</named-content>) <bold>G</bold><italic><tp:taxon-name><tp:taxon-name-part taxon-name-part-type="genus" reg="Claduncaria">Cla.</tp:taxon-name-part> <tp:taxon-name-part taxon-name-part-type="species" reg="mesosignaria">mesosignaria</tp:taxon-name-part></tp:taxon-name></italic>, Dominican Republic. KAA <abbrev xmlns:xlink="http://www.w3.org/1999/xlink" xlink:title="dissection" id="ABBRID0EHKHM" xlink:type="simple">diss</abbrev>. #0108 (<named-content xmlns:xlink="http://www.w3.org/1999/xlink" content-type="dwc:institutional_code" xlink:type="simple">CUIC</named-content>).</p></caption><graphic xmlns:xlink="http://www.w3.org/1999/xlink" xlink:href="zookeys-982-033-g019.jpg" position="float" orientation="portrait" xlink:type="simple" id="oo_470519.jpg"><uri content-type="original_file" xlink:type="simple">https://binary.pensoft.net/fig/470519</uri></graphic></fig><fig id="F25" position="float" orientation="portrait"><object-id xmlns:xlink="http://www.w3.org/1999/xlink" content-type="doi" xlink:type="simple">10.3897/zookeys.982.52363.figure25</object-id><object-id xmlns:xlink="http://www.w3.org/1999/xlink" content-type="arpha" xlink:type="simple">EA3A9FF1-D5C2-5521-A313-4E4E630EADC1</object-id><label>Figure 25.</label><caption><p><italic><tp:taxon-name><tp:taxon-name-part taxon-name-part-type="genus" reg="Argyrotaenia">Argyrotaenia</tp:taxon-name-part></tp:taxon-name></italic>, <italic><tp:taxon-name><tp:taxon-name-part taxon-name-part-type="genus" reg="Claduncaria">Claduncaria</tp:taxon-name-part></tp:taxon-name></italic> and <italic><tp:taxon-name><tp:taxon-name-part taxon-name-part-type="genus" reg="Mictopsichia">Mictopsichia</tp:taxon-name-part></tp:taxon-name></italic> species distributions. Legends inset.</p></caption><graphic xmlns:xlink="http://www.w3.org/1999/xlink" xlink:href="zookeys-982-033-g025.jpg" position="float" orientation="portrait" xlink:type="simple" id="oo_470525.jpg"><uri content-type="original_file" xlink:type="simple">https://binary.pensoft.net/fig/470525</uri></graphic></fig></tp:treatment-sec></tp:taxon-treatment>
