# Supplementary material for: A taxonomic revision of the Archipini of the Caribbean (Lepidoptera, Tortricidae, Tortricinae)
Source: Zookeys. 2020 Nov 2;982:33–147. doi: 10.3897/zookeys.982.52363 (PMC7652813; doi:10.3897/zookeys.982.52363)
Supplement: XML Treatment for Claduncaria mesosignaria [file zookeys.982.52363-treatment25.xml]

<!DOCTYPE tp:taxon-treatment
  PUBLIC "-//TaxonX//DTD Taxonomic Treatment Publishing DTD v0 20100105//EN" "tax-treatment-NSO.dtd">
<tp:taxon-treatment xmlns:tp="http://www.plazi.org/taxpub"><tp:treatment-meta><kwd-group><label>Taxon classification</label><kwd><named-content xmlns:xlink="http://www.w3.org/1999/xlink" content-type="kingdom">Animalia</named-content></kwd><kwd><named-content xmlns:xlink="http://www.w3.org/1999/xlink" content-type="order">Lepidoptera</named-content></kwd><kwd><named-content xmlns:xlink="http://www.w3.org/1999/xlink" content-type="family">Tortricidae</named-content></kwd></kwd-group><mixed-citation publication-type="journal"><person-group><name><surname>Austin</surname><given-names>Kyhl A.</given-names></name><name><surname>Dombroskie</surname><given-names>Jason J.</given-names></name></person-group><article-title>A taxonomic revision of the <tp:taxon-name><tp:taxon-name-part taxon-name-part-type="tribe">Archipini</tp:taxon-name-part></tp:taxon-name> of the Caribbean (<tp:taxon-name><tp:taxon-name-part taxon-name-part-type="order">Lepidoptera</tp:taxon-name-part></tp:taxon-name>, <tp:taxon-name><tp:taxon-name-part taxon-name-part-type="family">Tortricidae</tp:taxon-name-part></tp:taxon-name>, <tp:taxon-name><tp:taxon-name-part taxon-name-part-type="subfamily">Tortricinae</tp:taxon-name-part></tp:taxon-name>)</article-title><source>Zookeys</source><day>02</day><month>11</month><year>2020</year><volume>982</volume><fpage>33</fpage><lpage>147</lpage><pub-id pub-id-type="doi">10.3897/zookeys.982.52363</pub-id></mixed-citation></tp:treatment-meta><tp:nomenclature><tp:taxon-name><object-id xmlns:xlink="http://www.w3.org/1999/xlink" content-type="arpha" xlink:type="simple">B21BF388-358C-5F16-821D-08A9BF57180E</object-id>
                <tp:taxon-name-part taxon-name-part-type="genus" reg="Claduncaria">Claduncaria</tp:taxon-name-part>
                <tp:taxon-name-part taxon-name-part-type="species" reg="mesosignaria">mesosignaria</tp:taxon-name-part>
              </tp:taxon-name><tp:taxon-authority>(Razowski, 1999)</tp:taxon-authority><tp:taxon-status xmlns:xlink="http://www.w3.org/1999/xlink" xlink:type="simple">comb. nov.</tp:taxon-status><xref ref-type="fig" rid="F11">Figs 11A, B</xref><xref ref-type="fig" rid="F18">, 18E</xref><xref ref-type="fig" rid="F19">, 19G</xref><xref ref-type="fig" rid="F25">, 25A</xref><tp:nomenclature-citation-list><tp:nomenclature-citation><tp:taxon-name>
                    <tp:taxon-name-part taxon-name-part-type="genus" reg="Argyrotaenia">Argyrotaenia</tp:taxon-name-part> <tp:taxon-name-part taxon-name-part-type="species" reg="mesosignaria">mesosignaria</tp:taxon-name-part></tp:taxon-name><comment>Razowski, 1999: 311</comment></tp:nomenclature-citation><tp:nomenclature-citation><tp:taxon-name>
                    <tp:taxon-name-part taxon-name-part-type="genus" reg="Argyrotaenia">Argyrotaenia</tp:taxon-name-part> <tp:taxon-name-part taxon-name-part-type="species" reg="thamaluncus">thamaluncus</tp:taxon-name-part></tp:taxon-name><comment>Razowski, 1999: 311, syn. nov.</comment></tp:nomenclature-citation><tp:nomenclature-citation><tp:taxon-name>
                    <tp:taxon-name-part taxon-name-part-type="genus" reg="Clepsis">Clepsis</tp:taxon-name-part> <tp:taxon-name-part taxon-name-part-type="species" reg="mesosignaria">mesosignaria</tp:taxon-name-part></tp:taxon-name><comment>error in figure of Razowski &amp; Becker, 2010: 37</comment></tp:nomenclature-citation></tp:nomenclature-citation-list></tp:nomenclature><tp:treatment-sec sec-type="diagnosis" id="SECID0ESOHK"><title>Diagnosis.</title><p><italic><tp:taxon-name><tp:taxon-name-part taxon-name-part-type="genus" reg="Claduncaria">Claduncaria</tp:taxon-name-part> <tp:taxon-name-part taxon-name-part-type="species" reg="mesosignaria">mesosignaria</tp:taxon-name-part></tp:taxon-name></italic> (Fig. <xref ref-type="fig" rid="F11">11A, B</xref>) is most similar to <italic><tp:taxon-name><tp:taxon-name-part taxon-name-part-type="genus" reg="Claduncaria">Cla.</tp:taxon-name-part> <tp:taxon-name-part taxon-name-part-type="species" reg="minisignaria">minisignaria</tp:taxon-name-part></tp:taxon-name></italic> (Fig. <xref ref-type="fig" rid="F11">11C, D</xref>). <italic><tp:taxon-name><tp:taxon-name-part taxon-name-part-type="genus" reg="Claduncaria">Claduncaria</tp:taxon-name-part> <tp:taxon-name-part taxon-name-part-type="species" reg="mesosignaria">mesosignaria</tp:taxon-name-part></tp:taxon-name></italic> is a markedly sexually dimorphic species, whereas <italic><tp:taxon-name><tp:taxon-name-part taxon-name-part-type="genus" reg="Claduncaria">Cla.</tp:taxon-name-part> <tp:taxon-name-part taxon-name-part-type="species" reg="minisignaria">minisignaria</tp:taxon-name-part></tp:taxon-name></italic> is not. Male genitalia of <italic><tp:taxon-name><tp:taxon-name-part taxon-name-part-type="genus" reg="Claduncaria">Cla.</tp:taxon-name-part> <tp:taxon-name-part taxon-name-part-type="species" reg="mesosignaria">mesosignaria</tp:taxon-name-part></tp:taxon-name></italic> (Fig. <xref ref-type="fig" rid="F18">18E</xref>) are distinct from those of <italic><tp:taxon-name><tp:taxon-name-part taxon-name-part-type="genus" reg="Claduncaria">Cla.</tp:taxon-name-part> <tp:taxon-name-part taxon-name-part-type="species" reg="minisignaria">minisignaria</tp:taxon-name-part></tp:taxon-name></italic> (Fig. <xref ref-type="fig" rid="F18">18F</xref>) in possessing a broader apex of the uncus and a completely straight phallus. Female genitalia can be separated from those of <italic><tp:taxon-name><tp:taxon-name-part taxon-name-part-type="genus" reg="Claduncaria">Cla.</tp:taxon-name-part> <tp:taxon-name-part taxon-name-part-type="species" reg="minisignaria">minisignaria</tp:taxon-name-part></tp:taxon-name></italic> by the presence of a moderate signum (Fig. <xref ref-type="fig" rid="F19">19G</xref>), which is much shorter in <italic><tp:taxon-name><tp:taxon-name-part taxon-name-part-type="genus" reg="Claduncaria">Cla.</tp:taxon-name-part> <tp:taxon-name-part taxon-name-part-type="species" reg="minisignaria">minisignaria</tp:taxon-name-part></tp:taxon-name></italic> (Fig. <xref ref-type="fig" rid="F19">19F</xref>).</p><fig id="F11" position="float" orientation="portrait"><object-id xmlns:xlink="http://www.w3.org/1999/xlink" content-type="doi" xlink:type="simple">10.3897/zookeys.982.52363.figure11</object-id><object-id xmlns:xlink="http://www.w3.org/1999/xlink" content-type="arpha" xlink:type="simple">86107BDA-A654-57C5-B261-6FB55103F6B8</object-id><label>Figure 11.</label><caption><p><italic><tp:taxon-name><tp:taxon-name-part taxon-name-part-type="genus" reg="Claduncaria">Claduncaria</tp:taxon-name-part></tp:taxon-name></italic><italic><tp:taxon-name><tp:taxon-name-part taxon-name-part-type="genus" reg="Argyrotaenia"/><tp:taxon-name-part taxon-name-part-type="species" reg="mesosignaria">mesosignaria</tp:taxon-name-part></tp:taxon-name></italic> group adults. <bold>A</bold><italic><tp:taxon-name><tp:taxon-name-part taxon-name-part-type="genus" reg="Claduncaria">Cla.</tp:taxon-name-part> <tp:taxon-name-part taxon-name-part-type="species" reg="mesosignaria">mesosignaria</tp:taxon-name-part></tp:taxon-name></italic> holotype ♀, Dominican Republic (<named-content xmlns:xlink="http://www.w3.org/1999/xlink" content-type="dwc:institutional_code" xlink:type="simple">CMNH</named-content>) <bold>B</bold><italic><tp:taxon-name><tp:taxon-name-part taxon-name-part-type="genus" reg="Claduncaria">Cla.</tp:taxon-name-part> <tp:taxon-name-part taxon-name-part-type="species" reg="mesosignaria">mesosignaria</tp:taxon-name-part></tp:taxon-name></italic> ♂ (holotype of <italic><tp:taxon-name><tp:taxon-name-part taxon-name-part-type="genus" reg="Argyrotaenia">Argyrotaenia</tp:taxon-name-part></tp:taxon-name></italic><italic><tp:taxon-name><tp:taxon-name-part taxon-name-part-type="genus" reg="Argyrotaenia"/><tp:taxon-name-part taxon-name-part-type="species" reg="thamaluncus">thamaluncus</tp:taxon-name-part></tp:taxon-name></italic> syn. nov.), Dominican Republic (<named-content xmlns:xlink="http://www.w3.org/1999/xlink" content-type="dwc:institutional_code" xlink:type="simple">CMNH</named-content>) <bold>C</bold><italic><tp:taxon-name><tp:taxon-name-part taxon-name-part-type="genus" reg="Claduncaria">Cla.</tp:taxon-name-part> <tp:taxon-name-part taxon-name-part-type="species" reg="minisignaria">minisignaria</tp:taxon-name-part></tp:taxon-name></italic> holotype ♀, Dominican Republic (<named-content xmlns:xlink="http://www.w3.org/1999/xlink" content-type="dwc:institutional_code" xlink:type="simple">CMNH</named-content>) <bold>D</bold><italic><tp:taxon-name><tp:taxon-name-part taxon-name-part-type="genus" reg="Claduncaria">Cla.</tp:taxon-name-part> <tp:taxon-name-part taxon-name-part-type="species" reg="minisignaria">minisignaria</tp:taxon-name-part></tp:taxon-name></italic> ♂, Dominican Republic (<named-content xmlns:xlink="http://www.w3.org/1999/xlink" content-type="dwc:institutional_code" xlink:type="simple">CMNH</named-content>) <bold>E</bold><italic><tp:taxon-name><tp:taxon-name-part taxon-name-part-type="genus" reg="Claduncaria">Cla.</tp:taxon-name-part> <tp:taxon-name-part taxon-name-part-type="species" reg="chalarostium">chalarostium</tp:taxon-name-part></tp:taxon-name></italic> comb. nov., stat. nov. holotype ♀ (erroneously affixed with <italic><tp:taxon-name><tp:taxon-name-part taxon-name-part-type="genus" reg="Argyrotaenia">Argyrotaenia</tp:taxon-name-part> <tp:taxon-name-part taxon-name-part-type="species" reg="jamaicana">jamaicana</tp:taxon-name-part></tp:taxon-name></italic> paratype label), Jamaica (<named-content xmlns:xlink="http://www.w3.org/1999/xlink" content-type="dwc:institutional_code" xlink:type="simple">CMNH</named-content>) <bold>F</bold><italic><tp:taxon-name><tp:taxon-name-part taxon-name-part-type="genus" reg="Claduncaria">Cla.</tp:taxon-name-part> <tp:taxon-name-part taxon-name-part-type="species" reg="rufochlaena">rufochlaena</tp:taxon-name-part></tp:taxon-name></italic> holotype ♂, Jamaica (<named-content xmlns:xlink="http://www.w3.org/1999/xlink" content-type="dwc:institutional_code" xlink:type="simple">CMNH</named-content>) <bold>G</bold><italic><tp:taxon-name><tp:taxon-name-part taxon-name-part-type="genus" reg="Claduncaria">Cla.</tp:taxon-name-part> <tp:taxon-name-part taxon-name-part-type="species" reg="taino">taino</tp:taxon-name-part></tp:taxon-name></italic> sp. nov. holotype ♂, Dominican Republic (<named-content xmlns:xlink="http://www.w3.org/1999/xlink" content-type="dwc:institutional_code" xlink:type="simple">CMNH</named-content>).</p></caption><graphic xmlns:xlink="http://www.w3.org/1999/xlink" xlink:href="zookeys-982-033-g011.jpg" position="float" orientation="portrait" xlink:type="simple" id="oo_470511.jpg"><uri content-type="original_file" xlink:type="simple">https://binary.pensoft.net/fig/470511</uri></graphic></fig></tp:treatment-sec><tp:treatment-sec sec-type="type material" id="SECID0EAYHK"><title>Type material.</title><p><bold><italic><tp:taxon-name><tp:taxon-name-part taxon-name-part-type="genus" reg="Argyrotaenia">Argyrotaenia</tp:taxon-name-part> <tp:taxon-name-part taxon-name-part-type="species" reg="mesosignaria">mesosignaria</tp:taxon-name-part></tp:taxon-name></italic></bold>: <bold><italic>Holotype</italic></bold> ♀: <bold>Dominican Republic</bold>: La Vega: 9 km SE Constanza, near Valle Nuevo, <named-content xmlns:xlink="http://www.w3.org/1999/xlink" content-type="dwc:verbatimCoordinates" xlink:type="simple"><named-content content-type="geo-json" specific-use="{&#34;type&#34;:&#34;Point&#34;,&#34;coordinates&#34;:[-70.700000,18.833333]}" id="NCID0E3YHK" xlink:type="simple">18°50'N, 70°42'W</named-content></named-content>, 1930 m, 17 viii 1990, J.E. Rawlins, S. Thompson [examined], Razowski genitalia slide #10702 [examined] (<named-content xmlns:xlink="http://www.w3.org/1999/xlink" content-type="dwc:institutional_code" xlink:type="simple">CMNH</named-content>). <bold><italic><tp:taxon-name><tp:taxon-name-part taxon-name-part-type="genus" reg="Argyrotaenia">Argyrotaenia</tp:taxon-name-part> <tp:taxon-name-part taxon-name-part-type="species" reg="thamaluncus">thamaluncus</tp:taxon-name-part></tp:taxon-name></italic></bold>: <bold><italic>Holotype</italic></bold> ♂: Dominican Republic: Peravia [San José de Ocoa]: 3 km SW La Nuez, upper Rio Las Cuevas, <named-content xmlns:xlink="http://www.w3.org/1999/xlink" content-type="dwc:verbatimCoordinates" xlink:type="simple"><named-content content-type="geo-json" specific-use="{&#34;type&#34;:&#34;Point&#34;,&#34;coordinates&#34;:[-70.600000,18.666667]}" id="NCID0EYZHK" xlink:type="simple">18°40'N, 70°36'W</named-content></named-content>, 1850 m, 5–6 viii 1990, J. Rawlins, S. Thompson [examined], Razowski genitalia slide #10704 [examined] (<named-content xmlns:xlink="http://www.w3.org/1999/xlink" content-type="dwc:institutional_code" xlink:type="simple">CMNH</named-content>).</p></tp:treatment-sec><tp:treatment-sec sec-type="material" id="SECID0EC1HK"><title>Additional material examined.</title><p>(3♂♂, 4♀♀) <bold>Dominican Republic: Peravia [San José de Ocoa</bold>]: 2♂♂, 2♀♀, 3 km SW La Nuez, upper Rio Las Cuevas, 1880 m, <named-content xmlns:xlink="http://www.w3.org/1999/xlink" content-type="dwc:verbatimCoordinates" xlink:type="simple"><named-content content-type="geo-json" specific-use="{&#34;type&#34;:&#34;Point&#34;,&#34;coordinates&#34;:[-70.600000,18.650000]}" id="NCID0EN1HK" xlink:type="simple">18°39'N, 70°36'W</named-content></named-content>, 5–6 x 1991, J. Rawlins, R. Davidson, C. Young, S. Thompson, cloud forest on river (1♂, 1♀ <named-content xmlns:xlink="http://www.w3.org/1999/xlink" content-type="dwc:institutional_code" xlink:type="simple">CUIC</named-content>; remainder <named-content xmlns:xlink="http://www.w3.org/1999/xlink" content-type="dwc:institutional_code" xlink:type="simple">CMNH</named-content>). KAA <abbrev xmlns:xlink="http://www.w3.org/1999/xlink" xlink:title="dissection" id="ABBRID0E31HK" xlink:type="simple">diss</abbrev>. #0107(♀), KAA_DNA_0037 (<named-content xmlns:xlink="http://www.w3.org/1999/xlink" content-type="dwc:institutional_code" xlink:type="simple">CMNH</named-content>); #0108(♀, <named-content xmlns:xlink="http://www.w3.org/1999/xlink" content-type="dwc:institutional_code" xlink:type="simple">CUIC</named-content>); #0111(♂), KAA_DNA_0038 (<named-content xmlns:xlink="http://www.w3.org/1999/xlink" content-type="dwc:institutional_code" xlink:type="simple">CMNH</named-content>). 1♀, same as previous except 2 ix 1995, J. Rawlins, G. Onore, R. Davidson, KAA <abbrev xmlns:xlink="http://www.w3.org/1999/xlink" xlink:title="dissection" id="ABBRID0EP2HK" xlink:type="simple">diss</abbrev>. #0110 (<named-content xmlns:xlink="http://www.w3.org/1999/xlink" content-type="dwc:institutional_code" xlink:type="simple">CMNH</named-content>). <bold>La Vega</bold>: 1♂, 2.3 km SE Constanza, <named-content xmlns:xlink="http://www.w3.org/1999/xlink" content-type="dwc:verbatimCoordinates" xlink:type="simple"><named-content content-type="geo-json" specific-use="{&#34;type&#34;:&#34;Point&#34;,&#34;coordinates&#34;:[-70.616667,18.750000]}" id="NCID0E42HK" xlink:type="simple">18°45'N, 70°37'W</named-content></named-content>, 2225 m, 24–25 xi 1992, R. Davidson, M. Klingler, S. Thompson, J. Rawlins, grassland with pines and scattered marshes, KAA <abbrev xmlns:xlink="http://www.w3.org/1999/xlink" xlink:title="dissection" id="ABBRID0EC3HK" xlink:type="simple">diss</abbrev>. #0112 (<named-content xmlns:xlink="http://www.w3.org/1999/xlink" content-type="dwc:institutional_code" xlink:type="simple">CMNH</named-content>). 1♀, Cordillera Central, Valle Nuevo Station, 5.2 km ESE Valle Nuevo, <named-content xmlns:xlink="http://www.w3.org/1999/xlink" content-type="dwc:verbatimCoordinates" xlink:type="simple"><named-content content-type="geo-json" specific-use="{&#34;type&#34;:&#34;Point&#34;,&#34;coordinates&#34;:[-70.640556,18.777778]}" id="NCID0EO3HK" xlink:type="simple">18°46'40"N, 70°38'26"W</named-content></named-content>, 2288 m, 23 v 2003, C. Young, J. Rawlins, C. Nunez, R. Davidson, P. Acevedo, open pine forest on slope, KAA <abbrev xmlns:xlink="http://www.w3.org/1999/xlink" xlink:title="dissection" id="ABBRID0ET3HK" xlink:type="simple">diss</abbrev>. #0109 (<named-content xmlns:xlink="http://www.w3.org/1999/xlink" content-type="dwc:institutional_code" xlink:type="simple">CMNH</named-content>).</p></tp:treatment-sec><tp:treatment-sec sec-type="redescription" id="SECID0E33HK"><title>Redescription.</title><p><bold>Male (n = 4). <italic>Head</italic>.</bold> Scales on vertex and frons pale brown. Lateral surface of labial palpus with first segment mahogany red-orange, second segment red-orange on basal half and pale brown on apical half, third segment pale brown, white at extreme apex. Labial palpus with remarkable iridescent purple and green coloration when viewed at certain angles. Medial surface of labial palpus pale yellow. Scape light brown with occasional mahogany red scales. Sensillae approximately 1.25 × width of flagellomere, lightly curved; dorsal scales of flagellomere dark brown with bases golden. <bold><italic>Thorax</italic>.</bold> Scales on dorsum of pro- and mesothorax concolorous with vertex. Foreleg dark brown with red-orange scales present on coxa and femur; midleg dark brown to light brown; hindleg pale yellow with tibial spurs and tarsi pale brown. Dorsal surface of forewing (Fig. <xref ref-type="fig" rid="F11">11B</xref>) with antemedian and postmedian interfasciae ashy gray to pale brown, nearly white in some individuals; basal fascia, median fascia, and postmedian fascia dark brown, most visible along costa, sometimes fading to obsolescence near inner margin, mahogany red scales scattered throughout, but most dense along costa; fringe with short scales gray-brown, especially along apical half, becoming concolorous with ground color of forewing towards tornus but still with a few small patches of gray-brown scales or lone brick red scales; longer scales concolorous with shorter scales but without red; <abbrev xmlns:xlink="http://www.w3.org/1999/xlink" xlink:title="Forewing length" id="ABBRID0EP4HK" xlink:type="simple">FWL</abbrev> 8.5–9.0 mm (mean = 8.8; n = 4). Dorsal surface of hindwing white but with dark brown strigulae, especially so near apex; concolorous with dorsal surface of hindwing, including darker scales at apex. Ventral surface of forewing warm brown, costa white with dark brown spots. Ventral surface of hindwing as on dorsal surface, but more distinctive strigulae. As on palpus, similar green-purple iridescence visible on ventral surfaces of wings from certain angles. <bold><italic>Abdomen</italic>.</bold> Vestiture with first segment white, remaining segments warm brown, white scales present at tip of abdomen. Genitalia (Fig. <xref ref-type="fig" rid="F18">18E</xref>) with uncus robust at base, widening dramatically to broad apex, approximately as wide as tegumen, indented slightly medially, apicoventral setae moderate, projecting from lateral lobes; socii present as small nubs with projecting setae; arms of gnathos robust, minutely roughened on lateral surface; terminal plate long, smoothly rounded, with thin medial ridge; tegumen massive, robust, unmodified; transtilla with large lateral processes, complete, unadorned; valvae acute apically, nearly triangular, with dense patch of long, deciduous, paddle-like setae present near base; sacculus to 0.8 ×; juxta with moderate notch, short setae present on lateral lobes; phallus dagger-like, nearly completely straight, sharply acute at apex, caulis obsolete; two to four cornuti observed in three specimens examined (including holotype of <italic><tp:taxon-name><tp:taxon-name-part taxon-name-part-type="genus" reg="Argyrotaenia">A.</tp:taxon-name-part> <tp:taxon-name-part taxon-name-part-type="species" reg="thamaluncus">thamaluncus</tp:taxon-name-part></tp:taxon-name></italic>): thin, straight, approximately 0.25 × length of phallus, deciduous (cornutus observed in ductus bursae of one female examined).</p><p><bold>Female (n = 5). <italic>Head</italic>.</bold> As in male except scaling on vertex and frons brick red to red-orange, concolorous with scales on labial palpus. Sensillae short, porrect, no more than 0.5 × width of flagellomere. <bold><italic>Thorax</italic>.</bold> Dorsum of pro- and mesothorax as in male but with more extensive brick red or red-orange scaling. Dorsal surface of forewing (Fig. <xref ref-type="fig" rid="F11">11A</xref>) almost uniformly brick red, heavily reticulated; median fascia and subapical blotch only faintly discernable as a slightly darker shade of red; fringe with short scales chalky purple-gray, longer scales pale orange-yellow; <abbrev xmlns:xlink="http://www.w3.org/1999/xlink" xlink:title="Forewing length" id="ABBRID0EV5HK" xlink:type="simple">FWL</abbrev> 8.5–10.5 mm (mean = 9.4; n = 5). One individual with a more red-orange hue to the forewings, making banding more apparent. Under magnification this individual with dark brown scaling on median fascia and subapical blotch as in males. Frenulum with three bristles. <bold><italic>Abdomen</italic>.</bold> Vestiture as in male but with brick red to red-orange scaling. Genitalia (Fig. <xref ref-type="fig" rid="F19">19G</xref>) with papillae anales massive, laterally rounded and apically slightly swollen, evenly roughened on ventral surface; apophyses posteriores approximately 0.5 × length of sternum VII; apophyses anteriores approximately 0.67 × length of sternum VII; sterigma heavily sclerotized, quadrate; antrum lightly sclerotized, colliculum present as tube-shaped structure; ductus bursae widening gradually anteriorly; ductus seminalis arising at approximately 0.2 × length of ductus bursae; corpus bursae not much wider than widest portion of ductus bursae, thus obscuring junction of corpus and ductus; signum short, straight; capitulum absent.</p></tp:treatment-sec><tp:treatment-sec sec-type="distribution" id="SECID0EB6HK"><title>Distribution.</title><p><italic><tp:taxon-name><tp:taxon-name-part taxon-name-part-type="genus" reg="Claduncaria">Claduncaria</tp:taxon-name-part> <tp:taxon-name-part taxon-name-part-type="species" reg="mesosignaria">mesosignaria</tp:taxon-name-part></tp:taxon-name></italic> is known from the Cordillera Central in the Dominican Republic in the provinces of La Vega and San José de Ocoa. It appears to be highly restricted in its distribution (Fig. <xref ref-type="fig" rid="F25">25A</xref>). Collection localities range from 1850 to 2288 m elevation.</p></tp:treatment-sec><tp:treatment-sec sec-type="ecology" id="SECID0EW6HK"><title>Ecology.</title><p>Nothing is known of the biology of <italic><tp:taxon-name><tp:taxon-name-part taxon-name-part-type="genus" reg="Claduncaria">Cla.</tp:taxon-name-part> <tp:taxon-name-part taxon-name-part-type="species" reg="mesosignaria">mesosignaria</tp:taxon-name-part></tp:taxon-name></italic>. Captures dates of examined specimens range from May to November.</p></tp:treatment-sec><tp:treatment-sec sec-type="remarks" id="SECID0EIAAM"><title>Remarks.</title><p>Because of the similarity of the male genitalia of <italic><tp:taxon-name><tp:taxon-name-part taxon-name-part-type="genus" reg="Argyrotaenia">Argyrotaenia</tp:taxon-name-part> <tp:taxon-name-part taxon-name-part-type="species" reg="thamaluncus">thamaluncus</tp:taxon-name-part></tp:taxon-name></italic> to those of <italic><tp:taxon-name><tp:taxon-name-part taxon-name-part-type="genus" reg="Argyrotaenia">Argyrotaenia</tp:taxon-name-part> <tp:taxon-name-part taxon-name-part-type="species" reg="minisignaria">minisignaria</tp:taxon-name-part></tp:taxon-name></italic> (see remarks under <italic><tp:taxon-name><tp:taxon-name-part taxon-name-part-type="genus" reg="Claduncaria">Cla.</tp:taxon-name-part> <tp:taxon-name-part taxon-name-part-type="species" reg="minisignaria">minisignaria</tp:taxon-name-part></tp:taxon-name></italic>), the identical data labels many of the specimens possess, and only 0.54% COI sequence divergence between a barcoded male and female, there is sufficient evidence to support <italic><tp:taxon-name><tp:taxon-name-part taxon-name-part-type="genus" reg="Argyrotaenia">A.</tp:taxon-name-part> <tp:taxon-name-part taxon-name-part-type="species" reg="thamaluncus">thamaluncus</tp:taxon-name-part></tp:taxon-name></italic> as the previously unknown male of <italic><tp:taxon-name><tp:taxon-name-part taxon-name-part-type="genus" reg="Argyrotaenia">Argyrotaenia</tp:taxon-name-part> <tp:taxon-name-part taxon-name-part-type="species" reg="mesosignaria">mesosignaria</tp:taxon-name-part></tp:taxon-name></italic>.</p><p>Because both species were described in the same paper, one name does not have priority over the other. We opt to preserve <italic><tp:taxon-name><tp:taxon-name-part taxon-name-part-type="genus" reg="Argyrotaenia">A.</tp:taxon-name-part> <tp:taxon-name-part taxon-name-part-type="species" reg="mesosignaria">mesosignaria</tp:taxon-name-part></tp:taxon-name></italic> and treat <italic><tp:taxon-name><tp:taxon-name-part taxon-name-part-type="genus" reg="Argyrotaenia">A.</tp:taxon-name-part> <tp:taxon-name-part taxon-name-part-type="species" reg="thamaluncus">thamaluncus</tp:taxon-name-part></tp:taxon-name></italic> as a junior synonym to reduce potential confusion and to ensure the holotype of <italic><tp:taxon-name><tp:taxon-name-part taxon-name-part-type="genus" reg="Argyrotaenia">A.</tp:taxon-name-part> <tp:taxon-name-part taxon-name-part-type="species" reg="mesosignaria">mesosignaria</tp:taxon-name-part></tp:taxon-name></italic> and <italic><tp:taxon-name><tp:taxon-name-part taxon-name-part-type="genus" reg="Argyrotaenia">A.</tp:taxon-name-part> <tp:taxon-name-part taxon-name-part-type="species" reg="minisignaria">minisignaria</tp:taxon-name-part></tp:taxon-name></italic> is of the same sex. Despite lacking a bifid uncus, the presence of small setose nub-like socii, a robust, well-sclerotized tegumen, a transtilla with lateral processes, and pointed valvae, place both <italic><tp:taxon-name><tp:taxon-name-part taxon-name-part-type="genus" reg="Argyrotaenia">A.</tp:taxon-name-part> <tp:taxon-name-part taxon-name-part-type="species" reg="mesosignaria">mesosignaria</tp:taxon-name-part></tp:taxon-name></italic> and <italic><tp:taxon-name><tp:taxon-name-part taxon-name-part-type="genus" reg="Argyrotaenia">A.</tp:taxon-name-part> <tp:taxon-name-part taxon-name-part-type="species" reg="minisignaria">minisignaria</tp:taxon-name-part></tp:taxon-name></italic> in <italic><tp:taxon-name><tp:taxon-name-part taxon-name-part-type="genus" reg="Claduncaria">Claduncaria</tp:taxon-name-part></tp:taxon-name></italic>.</p><p>Our Maximum Likelihood analysis (Fig. <xref ref-type="fig" rid="F4">4</xref>) strongly support the monophyly of <italic><tp:taxon-name><tp:taxon-name-part taxon-name-part-type="genus" reg="Argyrotaenia">A.</tp:taxon-name-part> <tp:taxon-name-part taxon-name-part-type="species" reg="mesosignaria">mesosignaria</tp:taxon-name-part></tp:taxon-name></italic> + <italic><tp:taxon-name><tp:taxon-name-part taxon-name-part-type="genus" reg="Argyrotaenia">A.</tp:taxon-name-part> <tp:taxon-name-part taxon-name-part-type="species" reg="minisignaria">minisignaria</tp:taxon-name-part></tp:taxon-name></italic>. Minimum COI sequence divergence between the two species was 5.3%.</p></tp:treatment-sec><tp:treatment-sec><!--Section generated to contain objects referenced in tp:taxon-treatment.--><fig id="F18" position="float" orientation="portrait"><object-id xmlns:xlink="http://www.w3.org/1999/xlink" content-type="doi" xlink:type="simple">10.3897/zookeys.982.52363.figure18</object-id><object-id xmlns:xlink="http://www.w3.org/1999/xlink" content-type="arpha" xlink:type="simple">55F66DCA-5E5B-57D7-AF48-DDFC1A98390F</object-id><label>Figure 18.</label><caption><p><italic><tp:taxon-name><tp:taxon-name-part taxon-name-part-type="genus" reg="Claduncaria">Claduncaria</tp:taxon-name-part></tp:taxon-name></italic> male genitalia. Not to scale. <bold>A</bold><italic><tp:taxon-name><tp:taxon-name-part taxon-name-part-type="genus" reg="Claduncaria">Cla.</tp:taxon-name-part> <tp:taxon-name-part taxon-name-part-type="species" reg="maestrana">maestrana</tp:taxon-name-part></tp:taxon-name></italic>, Cuba. KAA <abbrev xmlns:xlink="http://www.w3.org/1999/xlink" xlink:title="dissection" id="ABBRID0EAYGM" xlink:type="simple">diss</abbrev>. #0150 (<abbrev xmlns:xlink="http://www.w3.org/1999/xlink" xlink:title="Vitor Becker Collection, Camacan, Bahia, Brazil" id="ABBRID0EEYGM" xlink:type="simple">VBC</abbrev>) <bold>B</bold><italic><tp:taxon-name><tp:taxon-name-part taxon-name-part-type="genus" reg="Claduncaria">Cla.</tp:taxon-name-part> <tp:taxon-name-part taxon-name-part-type="species" reg="ochrochlaena">ochrochlaena</tp:taxon-name-part></tp:taxon-name></italic>, Dominican Republic. KAA <abbrev xmlns:xlink="http://www.w3.org/1999/xlink" xlink:title="dissection" id="ABBRID0EVYGM" xlink:type="simple">diss</abbrev>. #0120 (<named-content xmlns:xlink="http://www.w3.org/1999/xlink" content-type="dwc:institutional_code" xlink:type="simple">CMNH</named-content>) <bold>C</bold><italic><tp:taxon-name><tp:taxon-name-part taxon-name-part-type="genus" reg="Claduncaria">Cla.</tp:taxon-name-part> <tp:taxon-name-part taxon-name-part-type="species" reg="rawlinsana">rawlinsana</tp:taxon-name-part></tp:taxon-name></italic> sp. nov. paratype, Dominican Republic. KAA <abbrev xmlns:xlink="http://www.w3.org/1999/xlink" xlink:title="dissection" id="ABBRID0ELZGM" xlink:type="simple">diss</abbrev>. #0121 (<named-content xmlns:xlink="http://www.w3.org/1999/xlink" content-type="dwc:institutional_code" xlink:type="simple">CUIC</named-content>) <bold>D</bold><italic><tp:taxon-name><tp:taxon-name-part taxon-name-part-type="genus" reg="Claduncaria">Cla.</tp:taxon-name-part> <tp:taxon-name-part taxon-name-part-type="species" reg="rufochlaena">rufochlaena</tp:taxon-name-part></tp:taxon-name></italic> holotype, Jamaica. Razowski <abbrev xmlns:xlink="http://www.w3.org/1999/xlink" xlink:title="dissection" id="ABBRID0EB1GM" xlink:type="simple">diss</abbrev>. #12275 (<named-content xmlns:xlink="http://www.w3.org/1999/xlink" content-type="dwc:institutional_code" xlink:type="simple">CMNH</named-content>) <bold>E</bold><italic><tp:taxon-name><tp:taxon-name-part taxon-name-part-type="genus" reg="Claduncaria">Cla.</tp:taxon-name-part> <tp:taxon-name-part taxon-name-part-type="species" reg="mesosignaria">mesosignaria</tp:taxon-name-part></tp:taxon-name></italic>, Dominican Republic. KAA <abbrev xmlns:xlink="http://www.w3.org/1999/xlink" xlink:title="dissection" id="ABBRID0EX1GM" xlink:type="simple">diss</abbrev>. #0112 (<named-content xmlns:xlink="http://www.w3.org/1999/xlink" content-type="dwc:institutional_code" xlink:type="simple">CMNH</named-content>) <bold>F</bold><italic><tp:taxon-name><tp:taxon-name-part taxon-name-part-type="genus" reg="Claduncaria">Cla.</tp:taxon-name-part> <tp:taxon-name-part taxon-name-part-type="species" reg="minisignaria">minisignaria</tp:taxon-name-part></tp:taxon-name></italic>, Dominican Republic. Razowski <abbrev xmlns:xlink="http://www.w3.org/1999/xlink" xlink:title="dissection" id="ABBRID0EN2GM" xlink:type="simple">diss</abbrev>. #10703 (<named-content xmlns:xlink="http://www.w3.org/1999/xlink" content-type="dwc:institutional_code" xlink:type="simple">CMNH</named-content>) <bold>G</bold><italic><tp:taxon-name><tp:taxon-name-part taxon-name-part-type="genus" reg="Claduncaria">Cla.</tp:taxon-name-part> <tp:taxon-name-part taxon-name-part-type="species" reg="taino">taino</tp:taxon-name-part></tp:taxon-name></italic> sp. nov. paratype, Dominican Republic. KAA <abbrev xmlns:xlink="http://www.w3.org/1999/xlink" xlink:title="dissection" id="ABBRID0ED3GM" xlink:type="simple">diss</abbrev>. #0119 (<named-content xmlns:xlink="http://www.w3.org/1999/xlink" content-type="dwc:institutional_code" xlink:type="simple">CMNH</named-content>).</p></caption><graphic xmlns:xlink="http://www.w3.org/1999/xlink" xlink:href="zookeys-982-033-g018.jpg" position="float" orientation="portrait" xlink:type="simple" id="oo_470518.jpg"><uri content-type="original_file" xlink:type="simple">https://binary.pensoft.net/fig/470518</uri></graphic></fig><fig id="F19" position="float" orientation="portrait"><object-id xmlns:xlink="http://www.w3.org/1999/xlink" content-type="doi" xlink:type="simple">10.3897/zookeys.982.52363.figure19</object-id><object-id xmlns:xlink="http://www.w3.org/1999/xlink" content-type="arpha" xlink:type="simple">E43434D4-A36C-5A3F-9805-7860EC4B01F8</object-id><label>Figure 19.</label><caption><p><italic><tp:taxon-name><tp:taxon-name-part taxon-name-part-type="genus" reg="Claduncaria">Claduncaria</tp:taxon-name-part></tp:taxon-name></italic> female genitalia. Not to scale. <bold>A</bold><italic><tp:taxon-name><tp:taxon-name-part taxon-name-part-type="genus" reg="Claduncaria">Cla.</tp:taxon-name-part> <tp:taxon-name-part taxon-name-part-type="species" reg="maestrana">maestrana</tp:taxon-name-part></tp:taxon-name></italic>, Cuba. KAA <abbrev xmlns:xlink="http://www.w3.org/1999/xlink" xlink:title="dissection" id="ABBRID0EZFHM" xlink:type="simple">diss</abbrev>. #0154 (<abbrev xmlns:xlink="http://www.w3.org/1999/xlink" xlink:title="Vitor Becker Collection, Camacan, Bahia, Brazil" id="ABBRID0E4FHM" xlink:type="simple">VBC</abbrev>) <bold>B</bold><italic><tp:taxon-name><tp:taxon-name-part taxon-name-part-type="genus" reg="Claduncaria">Cla.</tp:taxon-name-part> <tp:taxon-name-part taxon-name-part-type="species" reg="ochrochlaena">ochrochlaena</tp:taxon-name-part></tp:taxon-name></italic>, Dominican Republic. KAA <abbrev xmlns:xlink="http://www.w3.org/1999/xlink" xlink:title="dissection" id="ABBRID0EOGHM" xlink:type="simple">diss</abbrev>. #0126 (<named-content xmlns:xlink="http://www.w3.org/1999/xlink" content-type="dwc:institutional_code" xlink:type="simple">CMNH</named-content>) <bold>C</bold><italic><tp:taxon-name><tp:taxon-name-part taxon-name-part-type="genus" reg="Claduncaria">Cla.</tp:taxon-name-part> <tp:taxon-name-part taxon-name-part-type="species" reg="rawlinsana">rawlinsana</tp:taxon-name-part></tp:taxon-name></italic> sp. nov. paratype, Dominican Republic. KAA <abbrev xmlns:xlink="http://www.w3.org/1999/xlink" xlink:title="dissection" id="ABBRID0EEHHM" xlink:type="simple">diss</abbrev>. #0122 (<named-content xmlns:xlink="http://www.w3.org/1999/xlink" content-type="dwc:institutional_code" xlink:type="simple">CMNH</named-content>) <bold>D</bold><italic><tp:taxon-name><tp:taxon-name-part taxon-name-part-type="genus" reg="Claduncaria">Cla.</tp:taxon-name-part> <tp:taxon-name-part taxon-name-part-type="species" reg="praedictana">praedictana</tp:taxon-name-part></tp:taxon-name></italic> sp. nov. holotype, Dominican Republic. KAA <abbrev xmlns:xlink="http://www.w3.org/1999/xlink" xlink:title="dissection" id="ABBRID0E1HHM" xlink:type="simple">diss</abbrev>. #0123 (<named-content xmlns:xlink="http://www.w3.org/1999/xlink" content-type="dwc:institutional_code" xlink:type="simple">CMNH</named-content>) <bold>E</bold><italic><tp:taxon-name><tp:taxon-name-part taxon-name-part-type="genus" reg="Claduncaria">Cla.</tp:taxon-name-part> <tp:taxon-name-part taxon-name-part-type="species" reg="chalarostium">chalarostium</tp:taxon-name-part></tp:taxon-name></italic> comb. nov., stat. nov. holotype (erroneously labeled as paratype of <italic><tp:taxon-name><tp:taxon-name-part taxon-name-part-type="genus" reg="Argyrotaenia">Argyrotaenia</tp:taxon-name-part> <tp:taxon-name-part taxon-name-part-type="species" reg="jamaicana">jamaicana</tp:taxon-name-part></tp:taxon-name></italic>), Jamaica. Razowski <abbrev xmlns:xlink="http://www.w3.org/1999/xlink" xlink:title="dissection" id="ABBRID0E2IHM" xlink:type="simple">diss</abbrev>. #12273 (<named-content xmlns:xlink="http://www.w3.org/1999/xlink" content-type="dwc:institutional_code" xlink:type="simple">CMNH</named-content>) <bold>F</bold><italic><tp:taxon-name><tp:taxon-name-part taxon-name-part-type="genus" reg="Claduncaria">Cla.</tp:taxon-name-part> <tp:taxon-name-part taxon-name-part-type="species" reg="minisignaria">minisignaria</tp:taxon-name-part></tp:taxon-name></italic> holotype, Dominican Republic. Razowski <abbrev xmlns:xlink="http://www.w3.org/1999/xlink" xlink:title="dissection" id="ABBRID0ERJHM" xlink:type="simple">diss</abbrev>. #10700 (<named-content xmlns:xlink="http://www.w3.org/1999/xlink" content-type="dwc:institutional_code" xlink:type="simple">CMNH</named-content>) <bold>G</bold><italic><tp:taxon-name><tp:taxon-name-part taxon-name-part-type="genus" reg="Claduncaria">Cla.</tp:taxon-name-part> <tp:taxon-name-part taxon-name-part-type="species" reg="mesosignaria">mesosignaria</tp:taxon-name-part></tp:taxon-name></italic>, Dominican Republic. KAA <abbrev xmlns:xlink="http://www.w3.org/1999/xlink" xlink:title="dissection" id="ABBRID0EHKHM" xlink:type="simple">diss</abbrev>. #0108 (<named-content xmlns:xlink="http://www.w3.org/1999/xlink" content-type="dwc:institutional_code" xlink:type="simple">CUIC</named-content>).</p></caption><graphic xmlns:xlink="http://www.w3.org/1999/xlink" xlink:href="zookeys-982-033-g019.jpg" position="float" orientation="portrait" xlink:type="simple" id="oo_470519.jpg"><uri content-type="original_file" xlink:type="simple">https://binary.pensoft.net/fig/470519</uri></graphic></fig><fig id="F25" position="float" orientation="portrait"><object-id xmlns:xlink="http://www.w3.org/1999/xlink" content-type="doi" xlink:type="simple">10.3897/zookeys.982.52363.figure25</object-id><object-id xmlns:xlink="http://www.w3.org/1999/xlink" content-type="arpha" xlink:type="simple">EA3A9FF1-D5C2-5521-A313-4E4E630EADC1</object-id><label>Figure 25.</label><caption><p><italic><tp:taxon-name><tp:taxon-name-part taxon-name-part-type="genus" reg="Argyrotaenia">Argyrotaenia</tp:taxon-name-part></tp:taxon-name></italic>, <italic><tp:taxon-name><tp:taxon-name-part taxon-name-part-type="genus" reg="Claduncaria">Claduncaria</tp:taxon-name-part></tp:taxon-name></italic> and <italic><tp:taxon-name><tp:taxon-name-part taxon-name-part-type="genus" reg="Mictopsichia">Mictopsichia</tp:taxon-name-part></tp:taxon-name></italic> species distributions. Legends inset.</p></caption><graphic xmlns:xlink="http://www.w3.org/1999/xlink" xlink:href="zookeys-982-033-g025.jpg" position="float" orientation="portrait" xlink:type="simple" id="oo_470525.jpg"><uri content-type="original_file" xlink:type="simple">https://binary.pensoft.net/fig/470525</uri></graphic></fig><fig id="F4" position="float" orientation="portrait"><object-id xmlns:xlink="http://www.w3.org/1999/xlink" content-type="doi" xlink:type="simple">10.3897/zookeys.982.52363.figure4</object-id><object-id xmlns:xlink="http://www.w3.org/1999/xlink" content-type="arpha" xlink:type="simple">16330D58-19BC-526D-BBDC-5080695803DA</object-id><label>Figure 4.</label><caption><p>Maximum Likelihood (<abbrev xmlns:xlink="http://www.w3.org/1999/xlink" xlink:title="Maximum Likelihood" xlink:type="simple">ML</abbrev>) tree inferred using the Kimura 2-parameter model (<xref ref-type="bibr" rid="B26">Kimura 1980</xref>) from COI barcode sequence data for specimens for which &gt; 500 base pairs were recovered. The tree with the highest log likelihood (-5939.70) is shown. 1000 bootstrap replicates were conducted and their scores are shown next to branches. Only bootstrap scores greater than 70% are shown. This phylogenetic analysis was conducted in MEGA X (<xref ref-type="bibr" rid="B28">Kumar et al. 2018</xref>). BOLD process IDs and identifications are given at branch tips. Voucher specimen data and a pairwise distance matrix are given in Suppl. material <xref ref-type="supplementary-material" rid="S1">1</xref>.</p></caption><graphic xmlns:xlink="http://www.w3.org/1999/xlink" xlink:href="zookeys-982-033-g004.jpg" position="float" orientation="portrait" xlink:type="simple" id="oo_470504.jpg"><uri content-type="original_file" xlink:type="simple">https://binary.pensoft.net/fig/470504</uri></graphic></fig><supplementary-material xmlns:xlink="http://www.w3.org/1999/xlink" id="S1" position="float" orientation="portrait" xlink:type="simple"><object-id content-type="doi" xlink:type="simple">10.3897/zookeys.982.52363.suppl1</object-id><object-id content-type="arpha" xlink:type="simple">5EDA9C93-677F-57A2-9694-7F38CD21F76D</object-id><label>Supplementary material 1</label><caption><p>Specimens examined and COI pairwise distance matrix</p></caption><statement content-type="dataType"><label>Data type</label><p>occurences, pairwise distance matrix</p></statement><statement content-type="notes"><label>Explanation note</label><p>Tab 1 is a list of all specimens examined and COI barcode voucher data, tab 2 is a pairwise data matrix for all barcoded specimens.</p></statement><media xlink:href="zookeys-982-033-s001.docx" mimetype="application" mime-subtype="vnd.openxmlformats-officedocument.wordprocessingml.document" position="float" orientation="portrait" xlink:type="simple" id="oo_470528.docx"><uri content-type="original_file" xlink:type="simple">https://binary.pensoft.net/file/470528</uri></media><permissions><license xlink:type="simple"><license-p>This dataset is made available under the Open Database License (http://opendatacommons.org/licenses/odbl/1.0/). The Open Database License (ODbL) is a license agreement intended to allow users to freely share, modify, and use this Dataset while maintaining this same freedom for others, provided that the original source and author(s) are credited.</license-p></license></permissions><attrib specific-use="authors">Kyhl A. Austin, Jason J. Dombroskie</attrib></supplementary-material></tp:treatment-sec><ref-list><ref id="B26"><mixed-citation xmlns:xlink="http://www.w3.org/1999/xlink" xlink:type="simple"><person-group><name name-style="western"><surname>Kimura</surname><given-names>M</given-names></name></person-group> (<year>1980</year>) <article-title>A simple method for estimating evolutionary rate of base substitutions through comparative studies of nucleotide sequences.</article-title><source>Journal of Molecular Evolution,</source><volume>16</volume>: <fpage>111</fpage>–<lpage>120</lpage>. <ext-link xlink:type="simple" ext-link-type="doi" xlink:href="10.1007/BF01731581">https://doi.org/10.1007/BF01731581</ext-link></mixed-citation></ref><ref id="B28"><mixed-citation xmlns:xlink="http://www.w3.org/1999/xlink" xlink:type="simple"><person-group><name name-style="western"><surname>Kumar</surname><given-names>S</given-names></name><name name-style="western"><surname>Stecher</surname><given-names>G</given-names></name><name name-style="western"><surname>Li</surname><given-names>M</given-names></name><name name-style="western"><surname>Knyaz</surname><given-names>C</given-names></name><name name-style="western"><surname>Tamura</surname><given-names>K</given-names></name></person-group> (<year>2018</year>) <article-title>MEGA X: Molecular Evolutionary Genetics Analysis across computing platforms.</article-title><source>Molecular Biology and Evolution</source><volume>35</volume>: <fpage>1547</fpage>–<lpage>1549</lpage>. <ext-link xlink:type="simple" ext-link-type="doi" xlink:href="10.1093/molbev/msy096">https://doi.org/10.1093/molbev/msy096</ext-link></mixed-citation></ref></ref-list></tp:taxon-treatment>
