# Supplementary material for: A taxonomic revision of the Archipini of the Caribbean (Lepidoptera, Tortricidae, Tortricinae)
Source: Zookeys. 2020 Nov 2;982:33–147. doi: 10.3897/zookeys.982.52363 (PMC7652813; doi:10.3897/zookeys.982.52363)
Supplement: XML Treatment for Clepsis jamesstewarti [file zookeys.982.52363-treatment32.xml]

<!DOCTYPE tp:taxon-treatment
  PUBLIC "-//TaxonX//DTD Taxonomic Treatment Publishing DTD v0 20100105//EN" "tax-treatment-NSO.dtd">
<tp:taxon-treatment xmlns:tp="http://www.plazi.org/taxpub"><tp:treatment-meta><kwd-group><label>Taxon classification</label><kwd><named-content xmlns:xlink="http://www.w3.org/1999/xlink" content-type="kingdom">Animalia</named-content></kwd><kwd><named-content xmlns:xlink="http://www.w3.org/1999/xlink" content-type="order">Lepidoptera</named-content></kwd><kwd><named-content xmlns:xlink="http://www.w3.org/1999/xlink" content-type="family">Tortricidae</named-content></kwd></kwd-group><mixed-citation publication-type="journal"><person-group><name><surname>Austin</surname><given-names>Kyhl A.</given-names></name><name><surname>Dombroskie</surname><given-names>Jason J.</given-names></name></person-group><article-title>A taxonomic revision of the <tp:taxon-name><tp:taxon-name-part taxon-name-part-type="tribe">Archipini</tp:taxon-name-part></tp:taxon-name> of the Caribbean (<tp:taxon-name><tp:taxon-name-part taxon-name-part-type="order">Lepidoptera</tp:taxon-name-part></tp:taxon-name>, <tp:taxon-name><tp:taxon-name-part taxon-name-part-type="family">Tortricidae</tp:taxon-name-part></tp:taxon-name>, <tp:taxon-name><tp:taxon-name-part taxon-name-part-type="subfamily">Tortricinae</tp:taxon-name-part></tp:taxon-name>)</article-title><source>Zookeys</source><day>02</day><month>11</month><year>2020</year><volume>982</volume><fpage>33</fpage><lpage>147</lpage><pub-id pub-id-type="doi">10.3897/zookeys.982.52363</pub-id></mixed-citation></tp:treatment-meta><tp:nomenclature><tp:taxon-name><object-id xmlns:xlink="http://www.w3.org/1999/xlink" content-type="arpha" xlink:type="simple">9D8417BE-E1D4-5F19-94D7-A258ACB5F7A7</object-id>
              <tp:taxon-name-part taxon-name-part-type="genus" reg="Clepsis">Clepsis</tp:taxon-name-part>
              <tp:taxon-name-part taxon-name-part-type="species" reg="jamesstewarti">jamesstewarti</tp:taxon-name-part>
              <object-id xmlns:xlink="http://www.w3.org/1999/xlink" content-type="zoobank" xlink:type="simple">http://zoobank.org/40C8E4D0-F61C-4E8C-81E3-182EB5AAED4D</object-id>
            </tp:taxon-name><tp:taxon-status xmlns:xlink="http://www.w3.org/1999/xlink" xlink:type="simple">sp. nov.</tp:taxon-status><xref ref-type="fig" rid="F12">Figs 12C, D</xref><xref ref-type="fig" rid="F20">, 20B</xref><xref ref-type="fig" rid="F21">, 21B</xref><xref ref-type="fig" rid="F26">, 26</xref></tp:nomenclature><tp:treatment-sec sec-type="diagnosis" id="SECID0ERXCM"><title>Diagnosis.</title><p><italic><tp:taxon-name><tp:taxon-name-part taxon-name-part-type="genus" reg="Clepsis">Cle.</tp:taxon-name-part> <tp:taxon-name-part taxon-name-part-type="species" reg="jamesstewarti">jamesstewarti</tp:taxon-name-part></tp:taxon-name></italic> (Fig. <xref ref-type="fig" rid="F12">12</xref>, D) is similar to <italic><tp:taxon-name><tp:taxon-name-part taxon-name-part-type="genus" reg="Clepsis">Cle.</tp:taxon-name-part> <tp:taxon-name-part taxon-name-part-type="species" reg="deroni">deroni</tp:taxon-name-part></tp:taxon-name></italic> (Fig. <xref ref-type="fig" rid="F12">12A, B</xref>), but smaller and with narrower forewings. Forewing length alone should be sufficient to separate the two externally (5.5–6.5 mm in <italic><tp:taxon-name><tp:taxon-name-part taxon-name-part-type="genus" reg="Clepsis">Cle.</tp:taxon-name-part> <tp:taxon-name-part taxon-name-part-type="species" reg="jamesstewarti">jamesstewarti</tp:taxon-name-part></tp:taxon-name></italic>, 7.0–9.5 mm in <italic><tp:taxon-name><tp:taxon-name-part taxon-name-part-type="genus" reg="Clepsis">Cle.</tp:taxon-name-part> <tp:taxon-name-part taxon-name-part-type="species" reg="deroni">deroni</tp:taxon-name-part></tp:taxon-name></italic>), but the genitalia are distinct as well (see diagnosis under <italic><tp:taxon-name><tp:taxon-name-part taxon-name-part-type="genus" reg="Clepsis">Cle.</tp:taxon-name-part> <tp:taxon-name-part taxon-name-part-type="species" reg="deroni">deroni</tp:taxon-name-part></tp:taxon-name></italic>). Both male (Fig. <xref ref-type="fig" rid="F20">20B</xref>) and female (Fig. <xref ref-type="fig" rid="F21">21B</xref>) genitalia are similar to those of <italic><tp:taxon-name><tp:taxon-name-part taxon-name-part-type="genus" reg="Clepsis">Cle.</tp:taxon-name-part> <tp:taxon-name-part taxon-name-part-type="species" reg="davisi">davisi</tp:taxon-name-part></tp:taxon-name></italic> (see diagnosis under that species). Male genitalia are extremely similar to <italic><tp:taxon-name><tp:taxon-name-part taxon-name-part-type="genus" reg="Clepsis">Cle.</tp:taxon-name-part> <tp:taxon-name-part taxon-name-part-type="species" reg="peritana">peritana</tp:taxon-name-part></tp:taxon-name></italic> but can be separated by the shape of the phallus: narrow and elongate with a distinctly acute apex in <italic><tp:taxon-name><tp:taxon-name-part taxon-name-part-type="genus" reg="Clepsis">Cle.</tp:taxon-name-part> <tp:taxon-name-part taxon-name-part-type="species" reg="jamesstewarti">jamesstewarti</tp:taxon-name-part></tp:taxon-name></italic> (Fig. <xref ref-type="fig" rid="F20">20B</xref>), noticeably broader and with the apex less acute in <italic><tp:taxon-name><tp:taxon-name-part taxon-name-part-type="genus" reg="Clepsis">Cle.</tp:taxon-name-part> <tp:taxon-name-part taxon-name-part-type="species" reg="peritana">peritana</tp:taxon-name-part></tp:taxon-name></italic> (see <xref ref-type="bibr" rid="B3">Austin et al. 2019</xref>: fig. 3e).</p></tp:treatment-sec><tp:treatment-sec sec-type="type material" id="SECID0ES2CM"><title>Type material.</title><p><bold><italic>Holotype</italic></bold> ♀: <bold>Dominican Republic: Pedernales</bold>: 5 km NE Los Arroyos, 1680 m, <named-content xmlns:xlink="http://www.w3.org/1999/xlink" content-type="dwc:verbatimCoordinates" xlink:type="simple"><named-content content-type="geo-json" specific-use="{&#34;type&#34;:&#34;Point&#34;,&#34;coordinates&#34;:[-71.750000,18.250000]}" id="NCID0EC3CM" xlink:type="simple">18°15'N, 71°45'W</named-content></named-content>, 30 ix 1991, R. Davidson, C. Young, S. Thompson, J. Rawlins; KAA <abbrev xmlns:xlink="http://www.w3.org/1999/xlink" xlink:title="dissection" id="ABBRID0EH3CM" xlink:type="simple">diss</abbrev>. #0149; KAA_DNA_0072. HOLOTYPE <italic><tp:taxon-name><tp:taxon-name-part taxon-name-part-type="genus" reg="Clepsis">Clepsis</tp:taxon-name-part> <tp:taxon-name-part taxon-name-part-type="species" reg="jamesstewarti">jamesstewarti</tp:taxon-name-part></tp:taxon-name></italic> Austin &amp; Dombroskie [typed red label] (<named-content xmlns:xlink="http://www.w3.org/1999/xlink" content-type="dwc:institutional_code" xlink:type="simple">CMNH</named-content>). <bold><italic>Paratypes</italic></bold> (8♂♂, 6♀♀): <bold>Dominican Republic: Independencia</bold>: 4♂♂, 3♀♀, Sierra de Bahoruco, north slope, 13.5 km SE Puerto Escondido, 1789 m, <named-content xmlns:xlink="http://www.w3.org/1999/xlink" content-type="dwc:verbatimCoordinates" xlink:type="simple"><named-content content-type="geo-json" specific-use="{&#34;type&#34;:&#34;Point&#34;,&#34;coordinates&#34;:[-71.518889,18.205000]}" id="NCID0ED4CM" xlink:type="simple">18°12'18"N, 71°31'08"W</named-content></named-content>, 24–25 xi 2004, ecotonal <italic><tp:taxon-name><tp:taxon-name-part taxon-name-part-type="genus" reg="Pinus">Pinus</tp:taxon-name-part></tp:taxon-name></italic> grassland, J.E. Rawlins, C. Young, C. Nunez, V. Verdecia, W.A. Zanol (1♂ <named-content xmlns:xlink="http://www.w3.org/1999/xlink" content-type="dwc:institutional_code" xlink:type="simple">CUIC</named-content>, remainder <named-content xmlns:xlink="http://www.w3.org/1999/xlink" content-type="dwc:institutional_code" xlink:type="simple">CMNH</named-content>). KAA <abbrev xmlns:xlink="http://www.w3.org/1999/xlink" xlink:title="dissection" id="ABBRID0E64CM" xlink:type="simple">diss</abbrev>. #0142(♂), KAA_DNA_0071 (<named-content xmlns:xlink="http://www.w3.org/1999/xlink" content-type="dwc:institutional_code" xlink:type="simple">CMNH</named-content>); KAA <abbrev xmlns:xlink="http://www.w3.org/1999/xlink" xlink:title="dissection" id="ABBRID0EI5CM" xlink:type="simple">diss</abbrev>. #0188(♂, <named-content xmlns:xlink="http://www.w3.org/1999/xlink" content-type="dwc:institutional_code" xlink:type="simple">CMNH</named-content>); KAA <abbrev xmlns:xlink="http://www.w3.org/1999/xlink" xlink:title="dissection" id="ABBRID0ER5CM" xlink:type="simple">diss</abbrev>. #0189(♂, <named-content xmlns:xlink="http://www.w3.org/1999/xlink" content-type="dwc:institutional_code" xlink:type="simple">CMNH</named-content>); KAA <abbrev xmlns:xlink="http://www.w3.org/1999/xlink" xlink:title="dissection" id="ABBRID0E15CM" xlink:type="simple">diss</abbrev>. #0190(♀), KAA_DNA_0079 (<named-content xmlns:xlink="http://www.w3.org/1999/xlink" content-type="dwc:institutional_code" xlink:type="simple">CMNH</named-content>). 2♂♂, 3♀♀, Sierra de Bahoruco, north slope, 2116 m, broadleaf forest with pine, <named-content xmlns:xlink="http://www.w3.org/1999/xlink" content-type="dwc:verbatimCoordinates" xlink:type="simple"><named-content content-type="geo-json" specific-use="{&#34;type&#34;:&#34;Point&#34;,&#34;coordinates&#34;:[-71.593056,18.691944]}" id="NCID0EG6CM" xlink:type="simple">18°41'31"N, 71°35'35"W</named-content></named-content> [<named-content xmlns:xlink="http://www.w3.org/1999/xlink" content-type="dwc:verbatimCoordinates" xlink:type="simple"><named-content content-type="geo-json" specific-use="{&#34;type&#34;:&#34;Point&#34;,&#34;coordinates&#34;:[-71.718889,18.291667]}" id="NCID0EO6CM" xlink:type="simple">18°17'30"N, 71°43'08"W</named-content></named-content>], 8 xi 2002, W.A. Zanol, C.W. Young, C. Staresinic, J. Rawlins (1♂ <named-content xmlns:xlink="http://www.w3.org/1999/xlink" content-type="dwc:institutional_code" xlink:type="simple">CUIC</named-content>, remainder <named-content xmlns:xlink="http://www.w3.org/1999/xlink" content-type="dwc:institutional_code" xlink:type="simple">CMNH</named-content>); KAA <abbrev xmlns:xlink="http://www.w3.org/1999/xlink" xlink:title="dissection" id="ABBRID0EDADM" xlink:type="simple">diss</abbrev>. #0061(♂, <named-content xmlns:xlink="http://www.w3.org/1999/xlink" content-type="dwc:institutional_code" xlink:type="simple">CUIC</named-content>); KAA <abbrev xmlns:xlink="http://www.w3.org/1999/xlink" xlink:title="dissection" id="ABBRID0EMADM" xlink:type="simple">diss</abbrev>. #0063(♀, <named-content xmlns:xlink="http://www.w3.org/1999/xlink" content-type="dwc:institutional_code" xlink:type="simple">CMNH</named-content>); KAA <abbrev xmlns:xlink="http://www.w3.org/1999/xlink" xlink:title="dissection" id="ABBRID0EVADM" xlink:type="simple">diss</abbrev>. #0141(♂), KAA_DNA_0069 (<named-content xmlns:xlink="http://www.w3.org/1999/xlink" content-type="dwc:institutional_code" xlink:type="simple">CMNH</named-content>); KAA <abbrev xmlns:xlink="http://www.w3.org/1999/xlink" xlink:title="dissection" id="ABBRID0E5ADM" xlink:type="simple">diss</abbrev>. #0148(♀, <named-content xmlns:xlink="http://www.w3.org/1999/xlink" content-type="dwc:institutional_code" xlink:type="simple">CMNH</named-content>); KAA <abbrev xmlns:xlink="http://www.w3.org/1999/xlink" xlink:title="dissection" id="ABBRID0EHBDM" xlink:type="simple">diss</abbrev>. #0187(♀), KAA_DNA_0076 (<named-content xmlns:xlink="http://www.w3.org/1999/xlink" content-type="dwc:institutional_code" xlink:type="simple">CMNH</named-content>). 1♂, Sierra de Bahoruco, Loma del Toro, <named-content xmlns:xlink="http://www.w3.org/1999/xlink" content-type="dwc:verbatimCoordinates" xlink:type="simple"><named-content content-type="geo-json" specific-use="{&#34;type&#34;:&#34;Point&#34;,&#34;coordinates&#34;:[-71.712778,18.287778]}" id="NCID0ETBDM" xlink:type="simple">18°17'16"N, 71°42'46"W</named-content></named-content>, 2310 m, 7–8 xi 2002, meadow in pine woods, W.A. Zanol, C.W. Young, C. Staresinic, J. Rawlins; KAA <abbrev xmlns:xlink="http://www.w3.org/1999/xlink" xlink:title="dissection" id="ABBRID0E5BDM" xlink:type="simple">diss</abbrev>. #0065; KAA_DNA_0078 (<named-content xmlns:xlink="http://www.w3.org/1999/xlink" content-type="dwc:institutional_code" xlink:type="simple">CUIC</named-content>). <bold>Pedernales</bold>: 1♂, same data as holotype except 18 x 1991 (<named-content xmlns:xlink="http://www.w3.org/1999/xlink" content-type="dwc:institutional_code" xlink:type="simple">CMNH</named-content>). 1♂ same data as holotype except 20 x 1991, KAA <abbrev xmlns:xlink="http://www.w3.org/1999/xlink" xlink:title="dissection" id="ABBRID0EOCDM" xlink:type="simple">diss</abbrev>. #0143 (<named-content xmlns:xlink="http://www.w3.org/1999/xlink" content-type="dwc:institutional_code" xlink:type="simple">CMNH</named-content>). All paratypes affixed with the following typed blue label: PARATYPE ♂/♀ <italic><tp:taxon-name><tp:taxon-name-part taxon-name-part-type="genus" reg="Clepsis">Clepsis</tp:taxon-name-part> <tp:taxon-name-part taxon-name-part-type="species" reg="jamesstewarti">jamesstewarti</tp:taxon-name-part></tp:taxon-name></italic> Austin &amp; Dombroskie, 2020.</p></tp:treatment-sec><tp:treatment-sec sec-type="material" id="SECID0ECDDM"><title>Additional material examined.</title><p>(16♂♂, 12♀♀) <bold>Dominican Republic: Dajabon</bold>: 1♀, 13 km S. Loma de Cabrera, ca. 400 m, 20–22 v 1973, Don &amp; Mignon Davis; KAA <abbrev xmlns:xlink="http://www.w3.org/1999/xlink" xlink:title="dissection" id="ABBRID0EKDDM" xlink:type="simple">diss</abbrev>. #0139; <ext-link xmlns:xlink="http://www.w3.org/1999/xlink" ext-link-type="uri" xlink:href="http://hol.osu.edu/spmInfo.html?id=USNMENT01480226" xlink:type="simple">USNMENT01480226</ext-link> (<named-content xmlns:xlink="http://www.w3.org/1999/xlink" content-type="dwc:institutional_code" xlink:type="simple">USNM</named-content>). <bold>Independencia</bold>: 1♂, Sierra de Bahoruco, north slope, 13.5 km SE Puerto Escondido, 1789 m, <named-content xmlns:xlink="http://www.w3.org/1999/xlink" content-type="dwc:verbatimCoordinates" xlink:type="simple"><named-content content-type="geo-json" specific-use="{&#34;type&#34;:&#34;Point&#34;,&#34;coordinates&#34;:[-71.518889,18.205000]}" id="NCID0E4DDM" xlink:type="simple">18°12'18"N, 71°31'08"W</named-content></named-content>, 24–25 xi 2004, ecotonal <italic><tp:taxon-name><tp:taxon-name-part taxon-name-part-type="genus" reg="Pinus">Pinus</tp:taxon-name-part></tp:taxon-name></italic> grassland, J.E. Rawlins, C. Young, C. Nunez, V. Verdecia, W.A. Zanol; KAA <abbrev xmlns:xlink="http://www.w3.org/1999/xlink" xlink:title="dissection" id="ABBRID0EPEDM" xlink:type="simple">diss</abbrev>. #0068; KAA_DNA_0068 (<named-content xmlns:xlink="http://www.w3.org/1999/xlink" content-type="dwc:institutional_code" xlink:type="simple">CMNH</named-content>). 7♂♂, 3♀♀, Sierra de Neiba, just south of crest, 5 km WNW Angel Feliz, <named-content xmlns:xlink="http://www.w3.org/1999/xlink" content-type="dwc:verbatimCoordinates" xlink:type="simple"><named-content content-type="geo-json" specific-use="{&#34;type&#34;:&#34;Point&#34;,&#34;coordinates&#34;:[-71.783333,18.683333]}" id="NCID0E2EDM" xlink:type="simple">18°41'N, 71°47'W</named-content></named-content>, 1780 m, 13–15 x 1991, cloud forest, J. Rawlins, R. Davidson, C. Young, S. Thompson (1♂, 1♀ <named-content xmlns:xlink="http://www.w3.org/1999/xlink" content-type="dwc:institutional_code" xlink:type="simple">CUIC</named-content>, remainder <named-content xmlns:xlink="http://www.w3.org/1999/xlink" content-type="dwc:institutional_code" xlink:type="simple">CMNH</named-content>). KAA <abbrev xmlns:xlink="http://www.w3.org/1999/xlink" xlink:title="dissection" id="ABBRID0EKFDM" xlink:type="simple">diss</abbrev>. #0059(♂, <named-content xmlns:xlink="http://www.w3.org/1999/xlink" content-type="dwc:institutional_code" xlink:type="simple">CMNH</named-content>); KAA <abbrev xmlns:xlink="http://www.w3.org/1999/xlink" xlink:title="dissection" id="ABBRID0ETFDM" xlink:type="simple">diss</abbrev>. #0062(♀), KAA_DNA_0075; KAA <abbrev xmlns:xlink="http://www.w3.org/1999/xlink" xlink:title="dissection" id="ABBRID0EXFDM" xlink:type="simple">diss</abbrev>. #0136(♀, <named-content xmlns:xlink="http://www.w3.org/1999/xlink" content-type="dwc:institutional_code" xlink:type="simple">CMNH</named-content>); #0145(♂), KAA_DNA_0070 (<named-content xmlns:xlink="http://www.w3.org/1999/xlink" content-type="dwc:institutional_code" xlink:type="simple">CMNH</named-content>); KAA <abbrev xmlns:xlink="http://www.w3.org/1999/xlink" xlink:title="dissection" id="ABBRID0EFGDM" xlink:type="simple">diss</abbrev>. #0191(♂, <named-content xmlns:xlink="http://www.w3.org/1999/xlink" content-type="dwc:institutional_code" xlink:type="simple">CMNH</named-content>); KAA <abbrev xmlns:xlink="http://www.w3.org/1999/xlink" xlink:title="dissection" id="ABBRID0EOGDM" xlink:type="simple">diss</abbrev>. #0192(♂, <named-content xmlns:xlink="http://www.w3.org/1999/xlink" content-type="dwc:institutional_code" xlink:type="simple">CMNH</named-content>), KAA <abbrev xmlns:xlink="http://www.w3.org/1999/xlink" xlink:title="dissection" id="ABBRID0EXGDM" xlink:type="simple">diss</abbrev>. #0194(♀, <named-content xmlns:xlink="http://www.w3.org/1999/xlink" content-type="dwc:institutional_code" xlink:type="simple">CMNH</named-content>). 1♀, Sierra de Neiba, south slope near summit, 4.0 km N Angel Feliz, broadleaf cloud forest without pine, 1825 m, <named-content xmlns:xlink="http://www.w3.org/1999/xlink" content-type="dwc:verbatimCoordinates" xlink:type="simple"><named-content content-type="geo-json" specific-use="{&#34;type&#34;:&#34;Point&#34;,&#34;coordinates&#34;:[-71.768056,18.672500]}" id="NCID0EDHDM" xlink:type="simple">18°40'21"N, 71°46'05"W</named-content></named-content>, 1 v 2006, J. Hyland, C. Young, R. Davidson, D. Koenig, J. Fetzner, J. Rawlins. KAA <abbrev xmlns:xlink="http://www.w3.org/1999/xlink" xlink:title="dissection" id="ABBRID0EIHDM" xlink:type="simple">diss</abbrev>. #0137, KAA_DNA_0077 (<named-content xmlns:xlink="http://www.w3.org/1999/xlink" content-type="dwc:institutional_code" xlink:type="simple">CMNH</named-content>). 3♂♂, same as previous, but 1–2 iv 2004, J. Rawlins, C. Young, R. Davidson. KAA <abbrev xmlns:xlink="http://www.w3.org/1999/xlink" xlink:title="dissection" id="ABBRID0ERHDM" xlink:type="simple">diss</abbrev>. #0144; KAA <abbrev xmlns:xlink="http://www.w3.org/1999/xlink" xlink:title="dissection" id="ABBRID0EVHDM" xlink:type="simple">diss</abbrev>. #0193, KAA_DNA_0080 (<named-content xmlns:xlink="http://www.w3.org/1999/xlink" content-type="dwc:institutional_code" xlink:type="simple">CMNH</named-content>). <bold>La Vega</bold>: 1♂, 2.5 km SW Pinar Bonito, 1430 m, <named-content xmlns:xlink="http://www.w3.org/1999/xlink" content-type="dwc:verbatimCoordinates" xlink:type="simple"><named-content content-type="geo-json" specific-use="{&#34;type&#34;:&#34;Point&#34;,&#34;coordinates&#34;:[-70.716667,18.850000]}" id="NCID0EDIDM" xlink:type="simple">18°51'N, 70°43'W</named-content></named-content>, riparian vegetation near stream in pine woodland, 26 xi 1992, J. Rawlins, R. Davidson, M. Klingler, S. Thompson; KAA <abbrev xmlns:xlink="http://www.w3.org/1999/xlink" xlink:title="dissection" id="ABBRID0EIIDM" xlink:type="simple">diss</abbrev>. #0048; KAA_DNA_0073 (<named-content xmlns:xlink="http://www.w3.org/1999/xlink" content-type="dwc:institutional_code" xlink:type="simple">CMNH</named-content>). 6♀♀, Convento, 12 km S of Constanza, 6–13 vi 1969, Flint, Gomez (1♀ <named-content xmlns:xlink="http://www.w3.org/1999/xlink" content-type="dwc:institutional_code" xlink:type="simple">CUIC</named-content>, remainder <named-content xmlns:xlink="http://www.w3.org/1999/xlink" content-type="dwc:institutional_code" xlink:type="simple">USNM</named-content>). KAA <abbrev xmlns:xlink="http://www.w3.org/1999/xlink" xlink:title="dissection" id="ABBRID0E2IDM" xlink:type="simple">diss</abbrev>. #0069, <ext-link xmlns:xlink="http://www.w3.org/1999/xlink" ext-link-type="uri" xlink:href="http://hol.osu.edu/spmInfo.html?id=USNMENT01480227" xlink:type="simple">USNMENT01480227</ext-link> (<named-content xmlns:xlink="http://www.w3.org/1999/xlink" content-type="dwc:institutional_code" xlink:type="simple">USNM</named-content>); KAA <abbrev xmlns:xlink="http://www.w3.org/1999/xlink" xlink:title="dissection" id="ABBRID0EJJDM" xlink:type="simple">diss</abbrev>. #0138 (<named-content xmlns:xlink="http://www.w3.org/1999/xlink" content-type="dwc:institutional_code" xlink:type="simple">USNM</named-content>); KAA <abbrev xmlns:xlink="http://www.w3.org/1999/xlink" xlink:title="dissection" id="ABBRID0ESJDM" xlink:type="simple">diss</abbrev>. #0195 (<named-content xmlns:xlink="http://www.w3.org/1999/xlink" content-type="dwc:institutional_code" xlink:type="simple">USNM</named-content>). <bold>Pedernales</bold>: 2♂♂, 1♀, 1 km S Los Arroyos, 1125 m, <named-content xmlns:xlink="http://www.w3.org/1999/xlink" content-type="dwc:verbatimCoordinates" xlink:type="simple"><named-content content-type="geo-json" specific-use="{&#34;type&#34;:&#34;Point&#34;,&#34;coordinates&#34;:[-71.750000,18.233333]}" id="NCID0EAKDM" xlink:type="simple">18°14'N, 71°45'W</named-content></named-content>, second growth forest, 18 x 1991, R. Davidson, C. Young, S. Thompson, J. Rawlins. KAA <abbrev xmlns:xlink="http://www.w3.org/1999/xlink" xlink:title="dissection" id="ABBRID0EFKDM" xlink:type="simple">diss</abbrev>. #0066(♂), KAA_DNA_0067; KAA <abbrev xmlns:xlink="http://www.w3.org/1999/xlink" xlink:title="dissection" id="ABBRID0EJKDM" xlink:type="simple">diss</abbrev>. #0186(♀) (<named-content xmlns:xlink="http://www.w3.org/1999/xlink" content-type="dwc:institutional_code" xlink:type="simple">CMNH</named-content>). 1♂, same data as holotype (<named-content xmlns:xlink="http://www.w3.org/1999/xlink" content-type="dwc:institutional_code" xlink:type="simple">CMNH</named-content>). <bold>Haiti: Ouest</bold>: 1♂, Kenscoff, 1310 m, 30 iv 1937, Roys. <tp:taxon-name><tp:taxon-name-part taxon-name-part-type="genus" reg="Clepsis">Clepsis</tp:taxon-name-part> <tp:taxon-name-part taxon-name-part-type="uncertainty-rank">?</tp:taxon-name-part> <tp:taxon-name-part taxon-name-part-type="species" reg="developa">developa</tp:taxon-name-part></tp:taxon-name> Meyrick. Razowski. <abbrev xmlns:xlink="http://www.w3.org/1999/xlink" xlink:title="dissection" id="ABBRID0EGLDM" xlink:type="simple">diss</abbrev>. #12282 [only genitalia slide examined] (<named-content xmlns:xlink="http://www.w3.org/1999/xlink" content-type="dwc:institutional_code" xlink:type="simple">CMNH</named-content>).</p></tp:treatment-sec><tp:treatment-sec sec-type="description" id="SECID0EPLDM"><title>Description.</title><p><bold>Male (n = 8). <italic>Head</italic>.</bold> Scales on vertex and frons straw yellow to golden brown. Scaling on lateral surface of labial palpus straw yellow with scattered dark brown scales, second segment expanded apically. Scape concolorous with vertex. Dorsal scales of flagellum with alternating rows of warm brown basal scales and straw yellow apical scales. Sensillae approximately 0.75 × width of flagellomere, nearly porrect. <bold><italic>Thorax</italic>.</bold> Dorsum of pro- and meso-thorax with scaling concolorous with vertex; tegulae similarly colored. Foreleg and midleg with lateral surface with brown scaling; hindlegs pale yellow to white, tarsi brown. Medial surface of legs straw yellow to white. Forewing relatively narrow; dorsal surface of forewing (Fig. <xref ref-type="fig" rid="F12">12D</xref>) with ground color straw yellow, mottled with dark brown in interfasciae; basal fascia obsolete; median fascia entire to inner margin, dark brown; subapical blotch dark brown, variously developed; fringe with short scales pale brown, longer scales straw yellow; <abbrev xmlns:xlink="http://www.w3.org/1999/xlink" xlink:title="Forewing length" id="ABBRID0ECMDM" xlink:type="simple">FWL</abbrev> 5.5–6.5 mm (mean = 6.0; n = 8). Dorsal surface of hindwing white to pale brown, heavily marked with dense, dark brown strigulae; hindwing fringe similar to forewing fringe. Ventral surface of forewing dark brown, with straw yellow markings along costa. Ventral surface of hindwing concolorous with dorsal surface. <bold><italic>Abdomen</italic>.</bold> Vestiture warm brown. Genitalia (Fig. <xref ref-type="fig" rid="F20">20B</xref>) with neck of uncus narrow, widening slightly to form rounded bulb; socii obsolete; arms of gnathos narrow, evenly curved throughout entire length, joined acutely at apex; tegumen moderate, unadorned; labides small to moderate, spinulate, evenly rounded; valvae triangular, weakly-sclerotized, produced slightly at apex; sacculus moderate, to 0.6 ×; juxta hexagonal, medial notch variable, but never V-shaped. Phallus (Fig. <xref ref-type="fig" rid="F20">20B</xref>) swollen dorsomedially, not distinctly angled ventrally, apex very acute; caulis small to minute. Cornuti thin, slightly undulate.</p><p><bold>Female (n = 7). <italic>Head</italic>.</bold> As in male, but scaling almost entirely dark brown. Sensillae minute, no more than 0.25 × width of flagellomere. <bold><italic>Thorax</italic>.</bold> As in male but dorsum of pro- and meso-thorax with scaling entirely dark brown, tegulae dark brown. Dorsal surface of forewing (Fig. <xref ref-type="fig" rid="F12">12C</xref>) with ground color brown, heavily mottled; median fascia dark brown, scarcely distinct; subapical botch dark brown, slightly darker, variously developed; fringe with short scales dark brown, longer scales straw yellow; <abbrev xmlns:xlink="http://www.w3.org/1999/xlink" xlink:title="Forewing length" id="ABBRID0EBNDM" xlink:type="simple">FWL</abbrev> 6.0–6.5 mm (mean = 6.1; n = 7). Dorsal surface of hindwing as in male; hindwing fringe concolorous with forewing fringe. Ventral surface of both wings as in male, but darker. <bold><italic>Abdomen</italic>.</bold> Vestiture dark brown. Genitalia (Fig. <xref ref-type="fig" rid="F21">21B</xref>) with papillae anales triangular; apophyses posteriores approximately 0.5 × length of sternum VII, straight; apophyses anteriores approximately 0.67 × length of sternum VII, slightly outcurved; sterigma bowl-shaped, thinly sclerotized, small medial-facing lateral sclerotizations on dorsal portion; antrum constricted; colliculum present as small, weakly-sclerotized ring-like structure; ductus bursae long, tightly coiled; cestum present; ductus seminalis arising near base of ductus bursae; corpus bursae spherical; signum short to moderate, straight; capitulum present as small cylindrical projection.</p></tp:treatment-sec><tp:treatment-sec sec-type="etymology" id="SECID0ENNDM"><title>Etymology.</title><p>This species is named in loving memory of James Peter Stewart (1995–2019), Cornell University entomology graduate student and dear friend of KAA.</p></tp:treatment-sec><tp:treatment-sec sec-type="distribution" id="SECID0ESNDM"><title>Distribution.</title><p>This is the most commonly collected species of <italic><tp:taxon-name><tp:taxon-name-part taxon-name-part-type="genus" reg="Clepsis">Clepsis</tp:taxon-name-part></tp:taxon-name></italic> on Hispaniola, with specimens ranging from 400 to 2310 m elevation. The type locality is restricted to Sierra de Bahoruco, but additional specimens were collected in the Sierra de Neiba and Cordillera Central in the Dominican Republic and Chaîne de la Selle in Haiti (Fig. <xref ref-type="fig" rid="F26">26</xref>).</p></tp:treatment-sec><tp:treatment-sec sec-type="ecology" id="SECID0EDODM"><title>Ecology.</title><p>Nothing is known of the biology of <italic><tp:taxon-name><tp:taxon-name-part taxon-name-part-type="genus" reg="Clepsis">Cle.</tp:taxon-name-part> <tp:taxon-name-part taxon-name-part-type="species" reg="jamesstewarti">jamesstewarti</tp:taxon-name-part></tp:taxon-name></italic>. The type series was collected from September to November. Non-type specimens range in capture date from April to November.</p></tp:treatment-sec><tp:treatment-sec sec-type="remarks" id="SECID0EUODM"><title>Remarks.</title><p>A genitalia slide of a male of this species was found in <named-content xmlns:xlink="http://www.w3.org/1999/xlink" content-type="dwc:institutional_code" xlink:type="simple">CMNH</named-content>, but the adult specimen, from Kenscoff, Haiti, could not be located. Razowski had labeled the slide as “<tp:taxon-name><tp:taxon-name-part taxon-name-part-type="genus" reg="Clepsis">Clepsis</tp:taxon-name-part> <tp:taxon-name-part taxon-name-part-type="uncertainty-rank">?</tp:taxon-name-part> <tp:taxon-name-part taxon-name-part-type="species" reg="developa">developa</tp:taxon-name-part></tp:taxon-name> Meyr.,” however, we could find no published record of this Meyrick name, and thus we treat it as unavailable.</p><p>There is a discrepancy in the label data of five paratypes from Independencia. The label data reads “Sierra de Bahoruco,” but the coordinates are for the Sierra de Neiba. After comparing coordinates from specimens collected the previous night and discussing the situation with Dr. John Rawlins (<named-content xmlns:xlink="http://www.w3.org/1999/xlink" content-type="dwc:institutional_code" xlink:type="simple">CMNH</named-content>), we interpret the coordinates to be incorrect. Dr. Rawlins kindly supplied us with the correct coordinates.</p><p>We examined a large number of specimens from other localities on Hispaniola and were unable to find consistent genitalic differences among them and the type series of <italic><tp:taxon-name><tp:taxon-name-part taxon-name-part-type="genus" reg="Clepsis">Cle.</tp:taxon-name-part> <tp:taxon-name-part taxon-name-part-type="species" reg="jamesstewarti">jamesstewarti</tp:taxon-name-part></tp:taxon-name></italic>. However, COI sequence divergence between populations in the Sierra de Bahoruco and the Sierra de Neiba/Cordillera Central was high (3.7–5.3%). In light of this, we restrict the type series to specimens from Sierra de Bahoruco (excluding an unusual male and female). Maximum COI sequence divergence for barcoded type specimens was 0.9%. We refrain from describing the other populations as a different species due to the absence of observed morphological differences.</p></tp:treatment-sec><tp:treatment-sec><!--Section generated to contain objects referenced in tp:taxon-treatment.--><fig id="F12" position="float" orientation="portrait"><object-id xmlns:xlink="http://www.w3.org/1999/xlink" content-type="doi" xlink:type="simple">10.3897/zookeys.982.52363.figure12</object-id><object-id xmlns:xlink="http://www.w3.org/1999/xlink" content-type="arpha" xlink:type="simple">11F3D3B5-B432-5C88-84D3-2A151B11D511</object-id><label>Figure 12.</label><caption><p><italic><tp:taxon-name><tp:taxon-name-part taxon-name-part-type="genus" reg="Clepsis">Clepsis</tp:taxon-name-part></tp:taxon-name></italic> adults. <bold>A</bold><italic><tp:taxon-name><tp:taxon-name-part taxon-name-part-type="genus" reg="Clepsis">Cle.</tp:taxon-name-part> <tp:taxon-name-part taxon-name-part-type="species" reg="deroni">deroni</tp:taxon-name-part></tp:taxon-name></italic> sp. nov. holotype ♀, Dominican Republic (<named-content xmlns:xlink="http://www.w3.org/1999/xlink" content-type="dwc:institutional_code" xlink:type="simple">CMNH</named-content>) <bold>B</bold><italic><tp:taxon-name><tp:taxon-name-part taxon-name-part-type="genus" reg="Clepsis">Cle.</tp:taxon-name-part> <tp:taxon-name-part taxon-name-part-type="species" reg="deroni">deroni</tp:taxon-name-part></tp:taxon-name></italic> sp. nov. paratype ♂, Dominican Republic (<named-content xmlns:xlink="http://www.w3.org/1999/xlink" content-type="dwc:institutional_code" xlink:type="simple">CUIC</named-content>) <bold>C</bold><italic><tp:taxon-name><tp:taxon-name-part taxon-name-part-type="genus" reg="Clepsis">Cle.</tp:taxon-name-part> <tp:taxon-name-part taxon-name-part-type="species" reg="jamesstewarti">jamesstewarti</tp:taxon-name-part></tp:taxon-name></italic> sp. nov. holotype ♀, Dominican Republic (<named-content xmlns:xlink="http://www.w3.org/1999/xlink" content-type="dwc:institutional_code" xlink:type="simple">CMNH</named-content>) <bold>D</bold><italic><tp:taxon-name><tp:taxon-name-part taxon-name-part-type="genus" reg="Clepsis">Cle.</tp:taxon-name-part> <tp:taxon-name-part taxon-name-part-type="species" reg="jamesstewarti">jamesstewarti</tp:taxon-name-part></tp:taxon-name></italic> sp. nov. paratype ♂, Dominican Republic (<named-content xmlns:xlink="http://www.w3.org/1999/xlink" content-type="dwc:institutional_code" xlink:type="simple">CMNH</named-content>) <bold>E</bold><italic><tp:taxon-name><tp:taxon-name-part taxon-name-part-type="genus" reg="Clepsis">Cle.</tp:taxon-name-part> <tp:taxon-name-part taxon-name-part-type="species" reg="davisi">davisi</tp:taxon-name-part></tp:taxon-name></italic> sp. nov. holotype ♀, Guadeloupe (<named-content xmlns:xlink="http://www.w3.org/1999/xlink" content-type="dwc:institutional_code" xlink:type="simple">CUIC</named-content>) <bold>F</bold><italic><tp:taxon-name><tp:taxon-name-part taxon-name-part-type="genus" reg="Clepsis">Cle.</tp:taxon-name-part> <tp:taxon-name-part taxon-name-part-type="species" reg="davisi">davisi</tp:taxon-name-part></tp:taxon-name></italic> sp. nov. paratype ♂, Guadeloupe (<named-content xmlns:xlink="http://www.w3.org/1999/xlink" content-type="dwc:institutional_code" xlink:type="simple">CUIC</named-content>) <bold>G</bold><italic><tp:taxon-name><tp:taxon-name-part taxon-name-part-type="genus" reg="Clepsis">Cle.</tp:taxon-name-part> <tp:taxon-name-part taxon-name-part-type="species" reg="peritana">peritana</tp:taxon-name-part></tp:taxon-name></italic> ♀, Cuba (<named-content xmlns:xlink="http://www.w3.org/1999/xlink" content-type="dwc:institutional_code" xlink:type="simple">USNM</named-content>) <bold>H</bold><italic><tp:taxon-name><tp:taxon-name-part taxon-name-part-type="genus" reg="Clepsis">Cle.</tp:taxon-name-part> <tp:taxon-name-part taxon-name-part-type="species" reg="peritana">peritana</tp:taxon-name-part></tp:taxon-name></italic> ♂, Cuba (<named-content xmlns:xlink="http://www.w3.org/1999/xlink" content-type="dwc:institutional_code" xlink:type="simple">CUIC</named-content>) <bold>I</bold><italic><tp:taxon-name><tp:taxon-name-part taxon-name-part-type="genus" reg="Clepsis">Cle.</tp:taxon-name-part> <tp:taxon-name-part taxon-name-part-type="species" reg="peroniae">peroniae</tp:taxon-name-part></tp:taxon-name></italic> sp. nov. holotype ♀, Dominican Republic, dorsal (<named-content xmlns:xlink="http://www.w3.org/1999/xlink" content-type="dwc:institutional_code" xlink:type="simple">USNM</named-content>) <bold>J</bold> same as previous, lateral, rotated for ease of comparison.</p></caption><graphic xmlns:xlink="http://www.w3.org/1999/xlink" xlink:href="zookeys-982-033-g012.jpg" position="float" orientation="portrait" xlink:type="simple" id="oo_470512.jpg"><uri content-type="original_file" xlink:type="simple">https://binary.pensoft.net/fig/470512</uri></graphic></fig><fig id="F20" position="float" orientation="portrait"><object-id xmlns:xlink="http://www.w3.org/1999/xlink" content-type="doi" xlink:type="simple">10.3897/zookeys.982.52363.figure20</object-id><object-id xmlns:xlink="http://www.w3.org/1999/xlink" content-type="arpha" xlink:type="simple">23895479-623D-5CA4-A4C9-2153AE31297E</object-id><label>Figure 20.</label><caption><p><italic><tp:taxon-name><tp:taxon-name-part taxon-name-part-type="genus" reg="Clepsis">Clepsis</tp:taxon-name-part></tp:taxon-name></italic> and <italic><tp:taxon-name><tp:taxon-name-part taxon-name-part-type="genus" reg="Mictopsichia">Mictopsichia</tp:taxon-name-part></tp:taxon-name></italic> group of genera male genitalia. Phallus inset. Not to scale. <bold>A</bold><italic><tp:taxon-name><tp:taxon-name-part taxon-name-part-type="genus" reg="Clepsis">Cle.</tp:taxon-name-part> <tp:taxon-name-part taxon-name-part-type="species" reg="deroni">deroni</tp:taxon-name-part></tp:taxon-name></italic> sp. nov. paratype, Dominican Republic. KAA <abbrev xmlns:xlink="http://www.w3.org/1999/xlink" xlink:title="dissection" id="ABBRID0EBIIM" xlink:type="simple">diss</abbrev>. #0057 (<named-content xmlns:xlink="http://www.w3.org/1999/xlink" content-type="dwc:institutional_code" xlink:type="simple">CMNH</named-content>) <bold>B</bold><italic><tp:taxon-name><tp:taxon-name-part taxon-name-part-type="genus" reg="Clepsis">Cle.</tp:taxon-name-part> <tp:taxon-name-part taxon-name-part-type="species" reg="jamesstewarti">jamesstewarti</tp:taxon-name-part></tp:taxon-name></italic> sp. nov. paratype, Dominican Republic. KAA <abbrev xmlns:xlink="http://www.w3.org/1999/xlink" xlink:title="dissection" id="ABBRID0EXIIM" xlink:type="simple">diss</abbrev>. #0143 (<named-content xmlns:xlink="http://www.w3.org/1999/xlink" content-type="dwc:institutional_code" xlink:type="simple">CMNH</named-content>) <bold>C</bold><italic><tp:taxon-name><tp:taxon-name-part taxon-name-part-type="genus" reg="Clepsis">Cle.</tp:taxon-name-part> <tp:taxon-name-part taxon-name-part-type="species" reg="davisi">davisi</tp:taxon-name-part></tp:taxon-name></italic> sp. nov. paratype, Guadeloupe. KAA <abbrev xmlns:xlink="http://www.w3.org/1999/xlink" xlink:title="dissection" id="ABBRID0ENJIM" xlink:type="simple">diss</abbrev>. #0184 (<named-content xmlns:xlink="http://www.w3.org/1999/xlink" content-type="dwc:institutional_code" xlink:type="simple">CUIC</named-content>) <bold>D</bold><italic><tp:taxon-name><tp:taxon-name-part taxon-name-part-type="genus" reg="Rubropsichia">Rubropsichia</tp:taxon-name-part> <tp:taxon-name-part taxon-name-part-type="species" reg="santaremana">santaremana</tp:taxon-name-part></tp:taxon-name></italic>, Grenada. KAA <abbrev xmlns:xlink="http://www.w3.org/1999/xlink" xlink:title="dissection" id="ABBRID0EDKIM" xlink:type="simple">diss</abbrev>. #0133 (<named-content xmlns:xlink="http://www.w3.org/1999/xlink" content-type="dwc:institutional_code" xlink:type="simple">BMNH</named-content>) <bold>E</bold><italic><tp:taxon-name><tp:taxon-name-part taxon-name-part-type="genus" reg="Mictocommosis">Mictocommosis</tp:taxon-name-part> <tp:taxon-name-part taxon-name-part-type="species" reg="lesleyae">lesleyae</tp:taxon-name-part></tp:taxon-name></italic> sp. nov. holotype, Dominican Republic. KAA <abbrev xmlns:xlink="http://www.w3.org/1999/xlink" xlink:title="dissection" id="ABBRID0EZKIM" xlink:type="simple">diss</abbrev>. #0173 (<named-content xmlns:xlink="http://www.w3.org/1999/xlink" content-type="dwc:institutional_code" xlink:type="simple">CMNH</named-content>) <bold>F</bold><italic><tp:taxon-name><tp:taxon-name-part taxon-name-part-type="genus" reg="Mictopsichia">Mictopsichia</tp:taxon-name-part> <tp:taxon-name-part taxon-name-part-type="species" reg="cubae">cubae</tp:taxon-name-part></tp:taxon-name></italic>, Dominican Republic. KAA <abbrev xmlns:xlink="http://www.w3.org/1999/xlink" xlink:title="dissection" id="ABBRID0EPLIM" xlink:type="simple">diss</abbrev>. #0130 (<named-content xmlns:xlink="http://www.w3.org/1999/xlink" content-type="dwc:institutional_code" xlink:type="simple">CMNH</named-content>) <bold>G</bold><italic><tp:taxon-name><tp:taxon-name-part taxon-name-part-type="genus" reg="Mictopsichia">Mictopsichia</tp:taxon-name-part> <tp:taxon-name-part taxon-name-part-type="species" reg="nyhllinda">nyhllinda</tp:taxon-name-part></tp:taxon-name></italic> sp. nov. holotype, Dominican Republic. KAA <abbrev xmlns:xlink="http://www.w3.org/1999/xlink" xlink:title="dissection" id="ABBRID0EFMIM" xlink:type="simple">diss</abbrev>. #0200; scaled tergite VIII left intact (<named-content xmlns:xlink="http://www.w3.org/1999/xlink" content-type="dwc:institutional_code" xlink:type="simple">CMNH</named-content>).</p></caption><graphic xmlns:xlink="http://www.w3.org/1999/xlink" xlink:href="zookeys-982-033-g020.jpg" position="float" orientation="portrait" xlink:type="simple" id="oo_470520.jpg"><uri content-type="original_file" xlink:type="simple">https://binary.pensoft.net/fig/470520</uri></graphic></fig><fig id="F21" position="float" orientation="portrait"><object-id xmlns:xlink="http://www.w3.org/1999/xlink" content-type="doi" xlink:type="simple">10.3897/zookeys.982.52363.figure21</object-id><object-id xmlns:xlink="http://www.w3.org/1999/xlink" content-type="arpha" xlink:type="simple">5ECF4832-BEFC-53D3-B9F3-00DDA31028DE</object-id><label>Figure 21.</label><caption><p><italic><tp:taxon-name><tp:taxon-name-part taxon-name-part-type="genus" reg="Clepsis">Clepsis</tp:taxon-name-part></tp:taxon-name></italic> and <italic><tp:taxon-name><tp:taxon-name-part taxon-name-part-type="genus" reg="Mictopsichia">Mictopsichia</tp:taxon-name-part></tp:taxon-name></italic> group of genera female genitalia. Not to scale. <bold>A</bold><italic><tp:taxon-name><tp:taxon-name-part taxon-name-part-type="genus" reg="Clepsis">Cle.</tp:taxon-name-part> <tp:taxon-name-part taxon-name-part-type="species" reg="deroni">deroni</tp:taxon-name-part></tp:taxon-name></italic> sp. nov. holotype, Dominican Republic. KAA <abbrev xmlns:xlink="http://www.w3.org/1999/xlink" xlink:title="dissection" id="ABBRID0EWNIM" xlink:type="simple">diss</abbrev>. #0058 (<named-content xmlns:xlink="http://www.w3.org/1999/xlink" content-type="dwc:institutional_code" xlink:type="simple">CMNH</named-content>) <bold>B</bold><italic><tp:taxon-name><tp:taxon-name-part taxon-name-part-type="genus" reg="Clepsis">Cle.</tp:taxon-name-part> <tp:taxon-name-part taxon-name-part-type="species" reg="jamesstewarti">jamesstewarti</tp:taxon-name-part></tp:taxon-name></italic> sp. nov. holotype, Dominican Republic. KAA <abbrev xmlns:xlink="http://www.w3.org/1999/xlink" xlink:title="dissection" id="ABBRID0EMOIM" xlink:type="simple">diss</abbrev>. #0149 (<named-content xmlns:xlink="http://www.w3.org/1999/xlink" content-type="dwc:institutional_code" xlink:type="simple">CMNH</named-content>) <bold>C</bold><italic><tp:taxon-name><tp:taxon-name-part taxon-name-part-type="genus" reg="Clepsis">Cle.</tp:taxon-name-part> <tp:taxon-name-part taxon-name-part-type="species" reg="peroniae">peroniae</tp:taxon-name-part></tp:taxon-name></italic> sp. nov. holotype, Dominican Republic. KAA <abbrev xmlns:xlink="http://www.w3.org/1999/xlink" xlink:title="dissection" id="ABBRID0ECPIM" xlink:type="simple">diss</abbrev>. #0140 (<named-content xmlns:xlink="http://www.w3.org/1999/xlink" content-type="dwc:institutional_code" xlink:type="simple">USNM</named-content>) <bold>D</bold><italic><tp:taxon-name><tp:taxon-name-part taxon-name-part-type="genus" reg="Clepsis">Cle.</tp:taxon-name-part> <tp:taxon-name-part taxon-name-part-type="species" reg="davisi">davisi</tp:taxon-name-part></tp:taxon-name></italic> sp. nov. holotype, Guadeloupe. KAA <abbrev xmlns:xlink="http://www.w3.org/1999/xlink" xlink:title="dissection" id="ABBRID0EYPIM" xlink:type="simple">diss</abbrev>. #0183 (<named-content xmlns:xlink="http://www.w3.org/1999/xlink" content-type="dwc:institutional_code" xlink:type="simple">CUIC</named-content>) <bold>E</bold><italic><tp:taxon-name><tp:taxon-name-part taxon-name-part-type="genus" reg="Mictocommosis">Mictocommosis</tp:taxon-name-part> <tp:taxon-name-part taxon-name-part-type="species" reg="lesleyae">lesleyae</tp:taxon-name-part></tp:taxon-name></italic> sp. nov. paratype, Dominican Republic. KAA <abbrev xmlns:xlink="http://www.w3.org/1999/xlink" xlink:title="dissection" id="ABBRID0EOQIM" xlink:type="simple">diss</abbrev>. #0175 (<named-content xmlns:xlink="http://www.w3.org/1999/xlink" content-type="dwc:institutional_code" xlink:type="simple">CMNH</named-content>) <bold>F</bold><italic><tp:taxon-name><tp:taxon-name-part taxon-name-part-type="genus" reg="Mictopsichia">Mictopsichia</tp:taxon-name-part> <tp:taxon-name-part taxon-name-part-type="species" reg="cubae">cubae</tp:taxon-name-part></tp:taxon-name></italic>, Dominican Republic. KAA <abbrev xmlns:xlink="http://www.w3.org/1999/xlink" xlink:title="dissection" id="ABBRID0EERIM" xlink:type="simple">diss</abbrev>. #0196 (<named-content xmlns:xlink="http://www.w3.org/1999/xlink" content-type="dwc:institutional_code" xlink:type="simple">CMNH</named-content>) <bold>G</bold><italic><tp:taxon-name><tp:taxon-name-part taxon-name-part-type="genus" reg="Mictopsichia">Mictopsichia</tp:taxon-name-part> <tp:taxon-name-part taxon-name-part-type="species" reg="nyhllinda">nyhllinda</tp:taxon-name-part></tp:taxon-name></italic> sp. nov. paratype, Dominican Republic. KAA <abbrev xmlns:xlink="http://www.w3.org/1999/xlink" xlink:title="dissection" id="ABBRID0E1RIM" xlink:type="simple">diss</abbrev>. #0199 (<named-content xmlns:xlink="http://www.w3.org/1999/xlink" content-type="dwc:institutional_code" xlink:type="simple">CMNH</named-content>).</p></caption><graphic xmlns:xlink="http://www.w3.org/1999/xlink" xlink:href="zookeys-982-033-g021.jpg" position="float" orientation="portrait" xlink:type="simple" id="oo_470521.jpg"><uri content-type="original_file" xlink:type="simple">https://binary.pensoft.net/fig/470521</uri></graphic></fig><fig id="F26" position="float" orientation="portrait"><object-id xmlns:xlink="http://www.w3.org/1999/xlink" content-type="doi" xlink:type="simple">10.3897/zookeys.982.52363.figure26</object-id><object-id xmlns:xlink="http://www.w3.org/1999/xlink" content-type="arpha" xlink:type="simple">A8C57826-6512-5064-8882-287DDCCAF845</object-id><label>Figure 26.</label><caption><p><italic><tp:taxon-name><tp:taxon-name-part taxon-name-part-type="genus" reg="Clepsis">Clepsis</tp:taxon-name-part></tp:taxon-name></italic> species distributions. Legend inset. Florida records of <italic><tp:taxon-name><tp:taxon-name-part taxon-name-part-type="genus" reg="Clepsis">Cle.</tp:taxon-name-part> <tp:taxon-name-part taxon-name-part-type="species" reg="peritana">peritana</tp:taxon-name-part></tp:taxon-name></italic> omitted.</p></caption><graphic xmlns:xlink="http://www.w3.org/1999/xlink" xlink:href="zookeys-982-033-g026.jpg" position="float" orientation="portrait" xlink:type="simple" id="oo_470526.jpg"><uri content-type="original_file" xlink:type="simple">https://binary.pensoft.net/fig/470526</uri></graphic></fig></tp:treatment-sec><ref-list><ref id="B3"><mixed-citation xmlns:xlink="http://www.w3.org/1999/xlink" xlink:type="simple"><person-group><name name-style="western"><surname>Austin</surname><given-names>KA</given-names></name><name name-style="western"><surname>Dombroskie</surname><given-names>JJ</given-names></name><name name-style="western"><surname>Matthews</surname><given-names>DL</given-names></name><name name-style="western"><surname>Miller</surname><given-names>JY</given-names></name></person-group> (<year>2019</year>) <article-title>A review of the <tp:taxon-name><tp:taxon-name-part taxon-name-part-type="tribe">Archipini</tp:taxon-name-part></tp:taxon-name> of The Bahamas with the description of a new species of <italic><tp:taxon-name><tp:taxon-name-part taxon-name-part-type="genus">Argyrotaenia</tp:taxon-name-part></tp:taxon-name></italic> Stephens (<tp:taxon-name><tp:taxon-name-part taxon-name-part-type="family">Tortricidae</tp:taxon-name-part></tp:taxon-name>).</article-title><source>Journal of the Lepidopterists’ Society</source><volume>73</volume>(<issue>1</issue>): <fpage>5</fpage>–<lpage>17</lpage>. <ext-link xlink:type="simple" ext-link-type="doi" xlink:href="10.18473/lepi.73i1.a2">https://doi.org/10.18473/lepi.73i1.a2</ext-link></mixed-citation></ref></ref-list></tp:taxon-treatment>
