# Supplementary material for: A taxonomic revision of the Archipini of the Caribbean (Lepidoptera, Tortricidae, Tortricinae)
Source: Zookeys. 2020 Nov 2;982:33–147. doi: 10.3897/zookeys.982.52363 (PMC7652813; doi:10.3897/zookeys.982.52363)
Supplement: XML Treatment for Mictocommosis lesleyae [file zookeys.982.52363-treatment39.xml]

<!DOCTYPE tp:taxon-treatment
  PUBLIC "-//TaxonX//DTD Taxonomic Treatment Publishing DTD v0 20100105//EN" "tax-treatment-NSO.dtd">
<tp:taxon-treatment xmlns:tp="http://www.plazi.org/taxpub"><tp:treatment-meta><kwd-group><label>Taxon classification</label><kwd><named-content xmlns:xlink="http://www.w3.org/1999/xlink" content-type="kingdom">Animalia</named-content></kwd><kwd><named-content xmlns:xlink="http://www.w3.org/1999/xlink" content-type="order">Lepidoptera</named-content></kwd><kwd><named-content xmlns:xlink="http://www.w3.org/1999/xlink" content-type="family">Tortricidae</named-content></kwd></kwd-group><mixed-citation publication-type="journal"><person-group><name><surname>Austin</surname><given-names>Kyhl A.</given-names></name><name><surname>Dombroskie</surname><given-names>Jason J.</given-names></name></person-group><article-title>A taxonomic revision of the <tp:taxon-name><tp:taxon-name-part taxon-name-part-type="tribe">Archipini</tp:taxon-name-part></tp:taxon-name> of the Caribbean (<tp:taxon-name><tp:taxon-name-part taxon-name-part-type="order">Lepidoptera</tp:taxon-name-part></tp:taxon-name>, <tp:taxon-name><tp:taxon-name-part taxon-name-part-type="family">Tortricidae</tp:taxon-name-part></tp:taxon-name>, <tp:taxon-name><tp:taxon-name-part taxon-name-part-type="subfamily">Tortricinae</tp:taxon-name-part></tp:taxon-name>)</article-title><source>Zookeys</source><day>02</day><month>11</month><year>2020</year><volume>982</volume><fpage>33</fpage><lpage>147</lpage><pub-id pub-id-type="doi">10.3897/zookeys.982.52363</pub-id></mixed-citation></tp:treatment-meta><tp:nomenclature><tp:taxon-name><object-id xmlns:xlink="http://www.w3.org/1999/xlink" content-type="arpha" xlink:type="simple">2F461106-A9C1-5A37-B270-CC1E279226D2</object-id>
              <tp:taxon-name-part taxon-name-part-type="genus" reg="Mictocommosis">Mictocommosis</tp:taxon-name-part>
              <tp:taxon-name-part taxon-name-part-type="species" reg="lesleyae">lesleyae</tp:taxon-name-part>
              <object-id xmlns:xlink="http://www.w3.org/1999/xlink" content-type="zoobank" xlink:type="simple">http://zoobank.org/63544901-504C-4F8B-9DBA-7952A18CF40E</object-id>
            </tp:taxon-name><tp:taxon-status xmlns:xlink="http://www.w3.org/1999/xlink" xlink:type="simple">sp. nov.</tp:taxon-status><xref ref-type="fig" rid="F13">Figs 13B, C</xref><xref ref-type="fig" rid="F20">, 20E</xref><xref ref-type="fig" rid="F21">, 21E</xref><xref ref-type="fig" rid="F27">, 27</xref></tp:nomenclature><tp:treatment-sec sec-type="diagnosis" id="SECID0EP4FM"><title>Diagnosis.</title><p>Wing pattern alone is sufficient to identify <italic><tp:taxon-name><tp:taxon-name-part taxon-name-part-type="genus" reg="Mictocommosis">Mictocommosis</tp:taxon-name-part> <tp:taxon-name-part taxon-name-part-type="species" reg="lesleyae">lesleyae</tp:taxon-name-part></tp:taxon-name></italic> (Fig. <xref ref-type="fig" rid="F13">13B, C</xref>). It lacks the complex scaling patterns on the dorsal surface of the hindwing present in <italic><tp:taxon-name><tp:taxon-name-part taxon-name-part-type="genus" reg="Mictocommosis">M.</tp:taxon-name-part> <tp:taxon-name-part taxon-name-part-type="species" reg="godmani">godmani</tp:taxon-name-part></tp:taxon-name></italic> (Walsingham, 1914), the only other species of <italic><tp:taxon-name><tp:taxon-name-part taxon-name-part-type="genus" reg="Mictocommosis">Mictocommosis</tp:taxon-name-part></tp:taxon-name></italic> currently recognized in the Neotropics (but see remarks below).</p></tp:treatment-sec><tp:treatment-sec sec-type="type material" id="SECID0EW5FM"><title>Type material.</title><p><bold><italic>Holotype</italic></bold> ♂: <bold>Dominican Republic: Azua</bold>: East side of crest, Sierra Martin Garcia, 7 km WNW Barrero. <named-content xmlns:xlink="http://www.w3.org/1999/xlink" content-type="dwc:verbatimCoordinates" xlink:type="simple"><named-content content-type="geo-json" specific-use="{&#34;type&#34;:&#34;Point&#34;,&#34;coordinates&#34;:[-70.966667,18.350000]}" id="NCID0EG6FM" xlink:type="simple">18°21'N, 70°58'W</named-content></named-content>, 860 m, 25–26 vii 1992, cloud forest adjacent to disturbed forest, C. Young, R. Davidson, S. Thompson, J. Rawlins. KAA <abbrev xmlns:xlink="http://www.w3.org/1999/xlink" xlink:title="dissection" id="ABBRID0EL6FM" xlink:type="simple">diss</abbrev>. #0173. HOLOTYPE <italic><tp:taxon-name><tp:taxon-name-part taxon-name-part-type="genus" reg="Mictocommosis">Mictocommosis</tp:taxon-name-part> <tp:taxon-name-part taxon-name-part-type="species" reg="lesleyae">lesleyae</tp:taxon-name-part></tp:taxon-name></italic> Austin &amp; Dombroskie [typed red label] (<named-content xmlns:xlink="http://www.w3.org/1999/xlink" content-type="dwc:institutional_code" xlink:type="simple">CMNH</named-content>). <bold><italic>Paratypes</italic></bold> (3♀♀): <bold>Dominican Republic: Azua</bold>: 1♀, same data as holotype. KAA <abbrev xmlns:xlink="http://www.w3.org/1999/xlink" xlink:title="dissection" id="ABBRID0EEAGM" xlink:type="simple">diss</abbrev>. #0174 (<named-content xmlns:xlink="http://www.w3.org/1999/xlink" content-type="dwc:institutional_code" xlink:type="simple">CMNH</named-content>). <bold>Hato Mayor</bold>: 1♀, Parque Los Haitises, 3 km W Cueva de Arena, <named-content xmlns:xlink="http://www.w3.org/1999/xlink" content-type="dwc:verbatimCoordinates" xlink:type="simple"><named-content content-type="geo-json" specific-use="{&#34;type&#34;:&#34;Point&#34;,&#34;coordinates&#34;:[-69.483333,19.066667]}" id="NCID0ESAGM" xlink:type="simple">19°04'N, 69°29'W</named-content></named-content>, 20 m, 7–9 vii 1992, mesic lowland forest, R. Davidson, J. Rawlins, S. Thompson, C. Young. KAA <abbrev xmlns:xlink="http://www.w3.org/1999/xlink" xlink:title="dissection" id="ABBRID0EXAGM" xlink:type="simple">diss</abbrev>. #0175 (<named-content xmlns:xlink="http://www.w3.org/1999/xlink" content-type="dwc:institutional_code" xlink:type="simple">CMNH</named-content>). 1♀, Parque Los Haitises, near Cueva de Arena, <named-content xmlns:xlink="http://www.w3.org/1999/xlink" content-type="dwc:verbatimCoordinates" xlink:type="simple"><named-content content-type="geo-json" specific-use="{&#34;type&#34;:&#34;Point&#34;,&#34;coordinates&#34;:[-69.466667,19.066667]}" id="NCID0EDBGM" xlink:type="simple">19°04'N, 69°28'W</named-content></named-content>, 10 m, 7–9 vii 1992, coastal vegetation on limestone, C. Young, R. Davidson, S. Thompson, J. Rawlins, KAA_DNA_0053 (<named-content xmlns:xlink="http://www.w3.org/1999/xlink" content-type="dwc:institutional_code" xlink:type="simple">CUIC</named-content>). All paratypes affixed with the following typed blue label: PARATYPE ♂/♀ <italic><tp:taxon-name><tp:taxon-name-part taxon-name-part-type="genus" reg="Mictocommosis">Mictocommosis</tp:taxon-name-part> <tp:taxon-name-part taxon-name-part-type="species" reg="lesleyae">lesleyae</tp:taxon-name-part></tp:taxon-name></italic> Austin &amp; Dombroskie, 2020.</p></tp:treatment-sec><tp:treatment-sec sec-type="description" id="SECID0EYBGM"><title>Description.</title><p><bold>Male (n = 1). <italic>Head</italic>.</bold> Scales on vertex thin, leaden gray, pale orange-yellow laterally. Scales on frons concolorous, but absent ventrally. Labial palpus approximately 1.5 × width of compound eye, thin; scales absent laterally and medially, but white ventrally. Proboscis naked at base, fine setae present laterally. Scape leaden gray dorsally, pale yellow to orange-yellow ventrally. Antenna massively thickened, slightly compressed laterally; sensillae approximately width of flagellomere, tightly appressed. Dorsum of flagellum with one row of scales per segment; orange-yellow to 0.8 × length of antennae, then dark gray for 0.1 ×, then pale yellow for 0.1 ×, terminal segment dark gray; ventral surface of flagellum naked. Ocellus large, separated from compound eye by approximately 0.5 × width of ocellus. Chaetosemata 0.5–2 × length of scales on vertex. <bold><italic>Thorax</italic>.</bold> Dorsum of pro- and meso-thorax ashy gray, intermixed with orange-yellow scales; dorsum of metathorax orange-yellow; tegulae leaden gray. Foreleg with lateral surface with ashy gray scaling, tarsi intermixed with white scales; midleg pale yellow, with ashy gray scales restricted to tarsi; hindlegs missing; medial surface of legs pale yellow to white. Forewing (Fig. <xref ref-type="fig" rid="F13">13C</xref>) broad, costa evenly and gently curved throughout entire length; <abbrev xmlns:xlink="http://www.w3.org/1999/xlink" xlink:title="Forewing length" id="ABBRID0ELCGM" xlink:type="simple">FWL</abbrev> 6.0 mm. Dorsal surface of forewing beautiful, unmistakable, with ground color deep red-orange, heavily suffused with orange-yellow; two silver lines running parallel to costa from base to 0.33 × length of costa, separated by an equally-wide yellow streak; median area of forewing heavily peppered with brilliantly bicolored scales, (ashy gray basally, white terminally), patches of black scales scattered apically; three silver fasciae present towards outer margin: most basal of three extending from 0.6 × length of costa to just below termen, composed of silver scales, separated from next fascia by an orange gap; next fascia faint, composed primarily of same bicolored present in medial area of forewing, separated from terminal fascia by deep red scales; terminal fascia extending from 0.8 × length of costa to 0.5 × length of outer margin, composed of silver scales; orange scales beyond to fringe. Fringe with short scales red-orange, long scales silver. Dorsal surface of hindwing orange, becoming slightly darker apically; fringe concolorous, longer scales slightly paler. Ventral surface of forewing orange, with scattered black scales in median area. Ventral surface of hindwing concolorous with dorsal surface. <bold><italic>Abdomen</italic>.</bold> Vestiture orange, leaden gray at base. Genitalia (Fig. <xref ref-type="fig" rid="F20">20E</xref>) with uncus broad, well-developed, expanded to broad, flattened apex with shallow notch, covered in robust spines on lateral edge of neck near apex and apex itself; socii well-developed as large pads thinly-connected to tegumen, densely covered in thick spines; tegumen and gnathos weak, gnathos without terminal plate; transtilla weak with long medial process; valvae elongate, triangular; sacculus with spine-like extension extending into basal cavity; juxta with shallow notch; phallus short, rounded basally, downturned and deeply-notched apically, with blunt, thorn-like cornutus.</p><p><bold>Female (n = 3). <italic>Head</italic>.</bold> As in male except lateral surface of labial palpus with scaling pale yellow to white. <bold><italic>Thorax</italic>.</bold> As in male except hindlegs with femur and tibia pale yellow to orange, tarsi leaden gray and white. Dorsal surface of forewing (Fig. <xref ref-type="fig" rid="F13">13B</xref>) with small white patches of scales in center of two of black patches in median area of forewing, which could be interpreted as false eye spots, <abbrev xmlns:xlink="http://www.w3.org/1999/xlink" xlink:title="Forewing length" id="ABBRID0EGDGM" xlink:type="simple">FWL</abbrev> 6.0–6.5 mm (mean = 6.3; n = 3). Dorsal surface of hindwing with a few silver scales on costal edge; a small black patch of scales along Cu2 near fringe in two of three paratypes, a dark patch of deep red-orange scales in same area of third paratype; frenulum with three or four bristles. <bold><italic>Abdomen</italic>.</bold> Vestiture as in male. Genitalia (Fig. <xref ref-type="fig" rid="F21">21E</xref>) with papillae anales triangular posteriorly, anterior lobe narrowed; apophyses both approximately 0.75 × length of sternum VII; sterigma broad, quadrate, well-sclerotized, covered in minute spines; colliculum a small sclerotized plate; ductus bursae uniform in width throughout, twice-coiled; ductus seminalis arising near base of ductus bursae; corpus bursae large, ovoid; signum a short, rounded nub; with long, paired scobinate extensions of finely-spined basal plate to bottom of corpus bursae; capitulum absent.</p></tp:treatment-sec><tp:treatment-sec sec-type="etymology" id="SECID0ESDGM"><title>Etymology.</title><p>This beautiful species is named in honor of KAA’s mother, Lesley, for her unwavering support and love.</p></tp:treatment-sec><tp:treatment-sec sec-type="distribution" id="SECID0EXDGM"><title>Distribution.</title><p><italic><tp:taxon-name><tp:taxon-name-part taxon-name-part-type="genus" reg="Mictocommosis">Mictocommosis</tp:taxon-name-part> <tp:taxon-name-part taxon-name-part-type="species" reg="lesleyae">lesleyae</tp:taxon-name-part></tp:taxon-name></italic> is known from two localities in the Dominican Republic (Fig. <xref ref-type="fig" rid="F27">27</xref>): at high elevation on Sierra Martin Garcia in the south and at low elevation in Parque Nacional de Los Haitises on the northern coast.</p></tp:treatment-sec><tp:treatment-sec sec-type="biology" id="SECID0EMEGM"><title>Biology.</title><p>Nothing is known of the biology of <italic><tp:taxon-name><tp:taxon-name-part taxon-name-part-type="genus" reg="Mictocommosis">Mictocommosis</tp:taxon-name-part> <tp:taxon-name-part taxon-name-part-type="species" reg="lesleyae">lesleyae</tp:taxon-name-part></tp:taxon-name></italic>. Like other members of the <italic><tp:taxon-name><tp:taxon-name-part taxon-name-part-type="genus" reg="Mictopsichia">Mictopsichia</tp:taxon-name-part></tp:taxon-name></italic> group of genera, it is presumed to be diurnal but may also come to lights. The four known specimens were collected in July.</p></tp:treatment-sec><tp:treatment-sec sec-type="remarks" id="SECID0EEFGM"><title>Remarks.</title><p>Unfortunately, the phallus of the holotype was lost prior to slide mounting. With the description of <italic><tp:taxon-name><tp:taxon-name-part taxon-name-part-type="genus" reg="Mictocommosis">Mictocommosis</tp:taxon-name-part> <tp:taxon-name-part taxon-name-part-type="species" reg="lesleyae">lesleyae</tp:taxon-name-part></tp:taxon-name></italic>, there are now two described species of <italic><tp:taxon-name><tp:taxon-name-part taxon-name-part-type="genus" reg="Mictocommosis">Mictocommosis</tp:taxon-name-part></tp:taxon-name></italic> in the Neotropics. Two more, <italic><tp:taxon-name><tp:taxon-name-part taxon-name-part-type="genus" reg="Mictopsichia">Mictopsichia</tp:taxon-name-part> <tp:taxon-name-part taxon-name-part-type="species" reg="ornatissima">ornatissima</tp:taxon-name-part></tp:taxon-name></italic> (Dognin, 1909) and <italic><tp:taxon-name><tp:taxon-name-part taxon-name-part-type="genus" reg="Mictopsichia">Mictopsichia</tp:taxon-name-part> <tp:taxon-name-part taxon-name-part-type="species" reg="buenavistae">buenavistae</tp:taxon-name-part></tp:taxon-name></italic> Razowski, 2009 may also belong to this group. <italic><tp:taxon-name><tp:taxon-name-part taxon-name-part-type="genus" reg="Mictopsichia">Mictopsichia</tp:taxon-name-part> <tp:taxon-name-part taxon-name-part-type="species" reg="ornatissima">ornatissima</tp:taxon-name-part></tp:taxon-name></italic> was not examined nor dissected by <xref ref-type="bibr" rid="B47">Razowski (2009)</xref> and appears to be closely related to <italic><tp:taxon-name><tp:taxon-name-part taxon-name-part-type="genus" reg="Mictocommosis">Mictocommosis</tp:taxon-name-part> <tp:taxon-name-part taxon-name-part-type="species" reg="godmani">godmani</tp:taxon-name-part></tp:taxon-name></italic> (Walsingham, 1914), a possible relationship which was alluded to by Walsingham. <italic><tp:taxon-name><tp:taxon-name-part taxon-name-part-type="genus" reg="Mictopsichia">Mictopsichia</tp:taxon-name-part> <tp:taxon-name-part taxon-name-part-type="species" reg="buenavistae">buenavistae</tp:taxon-name-part></tp:taxon-name></italic> is known only from a female. Its genitalia are similar to known females of <italic><tp:taxon-name><tp:taxon-name-part taxon-name-part-type="genus" reg="Mictocommosis">Mictocommosis</tp:taxon-name-part></tp:taxon-name></italic> and its similarity to <italic><tp:taxon-name><tp:taxon-name-part taxon-name-part-type="genus" reg="Mictopsichia">Mictopsichia</tp:taxon-name-part> <tp:taxon-name-part taxon-name-part-type="species" reg="ornatissima">ornatissima</tp:taxon-name-part></tp:taxon-name></italic> was noted by <xref ref-type="bibr" rid="B47">Razowski (2009)</xref>. Whether or not these Neotropical species truly belong to <italic><tp:taxon-name><tp:taxon-name-part taxon-name-part-type="genus" reg="Mictocommosis">Mictocommosis</tp:taxon-name-part></tp:taxon-name></italic> remains to be seen. We believe it is unlikely, as the type species of <italic><tp:taxon-name><tp:taxon-name-part taxon-name-part-type="genus" reg="Mictocommosis">Mictocommosis</tp:taxon-name-part></tp:taxon-name></italic> (<italic><tp:taxon-name><tp:taxon-name-part taxon-name-part-type="genus" reg="Simaethis">Simaethis</tp:taxon-name-part> <tp:taxon-name-part taxon-name-part-type="species" reg="nigromaculata">nigromaculata</tp:taxon-name-part></tp:taxon-name></italic> Issiki, 1930) was described from Japan and possesses a basally scaled proboscis (<xref ref-type="bibr" rid="B13">Diakonoff 1977</xref>), a character not seen in <italic><tp:taxon-name><tp:taxon-name-part taxon-name-part-type="genus" reg="Mictocommosis">Mictocommosis</tp:taxon-name-part> <tp:taxon-name-part taxon-name-part-type="species" reg="lesleyae">lesleyae</tp:taxon-name-part></tp:taxon-name></italic>, nor any other known tortricid genus with the exception of <italic><tp:taxon-name><tp:taxon-name-part taxon-name-part-type="genus" reg="Thaumatographa">Thaumatographa</tp:taxon-name-part></tp:taxon-name></italic> Walsingham (<xref ref-type="bibr" rid="B13">Diakonoff 1977</xref>). One additional species, <italic><tp:taxon-name><tp:taxon-name-part taxon-name-part-type="genus" reg="Mictopsichia">Mictopsichia</tp:taxon-name-part> <tp:taxon-name-part taxon-name-part-type="species" reg="jamaicana">jamaicana</tp:taxon-name-part></tp:taxon-name></italic> Razowski, 2009, may also belong to this group of Neotropical “<italic><tp:taxon-name><tp:taxon-name-part taxon-name-part-type="genus" reg="Mictocommosis">Mictocommosis</tp:taxon-name-part></tp:taxon-name></italic>”, but we were unable to examine the holotype and thus choose to retain it in <italic><tp:taxon-name><tp:taxon-name-part taxon-name-part-type="genus" reg="Mictopsichia">Mictopsichia</tp:taxon-name-part></tp:taxon-name></italic>.</p><fig id="F17" position="float" orientation="portrait"><object-id xmlns:xlink="http://www.w3.org/1999/xlink" content-type="doi" xlink:type="simple">10.3897/zookeys.982.52363.figure17</object-id><object-id xmlns:xlink="http://www.w3.org/1999/xlink" content-type="arpha" xlink:type="simple">01A025DE-966E-5F18-984F-AA8BDF63FA39</object-id><label>Figure 17.</label><caption><p><italic><tp:taxon-name><tp:taxon-name-part taxon-name-part-type="genus" reg="Argyrotaenia">Argyrotaenia</tp:taxon-name-part></tp:taxon-name></italic> female genitalia. Not to scale. <bold>A</bold><italic><tp:taxon-name><tp:taxon-name-part taxon-name-part-type="genus" reg="Argyrotaenia">A.</tp:taxon-name-part> <tp:taxon-name-part taxon-name-part-type="species" reg="jamaicana">jamaicana</tp:taxon-name-part></tp:taxon-name></italic>, Jamaica. KAA <abbrev xmlns:xlink="http://www.w3.org/1999/xlink" xlink:title="dissection" id="ABBRID0EVLGM" xlink:type="simple">diss</abbrev>. #0127 (<named-content xmlns:xlink="http://www.w3.org/1999/xlink" content-type="dwc:institutional_code" xlink:type="simple">USNM</named-content>) <bold>B</bold><italic><tp:taxon-name><tp:taxon-name-part taxon-name-part-type="genus" reg="Argyrotaenia">A.</tp:taxon-name-part> <tp:taxon-name-part taxon-name-part-type="species" reg="vinalesiae">vinalesiae</tp:taxon-name-part></tp:taxon-name></italic>, Cuba. KAA <abbrev xmlns:xlink="http://www.w3.org/1999/xlink" xlink:title="dissection" id="ABBRID0ELMGM" xlink:type="simple">diss</abbrev>. #0159 (<abbrev xmlns:xlink="http://www.w3.org/1999/xlink" xlink:title="Vitor Becker Collection, Camacan, Bahia, Brazil" id="ABBRID0EPMGM" xlink:type="simple">VBC</abbrev>) <bold>C</bold><italic><tp:taxon-name><tp:taxon-name-part taxon-name-part-type="genus" reg="Argyrotaenia">A.</tp:taxon-name-part> <tp:taxon-name-part taxon-name-part-type="species" reg="razowskiana">razowskiana</tp:taxon-name-part></tp:taxon-name></italic> sp. nov. paratype, Dominican Republic. KAA <abbrev xmlns:xlink="http://www.w3.org/1999/xlink" xlink:title="dissection" id="ABBRID0EANGM" xlink:type="simple">diss</abbrev>. #0106 (<named-content xmlns:xlink="http://www.w3.org/1999/xlink" content-type="dwc:institutional_code" xlink:type="simple">CMNH</named-content>) <bold>D</bold><italic><tp:taxon-name><tp:taxon-name-part taxon-name-part-type="genus" reg="Argyrotaenia">A.</tp:taxon-name-part> <tp:taxon-name-part taxon-name-part-type="species" reg="paradisei">paradisei</tp:taxon-name-part></tp:taxon-name></italic> sp. nov. paratype, Dominican Republic. KAA <abbrev xmlns:xlink="http://www.w3.org/1999/xlink" xlink:title="dissection" id="ABBRID0EWNGM" xlink:type="simple">diss</abbrev>. #0073 (<named-content xmlns:xlink="http://www.w3.org/1999/xlink" content-type="dwc:institutional_code" xlink:type="simple">CUIC</named-content>) <bold>E</bold><italic><tp:taxon-name><tp:taxon-name-part taxon-name-part-type="genus" reg="Argyrotaenia">A.</tp:taxon-name-part> <tp:taxon-name-part taxon-name-part-type="species" reg="cryptica">cryptica</tp:taxon-name-part> <tp:taxon-name-part taxon-name-part-type="subspecies" reg="cryptica">cryptica</tp:taxon-name-part></tp:taxon-name></italic> ssp. nov. paratype, Dominican Republic. KAA <abbrev xmlns:xlink="http://www.w3.org/1999/xlink" xlink:title="dissection" id="ABBRID0EQOGM" xlink:type="simple">diss</abbrev>. #0171 (<named-content xmlns:xlink="http://www.w3.org/1999/xlink" content-type="dwc:institutional_code" xlink:type="simple">CMNH</named-content>) <bold>F</bold><italic><tp:taxon-name><tp:taxon-name-part taxon-name-part-type="genus" reg="Argyrotaenia">A.</tp:taxon-name-part> <tp:taxon-name-part taxon-name-part-type="species" reg="cryptica">cryptica</tp:taxon-name-part> <tp:taxon-name-part taxon-name-part-type="subspecies" reg="praeteritana">praeteritana</tp:taxon-name-part></tp:taxon-name></italic> ssp. nov. paratype, Dominican Republic. Razowski <abbrev xmlns:xlink="http://www.w3.org/1999/xlink" xlink:title="dissection" id="ABBRID0EKPGM" xlink:type="simple">diss</abbrev>. #10733 (<named-content xmlns:xlink="http://www.w3.org/1999/xlink" content-type="dwc:institutional_code" xlink:type="simple">CMNH</named-content>).</p></caption><graphic xmlns:xlink="http://www.w3.org/1999/xlink" xlink:href="zookeys-982-033-g017.jpg" position="float" orientation="portrait" xlink:type="simple" id="oo_470517.jpg"><uri content-type="original_file" xlink:type="simple">https://binary.pensoft.net/fig/470517</uri></graphic></fig></tp:treatment-sec><tp:treatment-sec><!--Section generated to contain objects referenced in tp:taxon-treatment.--><fig id="F13" position="float" orientation="portrait"><object-id xmlns:xlink="http://www.w3.org/1999/xlink" content-type="doi" xlink:type="simple">10.3897/zookeys.982.52363.figure13</object-id><object-id xmlns:xlink="http://www.w3.org/1999/xlink" content-type="arpha" xlink:type="simple">73E8B6C7-8E85-57DF-BDF4-E90C1A14F8E2</object-id><label>Figure 13.</label><caption><p><italic><tp:taxon-name><tp:taxon-name-part taxon-name-part-type="genus" reg="Mictopsichia">Mictopsichia</tp:taxon-name-part></tp:taxon-name></italic> group of genera. <bold>A</bold><italic><tp:taxon-name><tp:taxon-name-part taxon-name-part-type="genus" reg="Rubropsichia">Rubropsichia</tp:taxon-name-part> <tp:taxon-name-part taxon-name-part-type="species" reg="santaremana">santaremana</tp:taxon-name-part></tp:taxon-name></italic>, ♂, Grenada (<named-content xmlns:xlink="http://www.w3.org/1999/xlink" content-type="dwc:institutional_code" xlink:type="simple">BMNH</named-content>) <bold>B</bold><italic><tp:taxon-name><tp:taxon-name-part taxon-name-part-type="genus" reg="Mictocommosis">Mictocommosis</tp:taxon-name-part> <tp:taxon-name-part taxon-name-part-type="species" reg="lesleyae">lesleyae</tp:taxon-name-part></tp:taxon-name></italic> sp. nov. paratype, ♀, Dominican Republic (<named-content xmlns:xlink="http://www.w3.org/1999/xlink" content-type="dwc:institutional_code" xlink:type="simple">CUIC</named-content>) <bold>C</bold><italic><tp:taxon-name><tp:taxon-name-part taxon-name-part-type="genus" reg="Mictocommosis">Mictocommosis</tp:taxon-name-part> <tp:taxon-name-part taxon-name-part-type="species" reg="lesleyae">lesleyae</tp:taxon-name-part></tp:taxon-name></italic> sp. nov. holotype ♂, Dominican Republic (<named-content xmlns:xlink="http://www.w3.org/1999/xlink" content-type="dwc:institutional_code" xlink:type="simple">CMNH</named-content>). <bold>D</bold><italic><tp:taxon-name><tp:taxon-name-part taxon-name-part-type="genus" reg="Mictopsichia">Mictopsichia</tp:taxon-name-part> <tp:taxon-name-part taxon-name-part-type="species" reg="cubae">cubae</tp:taxon-name-part></tp:taxon-name></italic> ♂, Dominican Republic (<named-content xmlns:xlink="http://www.w3.org/1999/xlink" content-type="dwc:institutional_code" xlink:type="simple">CMNH</named-content>) <bold>E</bold><italic><tp:taxon-name><tp:taxon-name-part taxon-name-part-type="genus" reg="Mictopsichia">Mictopsichia</tp:taxon-name-part> <tp:taxon-name-part taxon-name-part-type="species" reg="cubae">cubae</tp:taxon-name-part></tp:taxon-name></italic> ♀, Dominican Republic (<named-content xmlns:xlink="http://www.w3.org/1999/xlink" content-type="dwc:institutional_code" xlink:type="simple">CMNH</named-content>) <bold>F</bold><italic><tp:taxon-name><tp:taxon-name-part taxon-name-part-type="genus" reg="Mictopsichia">Mictopsichia</tp:taxon-name-part> <tp:taxon-name-part taxon-name-part-type="species" reg="nyhllinda">nyhllinda</tp:taxon-name-part></tp:taxon-name></italic> sp. nov. holotype ♂, Dominican Republic <bold>G</bold><italic><tp:taxon-name><tp:taxon-name-part taxon-name-part-type="genus" reg="Mictopsichia">Mictopsichia</tp:taxon-name-part> <tp:taxon-name-part taxon-name-part-type="species" reg="nyhllinda">nyhllinda</tp:taxon-name-part></tp:taxon-name></italic> sp. nov. paratype ♀ Dominican Republic (<named-content xmlns:xlink="http://www.w3.org/1999/xlink" content-type="dwc:institutional_code" xlink:type="simple">CMNH</named-content>).</p></caption><graphic xmlns:xlink="http://www.w3.org/1999/xlink" xlink:href="zookeys-982-033-g013.jpg" position="float" orientation="portrait" xlink:type="simple" id="oo_470513.jpg"><uri content-type="original_file" xlink:type="simple">https://binary.pensoft.net/fig/470513</uri></graphic></fig><fig id="F20" position="float" orientation="portrait"><object-id xmlns:xlink="http://www.w3.org/1999/xlink" content-type="doi" xlink:type="simple">10.3897/zookeys.982.52363.figure20</object-id><object-id xmlns:xlink="http://www.w3.org/1999/xlink" content-type="arpha" xlink:type="simple">23895479-623D-5CA4-A4C9-2153AE31297E</object-id><label>Figure 20.</label><caption><p><italic><tp:taxon-name><tp:taxon-name-part taxon-name-part-type="genus" reg="Clepsis">Clepsis</tp:taxon-name-part></tp:taxon-name></italic> and <italic><tp:taxon-name><tp:taxon-name-part taxon-name-part-type="genus" reg="Mictopsichia">Mictopsichia</tp:taxon-name-part></tp:taxon-name></italic> group of genera male genitalia. Phallus inset. Not to scale. <bold>A</bold><italic><tp:taxon-name><tp:taxon-name-part taxon-name-part-type="genus" reg="Clepsis">Cle.</tp:taxon-name-part> <tp:taxon-name-part taxon-name-part-type="species" reg="deroni">deroni</tp:taxon-name-part></tp:taxon-name></italic> sp. nov. paratype, Dominican Republic. KAA <abbrev xmlns:xlink="http://www.w3.org/1999/xlink" xlink:title="dissection" id="ABBRID0EBIIM" xlink:type="simple">diss</abbrev>. #0057 (<named-content xmlns:xlink="http://www.w3.org/1999/xlink" content-type="dwc:institutional_code" xlink:type="simple">CMNH</named-content>) <bold>B</bold><italic><tp:taxon-name><tp:taxon-name-part taxon-name-part-type="genus" reg="Clepsis">Cle.</tp:taxon-name-part> <tp:taxon-name-part taxon-name-part-type="species" reg="jamesstewarti">jamesstewarti</tp:taxon-name-part></tp:taxon-name></italic> sp. nov. paratype, Dominican Republic. KAA <abbrev xmlns:xlink="http://www.w3.org/1999/xlink" xlink:title="dissection" id="ABBRID0EXIIM" xlink:type="simple">diss</abbrev>. #0143 (<named-content xmlns:xlink="http://www.w3.org/1999/xlink" content-type="dwc:institutional_code" xlink:type="simple">CMNH</named-content>) <bold>C</bold><italic><tp:taxon-name><tp:taxon-name-part taxon-name-part-type="genus" reg="Clepsis">Cle.</tp:taxon-name-part> <tp:taxon-name-part taxon-name-part-type="species" reg="davisi">davisi</tp:taxon-name-part></tp:taxon-name></italic> sp. nov. paratype, Guadeloupe. KAA <abbrev xmlns:xlink="http://www.w3.org/1999/xlink" xlink:title="dissection" id="ABBRID0ENJIM" xlink:type="simple">diss</abbrev>. #0184 (<named-content xmlns:xlink="http://www.w3.org/1999/xlink" content-type="dwc:institutional_code" xlink:type="simple">CUIC</named-content>) <bold>D</bold><italic><tp:taxon-name><tp:taxon-name-part taxon-name-part-type="genus" reg="Rubropsichia">Rubropsichia</tp:taxon-name-part> <tp:taxon-name-part taxon-name-part-type="species" reg="santaremana">santaremana</tp:taxon-name-part></tp:taxon-name></italic>, Grenada. KAA <abbrev xmlns:xlink="http://www.w3.org/1999/xlink" xlink:title="dissection" id="ABBRID0EDKIM" xlink:type="simple">diss</abbrev>. #0133 (<named-content xmlns:xlink="http://www.w3.org/1999/xlink" content-type="dwc:institutional_code" xlink:type="simple">BMNH</named-content>) <bold>E</bold><italic><tp:taxon-name><tp:taxon-name-part taxon-name-part-type="genus" reg="Mictocommosis">Mictocommosis</tp:taxon-name-part> <tp:taxon-name-part taxon-name-part-type="species" reg="lesleyae">lesleyae</tp:taxon-name-part></tp:taxon-name></italic> sp. nov. holotype, Dominican Republic. KAA <abbrev xmlns:xlink="http://www.w3.org/1999/xlink" xlink:title="dissection" id="ABBRID0EZKIM" xlink:type="simple">diss</abbrev>. #0173 (<named-content xmlns:xlink="http://www.w3.org/1999/xlink" content-type="dwc:institutional_code" xlink:type="simple">CMNH</named-content>) <bold>F</bold><italic><tp:taxon-name><tp:taxon-name-part taxon-name-part-type="genus" reg="Mictopsichia">Mictopsichia</tp:taxon-name-part> <tp:taxon-name-part taxon-name-part-type="species" reg="cubae">cubae</tp:taxon-name-part></tp:taxon-name></italic>, Dominican Republic. KAA <abbrev xmlns:xlink="http://www.w3.org/1999/xlink" xlink:title="dissection" id="ABBRID0EPLIM" xlink:type="simple">diss</abbrev>. #0130 (<named-content xmlns:xlink="http://www.w3.org/1999/xlink" content-type="dwc:institutional_code" xlink:type="simple">CMNH</named-content>) <bold>G</bold><italic><tp:taxon-name><tp:taxon-name-part taxon-name-part-type="genus" reg="Mictopsichia">Mictopsichia</tp:taxon-name-part> <tp:taxon-name-part taxon-name-part-type="species" reg="nyhllinda">nyhllinda</tp:taxon-name-part></tp:taxon-name></italic> sp. nov. holotype, Dominican Republic. KAA <abbrev xmlns:xlink="http://www.w3.org/1999/xlink" xlink:title="dissection" id="ABBRID0EFMIM" xlink:type="simple">diss</abbrev>. #0200; scaled tergite VIII left intact (<named-content xmlns:xlink="http://www.w3.org/1999/xlink" content-type="dwc:institutional_code" xlink:type="simple">CMNH</named-content>).</p></caption><graphic xmlns:xlink="http://www.w3.org/1999/xlink" xlink:href="zookeys-982-033-g020.jpg" position="float" orientation="portrait" xlink:type="simple" id="oo_470520.jpg"><uri content-type="original_file" xlink:type="simple">https://binary.pensoft.net/fig/470520</uri></graphic></fig><fig id="F21" position="float" orientation="portrait"><object-id xmlns:xlink="http://www.w3.org/1999/xlink" content-type="doi" xlink:type="simple">10.3897/zookeys.982.52363.figure21</object-id><object-id xmlns:xlink="http://www.w3.org/1999/xlink" content-type="arpha" xlink:type="simple">5ECF4832-BEFC-53D3-B9F3-00DDA31028DE</object-id><label>Figure 21.</label><caption><p><italic><tp:taxon-name><tp:taxon-name-part taxon-name-part-type="genus" reg="Clepsis">Clepsis</tp:taxon-name-part></tp:taxon-name></italic> and <italic><tp:taxon-name><tp:taxon-name-part taxon-name-part-type="genus" reg="Mictopsichia">Mictopsichia</tp:taxon-name-part></tp:taxon-name></italic> group of genera female genitalia. Not to scale. <bold>A</bold><italic><tp:taxon-name><tp:taxon-name-part taxon-name-part-type="genus" reg="Clepsis">Cle.</tp:taxon-name-part> <tp:taxon-name-part taxon-name-part-type="species" reg="deroni">deroni</tp:taxon-name-part></tp:taxon-name></italic> sp. nov. holotype, Dominican Republic. KAA <abbrev xmlns:xlink="http://www.w3.org/1999/xlink" xlink:title="dissection" id="ABBRID0EWNIM" xlink:type="simple">diss</abbrev>. #0058 (<named-content xmlns:xlink="http://www.w3.org/1999/xlink" content-type="dwc:institutional_code" xlink:type="simple">CMNH</named-content>) <bold>B</bold><italic><tp:taxon-name><tp:taxon-name-part taxon-name-part-type="genus" reg="Clepsis">Cle.</tp:taxon-name-part> <tp:taxon-name-part taxon-name-part-type="species" reg="jamesstewarti">jamesstewarti</tp:taxon-name-part></tp:taxon-name></italic> sp. nov. holotype, Dominican Republic. KAA <abbrev xmlns:xlink="http://www.w3.org/1999/xlink" xlink:title="dissection" id="ABBRID0EMOIM" xlink:type="simple">diss</abbrev>. #0149 (<named-content xmlns:xlink="http://www.w3.org/1999/xlink" content-type="dwc:institutional_code" xlink:type="simple">CMNH</named-content>) <bold>C</bold><italic><tp:taxon-name><tp:taxon-name-part taxon-name-part-type="genus" reg="Clepsis">Cle.</tp:taxon-name-part> <tp:taxon-name-part taxon-name-part-type="species" reg="peroniae">peroniae</tp:taxon-name-part></tp:taxon-name></italic> sp. nov. holotype, Dominican Republic. KAA <abbrev xmlns:xlink="http://www.w3.org/1999/xlink" xlink:title="dissection" id="ABBRID0ECPIM" xlink:type="simple">diss</abbrev>. #0140 (<named-content xmlns:xlink="http://www.w3.org/1999/xlink" content-type="dwc:institutional_code" xlink:type="simple">USNM</named-content>) <bold>D</bold><italic><tp:taxon-name><tp:taxon-name-part taxon-name-part-type="genus" reg="Clepsis">Cle.</tp:taxon-name-part> <tp:taxon-name-part taxon-name-part-type="species" reg="davisi">davisi</tp:taxon-name-part></tp:taxon-name></italic> sp. nov. holotype, Guadeloupe. KAA <abbrev xmlns:xlink="http://www.w3.org/1999/xlink" xlink:title="dissection" id="ABBRID0EYPIM" xlink:type="simple">diss</abbrev>. #0183 (<named-content xmlns:xlink="http://www.w3.org/1999/xlink" content-type="dwc:institutional_code" xlink:type="simple">CUIC</named-content>) <bold>E</bold><italic><tp:taxon-name><tp:taxon-name-part taxon-name-part-type="genus" reg="Mictocommosis">Mictocommosis</tp:taxon-name-part> <tp:taxon-name-part taxon-name-part-type="species" reg="lesleyae">lesleyae</tp:taxon-name-part></tp:taxon-name></italic> sp. nov. paratype, Dominican Republic. KAA <abbrev xmlns:xlink="http://www.w3.org/1999/xlink" xlink:title="dissection" id="ABBRID0EOQIM" xlink:type="simple">diss</abbrev>. #0175 (<named-content xmlns:xlink="http://www.w3.org/1999/xlink" content-type="dwc:institutional_code" xlink:type="simple">CMNH</named-content>) <bold>F</bold><italic><tp:taxon-name><tp:taxon-name-part taxon-name-part-type="genus" reg="Mictopsichia">Mictopsichia</tp:taxon-name-part> <tp:taxon-name-part taxon-name-part-type="species" reg="cubae">cubae</tp:taxon-name-part></tp:taxon-name></italic>, Dominican Republic. KAA <abbrev xmlns:xlink="http://www.w3.org/1999/xlink" xlink:title="dissection" id="ABBRID0EERIM" xlink:type="simple">diss</abbrev>. #0196 (<named-content xmlns:xlink="http://www.w3.org/1999/xlink" content-type="dwc:institutional_code" xlink:type="simple">CMNH</named-content>) <bold>G</bold><italic><tp:taxon-name><tp:taxon-name-part taxon-name-part-type="genus" reg="Mictopsichia">Mictopsichia</tp:taxon-name-part> <tp:taxon-name-part taxon-name-part-type="species" reg="nyhllinda">nyhllinda</tp:taxon-name-part></tp:taxon-name></italic> sp. nov. paratype, Dominican Republic. KAA <abbrev xmlns:xlink="http://www.w3.org/1999/xlink" xlink:title="dissection" id="ABBRID0E1RIM" xlink:type="simple">diss</abbrev>. #0199 (<named-content xmlns:xlink="http://www.w3.org/1999/xlink" content-type="dwc:institutional_code" xlink:type="simple">CMNH</named-content>).</p></caption><graphic xmlns:xlink="http://www.w3.org/1999/xlink" xlink:href="zookeys-982-033-g021.jpg" position="float" orientation="portrait" xlink:type="simple" id="oo_470521.jpg"><uri content-type="original_file" xlink:type="simple">https://binary.pensoft.net/fig/470521</uri></graphic></fig><fig id="F27" position="float" orientation="portrait"><object-id xmlns:xlink="http://www.w3.org/1999/xlink" content-type="doi" xlink:type="simple">10.3897/zookeys.982.52363.figure27</object-id><object-id xmlns:xlink="http://www.w3.org/1999/xlink" content-type="arpha" xlink:type="simple">34EF5EE4-9ECE-543E-A850-F939AF0C23D1</object-id><label>Figure 27.</label><caption><p><italic><tp:taxon-name><tp:taxon-name-part taxon-name-part-type="genus" reg="Clepsis">Clepsis</tp:taxon-name-part></tp:taxon-name></italic>, <italic><tp:taxon-name><tp:taxon-name-part taxon-name-part-type="genus" reg="Mictocommosis">Mictocommosis</tp:taxon-name-part></tp:taxon-name></italic> and <italic><tp:taxon-name><tp:taxon-name-part taxon-name-part-type="genus" reg="Rubropsichia">Rubropsichia</tp:taxon-name-part></tp:taxon-name></italic> species distributions. Legend inset.</p></caption><graphic xmlns:xlink="http://www.w3.org/1999/xlink" xlink:href="zookeys-982-033-g027.jpg" position="float" orientation="portrait" xlink:type="simple" id="oo_470527.jpg"><uri content-type="original_file" xlink:type="simple">https://binary.pensoft.net/fig/470527</uri></graphic></fig></tp:treatment-sec><ref-list><ref id="B47"><mixed-citation xmlns:xlink="http://www.w3.org/1999/xlink" xlink:type="simple"><person-group><name name-style="western"><surname>Razowski</surname><given-names>J</given-names></name></person-group> (<year>2009</year>) <article-title>Revision of <italic><tp:taxon-name><tp:taxon-name-part taxon-name-part-type="genus">Mictopsichia</tp:taxon-name-part></tp:taxon-name></italic> Hübner with descriptions of new species and two new genera (<tp:taxon-name><tp:taxon-name-part taxon-name-part-type="order">Lepidoptera</tp:taxon-name-part></tp:taxon-name>: <tp:taxon-name><tp:taxon-name-part taxon-name-part-type="family">Tortricidae</tp:taxon-name-part></tp:taxon-name>).</article-title><source>Polish Journal of Entomology</source><volume>78</volume>(<issue>3</issue>): <fpage>223</fpage>–<lpage>252</lpage>.</mixed-citation></ref><ref id="B13"><mixed-citation xmlns:xlink="http://www.w3.org/1999/xlink" xlink:type="simple"><person-group><name name-style="western"><surname>Diakonoff</surname><given-names>A</given-names></name></person-group> (<year>1977</year>) <article-title>Rearrangement of certain <tp:taxon-name><tp:taxon-name-part taxon-name-part-type="family">Glyphipterygidae</tp:taxon-name-part></tp:taxon-name><italic>sensu</italic> Meyrick, 1913, with descriptions of new taxa (<tp:taxon-name><tp:taxon-name-part taxon-name-part-type="order">Lepidoptera</tp:taxon-name-part></tp:taxon-name>).</article-title><source>Zoologische Verhandelingen</source><volume>158</volume>: <fpage>1</fpage>–<lpage>55</lpage>.</mixed-citation></ref></ref-list></tp:taxon-treatment>
