# Supplementary material for: A taxonomic revision of the Archipini of the Caribbean (Lepidoptera, Tortricidae, Tortricinae)
Source: Zookeys. 2020 Nov 2;982:33–147. doi: 10.3897/zookeys.982.52363 (PMC7652813; doi:10.3897/zookeys.982.52363)
Supplement: XML Treatment for Mictopsichia [file zookeys.982.52363-treatment40.xml]

<!DOCTYPE tp:taxon-treatment
  PUBLIC "-//TaxonX//DTD Taxonomic Treatment Publishing DTD v0 20100105//EN" "tax-treatment-NSO.dtd">
<tp:taxon-treatment xmlns:tp="http://www.plazi.org/taxpub"><tp:treatment-meta><kwd-group><label>Taxon classification</label><kwd><named-content xmlns:xlink="http://www.w3.org/1999/xlink" content-type="kingdom">Animalia</named-content></kwd><kwd><named-content xmlns:xlink="http://www.w3.org/1999/xlink" content-type="order">Lepidoptera</named-content></kwd><kwd><named-content xmlns:xlink="http://www.w3.org/1999/xlink" content-type="family">Tortricidae</named-content></kwd></kwd-group><mixed-citation publication-type="journal"><person-group><name><surname>Austin</surname><given-names>Kyhl A.</given-names></name><name><surname>Dombroskie</surname><given-names>Jason J.</given-names></name></person-group><article-title>A taxonomic revision of the <tp:taxon-name><tp:taxon-name-part taxon-name-part-type="tribe">Archipini</tp:taxon-name-part></tp:taxon-name> of the Caribbean (<tp:taxon-name><tp:taxon-name-part taxon-name-part-type="order">Lepidoptera</tp:taxon-name-part></tp:taxon-name>, <tp:taxon-name><tp:taxon-name-part taxon-name-part-type="family">Tortricidae</tp:taxon-name-part></tp:taxon-name>, <tp:taxon-name><tp:taxon-name-part taxon-name-part-type="subfamily">Tortricinae</tp:taxon-name-part></tp:taxon-name>)</article-title><source>Zookeys</source><day>02</day><month>11</month><year>2020</year><volume>982</volume><fpage>33</fpage><lpage>147</lpage><pub-id pub-id-type="doi">10.3897/zookeys.982.52363</pub-id></mixed-citation></tp:treatment-meta><tp:nomenclature><tp:taxon-name><object-id xmlns:xlink="http://www.w3.org/1999/xlink" content-type="arpha" xlink:type="simple">ADFC0523-BDFC-58B9-8F42-B2DFB47A27FC</object-id>
              <tp:taxon-name-part taxon-name-part-type="genus" reg="Mictopsichia">Mictopsichia</tp:taxon-name-part>
            </tp:taxon-name><tp:taxon-authority>Hübner, [1825] 1816</tp:taxon-authority></tp:nomenclature><tp:treatment-sec sec-type="type species" id="SECID0EXQGM"><title>Type species.</title><p><tp:taxon-name><tp:taxon-name-part taxon-name-part-type="genus" reg="Phalaena">Phalaena</tp:taxon-name-part> (<tp:taxon-name-part taxon-name-part-type="subgenus" reg="Tortrix">Tortrix</tp:taxon-name-part>) <tp:taxon-name-part taxon-name-part-type="species" reg="hubneriana">hubneriana</tp:taxon-name-part></tp:taxon-name> Stoll, 1791</p><p><italic><tp:taxon-name><tp:taxon-name-part taxon-name-part-type="genus" reg="Mictopsichia">Mictopsichia</tp:taxon-name-part></tp:taxon-name></italic> [1825] 1816: 374</p><p><italic><tp:taxon-name><tp:taxon-name-part taxon-name-part-type="genus" reg="Micropsichia">Micropsichia</tp:taxon-name-part></tp:taxon-name></italic> Agassiz, 1848 (misspelling): 674</p><p><italic><tp:taxon-name><tp:taxon-name-part taxon-name-part-type="genus" reg="Micropsychia">Micropsychia</tp:taxon-name-part></tp:taxon-name></italic> Agassiz, 1848 (misspelling): 674</p><p><italic><tp:taxon-name><tp:taxon-name-part taxon-name-part-type="genus" reg="Mictopsychia">Mictopsychia</tp:taxon-name-part></tp:taxon-name></italic> Riley, 1889 (misspelling): 158</p><p><italic><tp:taxon-name><tp:taxon-name-part taxon-name-part-type="genus" reg="Mictropsichia">Mictropsichia</tp:taxon-name-part></tp:taxon-name></italic> Heppner, 1978 (misspelling): 53</p></tp:treatment-sec><tp:treatment-sec sec-type="remarks" id="SECID0EYSGM"><title>Remarks.</title><p>The following description is specific to the two species of Caribbean <italic><tp:taxon-name><tp:taxon-name-part taxon-name-part-type="genus" reg="Mictopsichia">Mictopsichia</tp:taxon-name-part></tp:taxon-name></italic>. Some characters mentioned may not apply to <italic><tp:taxon-name><tp:taxon-name-part taxon-name-part-type="genus" reg="Mictopsichia">Mictopsichia</tp:taxon-name-part> <tp:taxon-name-part taxon-name-part-type="species" reg="jamaicana">jamaicana</tp:taxon-name-part></tp:taxon-name></italic> Razowski, 2009, which we were unable to examine. The majority of <italic><tp:taxon-name><tp:taxon-name-part taxon-name-part-type="genus" reg="Mictopsichia">Mictopsichia</tp:taxon-name-part></tp:taxon-name></italic>, including the Caribbean species, may not be conspecific with <tp:taxon-name><tp:taxon-name-part taxon-name-part-type="genus" reg="Phalaena">Phalaena</tp:taxon-name-part> (<tp:taxon-name-part taxon-name-part-type="subgenus" reg="Tortrix">Tortrix</tp:taxon-name-part>) <tp:taxon-name-part taxon-name-part-type="species" reg="hubneriana">hubneriana</tp:taxon-name-part></tp:taxon-name>, the type species of <italic><tp:taxon-name><tp:taxon-name-part taxon-name-part-type="genus" reg="Mictopsichia">Mictopsichia</tp:taxon-name-part></tp:taxon-name></italic> Hübner, [1825] 1816. See the comments below the <italic><tp:taxon-name><tp:taxon-name-part taxon-name-part-type="genus" reg="Mictopsichia">Mictopsichia</tp:taxon-name-part></tp:taxon-name></italic> key and remarks under <italic><tp:taxon-name><tp:taxon-name-part taxon-name-part-type="genus" reg="Mictocommosis">Mictocommosis</tp:taxon-name-part> <tp:taxon-name-part taxon-name-part-type="species" reg="lesleyae">lesleyae</tp:taxon-name-part></tp:taxon-name></italic>.</p></tp:treatment-sec><tp:treatment-sec sec-type="redescription" id="SECID0E5UGM"><title>Redescription.</title><p>Labial palpus approximately width of compound eye; ocellus large, separated from reduced compound eye by approximately width of ocellus; chaetosemata 0.25–0.75 × length of scales on vertex; dorsal surface of metathorax with dark silver scaling; foreleg significantly shorter than midleg and hindleg; forewing and hindwing pattern (Fig. <xref ref-type="fig" rid="F13">13D–G</xref>; <xref ref-type="bibr" rid="B47">Razowski 2009</xref>: fig. 55) unlikely to be confused with any other Caribbean tortricid. Male genitalia (Fig. <xref ref-type="fig" rid="F20">20F, G</xref>) with uncus obsolete, socii composed of dorsally setose, acutely-pointed processes; gnathos composed of broad, laterally-rounded, quadrate mesal process; transtilla obsolete; valvae elongate and densely setose, with broad, scale-like setae present along ventral margin, thin hair-like setae scattered over entire surface, but most densely clustered along dorsal margin at 0.5 × length; submedian belt with several tooth-like dorsal projections. Female genitalia (Fig. <xref ref-type="fig" rid="F21">21F, G</xref>; <xref ref-type="bibr" rid="B47">Razowski 2009</xref>: fig. 39) with papillae anales slender (triangular in <italic><tp:taxon-name><tp:taxon-name-part taxon-name-part-type="genus" reg="Mictopsichia">Mictopsichia</tp:taxon-name-part> <tp:taxon-name-part taxon-name-part-type="species" reg="jamaicana">jamaicana</tp:taxon-name-part></tp:taxon-name></italic>), elongate, laterally-directed anteriorly; sterigma broad posteriorly, much more constricted and very deep anteriorly (except in <italic><tp:taxon-name><tp:taxon-name-part taxon-name-part-type="genus" reg="Mictopsichia">Mictopsichia</tp:taxon-name-part> <tp:taxon-name-part taxon-name-part-type="species" reg="jamaicana">jamaicana</tp:taxon-name-part></tp:taxon-name></italic>); ostium similar in width to anterior portion of sterigma, colliculum a uniformly broad, ring-like structure (absent in <italic><tp:taxon-name><tp:taxon-name-part taxon-name-part-type="genus" reg="Mictopsichia">Mictopsichia</tp:taxon-name-part> <tp:taxon-name-part taxon-name-part-type="species" reg="jamaicana">jamaicana</tp:taxon-name-part></tp:taxon-name></italic>); ductus bursae of uniform width; ductus seminalis arising at base of ductus bursae; sterigma well-developed, with or without parallel distinct rows of scobinations along wall of ductus bursae; capitulum absent; elongate basal plate present in <italic><tp:taxon-name><tp:taxon-name-part taxon-name-part-type="genus" reg="Mictopsichia">Mictopsichia</tp:taxon-name-part> <tp:taxon-name-part taxon-name-part-type="species" reg="jamaicana">jamaicana</tp:taxon-name-part></tp:taxon-name></italic>.</p><fig id="F18" position="float" orientation="portrait"><object-id xmlns:xlink="http://www.w3.org/1999/xlink" content-type="doi" xlink:type="simple">10.3897/zookeys.982.52363.figure18</object-id><object-id xmlns:xlink="http://www.w3.org/1999/xlink" content-type="arpha" xlink:type="simple">55F66DCA-5E5B-57D7-AF48-DDFC1A98390F</object-id><label>Figure 18.</label><caption><p><italic><tp:taxon-name><tp:taxon-name-part taxon-name-part-type="genus" reg="Claduncaria">Claduncaria</tp:taxon-name-part></tp:taxon-name></italic> male genitalia. Not to scale. <bold>A</bold><italic><tp:taxon-name><tp:taxon-name-part taxon-name-part-type="genus" reg="Claduncaria">Cla.</tp:taxon-name-part> <tp:taxon-name-part taxon-name-part-type="species" reg="maestrana">maestrana</tp:taxon-name-part></tp:taxon-name></italic>, Cuba. KAA <abbrev xmlns:xlink="http://www.w3.org/1999/xlink" xlink:title="dissection" id="ABBRID0EAYGM" xlink:type="simple">diss</abbrev>. #0150 (<abbrev xmlns:xlink="http://www.w3.org/1999/xlink" xlink:title="Vitor Becker Collection, Camacan, Bahia, Brazil" id="ABBRID0EEYGM" xlink:type="simple">VBC</abbrev>) <bold>B</bold><italic><tp:taxon-name><tp:taxon-name-part taxon-name-part-type="genus" reg="Claduncaria">Cla.</tp:taxon-name-part> <tp:taxon-name-part taxon-name-part-type="species" reg="ochrochlaena">ochrochlaena</tp:taxon-name-part></tp:taxon-name></italic>, Dominican Republic. KAA <abbrev xmlns:xlink="http://www.w3.org/1999/xlink" xlink:title="dissection" id="ABBRID0EVYGM" xlink:type="simple">diss</abbrev>. #0120 (<named-content xmlns:xlink="http://www.w3.org/1999/xlink" content-type="dwc:institutional_code" xlink:type="simple">CMNH</named-content>) <bold>C</bold><italic><tp:taxon-name><tp:taxon-name-part taxon-name-part-type="genus" reg="Claduncaria">Cla.</tp:taxon-name-part> <tp:taxon-name-part taxon-name-part-type="species" reg="rawlinsana">rawlinsana</tp:taxon-name-part></tp:taxon-name></italic> sp. nov. paratype, Dominican Republic. KAA <abbrev xmlns:xlink="http://www.w3.org/1999/xlink" xlink:title="dissection" id="ABBRID0ELZGM" xlink:type="simple">diss</abbrev>. #0121 (<named-content xmlns:xlink="http://www.w3.org/1999/xlink" content-type="dwc:institutional_code" xlink:type="simple">CUIC</named-content>) <bold>D</bold><italic><tp:taxon-name><tp:taxon-name-part taxon-name-part-type="genus" reg="Claduncaria">Cla.</tp:taxon-name-part> <tp:taxon-name-part taxon-name-part-type="species" reg="rufochlaena">rufochlaena</tp:taxon-name-part></tp:taxon-name></italic> holotype, Jamaica. Razowski <abbrev xmlns:xlink="http://www.w3.org/1999/xlink" xlink:title="dissection" id="ABBRID0EB1GM" xlink:type="simple">diss</abbrev>. #12275 (<named-content xmlns:xlink="http://www.w3.org/1999/xlink" content-type="dwc:institutional_code" xlink:type="simple">CMNH</named-content>) <bold>E</bold><italic><tp:taxon-name><tp:taxon-name-part taxon-name-part-type="genus" reg="Claduncaria">Cla.</tp:taxon-name-part> <tp:taxon-name-part taxon-name-part-type="species" reg="mesosignaria">mesosignaria</tp:taxon-name-part></tp:taxon-name></italic>, Dominican Republic. KAA <abbrev xmlns:xlink="http://www.w3.org/1999/xlink" xlink:title="dissection" id="ABBRID0EX1GM" xlink:type="simple">diss</abbrev>. #0112 (<named-content xmlns:xlink="http://www.w3.org/1999/xlink" content-type="dwc:institutional_code" xlink:type="simple">CMNH</named-content>) <bold>F</bold><italic><tp:taxon-name><tp:taxon-name-part taxon-name-part-type="genus" reg="Claduncaria">Cla.</tp:taxon-name-part> <tp:taxon-name-part taxon-name-part-type="species" reg="minisignaria">minisignaria</tp:taxon-name-part></tp:taxon-name></italic>, Dominican Republic. Razowski <abbrev xmlns:xlink="http://www.w3.org/1999/xlink" xlink:title="dissection" id="ABBRID0EN2GM" xlink:type="simple">diss</abbrev>. #10703 (<named-content xmlns:xlink="http://www.w3.org/1999/xlink" content-type="dwc:institutional_code" xlink:type="simple">CMNH</named-content>) <bold>G</bold><italic><tp:taxon-name><tp:taxon-name-part taxon-name-part-type="genus" reg="Claduncaria">Cla.</tp:taxon-name-part> <tp:taxon-name-part taxon-name-part-type="species" reg="taino">taino</tp:taxon-name-part></tp:taxon-name></italic> sp. nov. paratype, Dominican Republic. KAA <abbrev xmlns:xlink="http://www.w3.org/1999/xlink" xlink:title="dissection" id="ABBRID0ED3GM" xlink:type="simple">diss</abbrev>. #0119 (<named-content xmlns:xlink="http://www.w3.org/1999/xlink" content-type="dwc:institutional_code" xlink:type="simple">CMNH</named-content>).</p></caption><graphic xmlns:xlink="http://www.w3.org/1999/xlink" xlink:href="zookeys-982-033-g018.jpg" position="float" orientation="portrait" xlink:type="simple" id="oo_470518.jpg"><uri content-type="original_file" xlink:type="simple">https://binary.pensoft.net/fig/470518</uri></graphic></fig></tp:treatment-sec><tp:treatment-sec><!--Section generated to contain objects referenced in tp:taxon-treatment.--><fig id="F13" position="float" orientation="portrait"><object-id xmlns:xlink="http://www.w3.org/1999/xlink" content-type="doi" xlink:type="simple">10.3897/zookeys.982.52363.figure13</object-id><object-id xmlns:xlink="http://www.w3.org/1999/xlink" content-type="arpha" xlink:type="simple">73E8B6C7-8E85-57DF-BDF4-E90C1A14F8E2</object-id><label>Figure 13.</label><caption><p><italic><tp:taxon-name><tp:taxon-name-part taxon-name-part-type="genus" reg="Mictopsichia">Mictopsichia</tp:taxon-name-part></tp:taxon-name></italic> group of genera. <bold>A</bold><italic><tp:taxon-name><tp:taxon-name-part taxon-name-part-type="genus" reg="Rubropsichia">Rubropsichia</tp:taxon-name-part> <tp:taxon-name-part taxon-name-part-type="species" reg="santaremana">santaremana</tp:taxon-name-part></tp:taxon-name></italic>, ♂, Grenada (<named-content xmlns:xlink="http://www.w3.org/1999/xlink" content-type="dwc:institutional_code" xlink:type="simple">BMNH</named-content>) <bold>B</bold><italic><tp:taxon-name><tp:taxon-name-part taxon-name-part-type="genus" reg="Mictocommosis">Mictocommosis</tp:taxon-name-part> <tp:taxon-name-part taxon-name-part-type="species" reg="lesleyae">lesleyae</tp:taxon-name-part></tp:taxon-name></italic> sp. nov. paratype, ♀, Dominican Republic (<named-content xmlns:xlink="http://www.w3.org/1999/xlink" content-type="dwc:institutional_code" xlink:type="simple">CUIC</named-content>) <bold>C</bold><italic><tp:taxon-name><tp:taxon-name-part taxon-name-part-type="genus" reg="Mictocommosis">Mictocommosis</tp:taxon-name-part> <tp:taxon-name-part taxon-name-part-type="species" reg="lesleyae">lesleyae</tp:taxon-name-part></tp:taxon-name></italic> sp. nov. holotype ♂, Dominican Republic (<named-content xmlns:xlink="http://www.w3.org/1999/xlink" content-type="dwc:institutional_code" xlink:type="simple">CMNH</named-content>). <bold>D</bold><italic><tp:taxon-name><tp:taxon-name-part taxon-name-part-type="genus" reg="Mictopsichia">Mictopsichia</tp:taxon-name-part> <tp:taxon-name-part taxon-name-part-type="species" reg="cubae">cubae</tp:taxon-name-part></tp:taxon-name></italic> ♂, Dominican Republic (<named-content xmlns:xlink="http://www.w3.org/1999/xlink" content-type="dwc:institutional_code" xlink:type="simple">CMNH</named-content>) <bold>E</bold><italic><tp:taxon-name><tp:taxon-name-part taxon-name-part-type="genus" reg="Mictopsichia">Mictopsichia</tp:taxon-name-part> <tp:taxon-name-part taxon-name-part-type="species" reg="cubae">cubae</tp:taxon-name-part></tp:taxon-name></italic> ♀, Dominican Republic (<named-content xmlns:xlink="http://www.w3.org/1999/xlink" content-type="dwc:institutional_code" xlink:type="simple">CMNH</named-content>) <bold>F</bold><italic><tp:taxon-name><tp:taxon-name-part taxon-name-part-type="genus" reg="Mictopsichia">Mictopsichia</tp:taxon-name-part> <tp:taxon-name-part taxon-name-part-type="species" reg="nyhllinda">nyhllinda</tp:taxon-name-part></tp:taxon-name></italic> sp. nov. holotype ♂, Dominican Republic <bold>G</bold><italic><tp:taxon-name><tp:taxon-name-part taxon-name-part-type="genus" reg="Mictopsichia">Mictopsichia</tp:taxon-name-part> <tp:taxon-name-part taxon-name-part-type="species" reg="nyhllinda">nyhllinda</tp:taxon-name-part></tp:taxon-name></italic> sp. nov. paratype ♀ Dominican Republic (<named-content xmlns:xlink="http://www.w3.org/1999/xlink" content-type="dwc:institutional_code" xlink:type="simple">CMNH</named-content>).</p></caption><graphic xmlns:xlink="http://www.w3.org/1999/xlink" xlink:href="zookeys-982-033-g013.jpg" position="float" orientation="portrait" xlink:type="simple" id="oo_470513.jpg"><uri content-type="original_file" xlink:type="simple">https://binary.pensoft.net/fig/470513</uri></graphic></fig><fig id="F20" position="float" orientation="portrait"><object-id xmlns:xlink="http://www.w3.org/1999/xlink" content-type="doi" xlink:type="simple">10.3897/zookeys.982.52363.figure20</object-id><object-id xmlns:xlink="http://www.w3.org/1999/xlink" content-type="arpha" xlink:type="simple">23895479-623D-5CA4-A4C9-2153AE31297E</object-id><label>Figure 20.</label><caption><p><italic><tp:taxon-name><tp:taxon-name-part taxon-name-part-type="genus" reg="Clepsis">Clepsis</tp:taxon-name-part></tp:taxon-name></italic> and <italic><tp:taxon-name><tp:taxon-name-part taxon-name-part-type="genus" reg="Mictopsichia">Mictopsichia</tp:taxon-name-part></tp:taxon-name></italic> group of genera male genitalia. Phallus inset. Not to scale. <bold>A</bold><italic><tp:taxon-name><tp:taxon-name-part taxon-name-part-type="genus" reg="Clepsis">Cle.</tp:taxon-name-part> <tp:taxon-name-part taxon-name-part-type="species" reg="deroni">deroni</tp:taxon-name-part></tp:taxon-name></italic> sp. nov. paratype, Dominican Republic. KAA <abbrev xmlns:xlink="http://www.w3.org/1999/xlink" xlink:title="dissection" id="ABBRID0EBIIM" xlink:type="simple">diss</abbrev>. #0057 (<named-content xmlns:xlink="http://www.w3.org/1999/xlink" content-type="dwc:institutional_code" xlink:type="simple">CMNH</named-content>) <bold>B</bold><italic><tp:taxon-name><tp:taxon-name-part taxon-name-part-type="genus" reg="Clepsis">Cle.</tp:taxon-name-part> <tp:taxon-name-part taxon-name-part-type="species" reg="jamesstewarti">jamesstewarti</tp:taxon-name-part></tp:taxon-name></italic> sp. nov. paratype, Dominican Republic. KAA <abbrev xmlns:xlink="http://www.w3.org/1999/xlink" xlink:title="dissection" id="ABBRID0EXIIM" xlink:type="simple">diss</abbrev>. #0143 (<named-content xmlns:xlink="http://www.w3.org/1999/xlink" content-type="dwc:institutional_code" xlink:type="simple">CMNH</named-content>) <bold>C</bold><italic><tp:taxon-name><tp:taxon-name-part taxon-name-part-type="genus" reg="Clepsis">Cle.</tp:taxon-name-part> <tp:taxon-name-part taxon-name-part-type="species" reg="davisi">davisi</tp:taxon-name-part></tp:taxon-name></italic> sp. nov. paratype, Guadeloupe. KAA <abbrev xmlns:xlink="http://www.w3.org/1999/xlink" xlink:title="dissection" id="ABBRID0ENJIM" xlink:type="simple">diss</abbrev>. #0184 (<named-content xmlns:xlink="http://www.w3.org/1999/xlink" content-type="dwc:institutional_code" xlink:type="simple">CUIC</named-content>) <bold>D</bold><italic><tp:taxon-name><tp:taxon-name-part taxon-name-part-type="genus" reg="Rubropsichia">Rubropsichia</tp:taxon-name-part> <tp:taxon-name-part taxon-name-part-type="species" reg="santaremana">santaremana</tp:taxon-name-part></tp:taxon-name></italic>, Grenada. KAA <abbrev xmlns:xlink="http://www.w3.org/1999/xlink" xlink:title="dissection" id="ABBRID0EDKIM" xlink:type="simple">diss</abbrev>. #0133 (<named-content xmlns:xlink="http://www.w3.org/1999/xlink" content-type="dwc:institutional_code" xlink:type="simple">BMNH</named-content>) <bold>E</bold><italic><tp:taxon-name><tp:taxon-name-part taxon-name-part-type="genus" reg="Mictocommosis">Mictocommosis</tp:taxon-name-part> <tp:taxon-name-part taxon-name-part-type="species" reg="lesleyae">lesleyae</tp:taxon-name-part></tp:taxon-name></italic> sp. nov. holotype, Dominican Republic. KAA <abbrev xmlns:xlink="http://www.w3.org/1999/xlink" xlink:title="dissection" id="ABBRID0EZKIM" xlink:type="simple">diss</abbrev>. #0173 (<named-content xmlns:xlink="http://www.w3.org/1999/xlink" content-type="dwc:institutional_code" xlink:type="simple">CMNH</named-content>) <bold>F</bold><italic><tp:taxon-name><tp:taxon-name-part taxon-name-part-type="genus" reg="Mictopsichia">Mictopsichia</tp:taxon-name-part> <tp:taxon-name-part taxon-name-part-type="species" reg="cubae">cubae</tp:taxon-name-part></tp:taxon-name></italic>, Dominican Republic. KAA <abbrev xmlns:xlink="http://www.w3.org/1999/xlink" xlink:title="dissection" id="ABBRID0EPLIM" xlink:type="simple">diss</abbrev>. #0130 (<named-content xmlns:xlink="http://www.w3.org/1999/xlink" content-type="dwc:institutional_code" xlink:type="simple">CMNH</named-content>) <bold>G</bold><italic><tp:taxon-name><tp:taxon-name-part taxon-name-part-type="genus" reg="Mictopsichia">Mictopsichia</tp:taxon-name-part> <tp:taxon-name-part taxon-name-part-type="species" reg="nyhllinda">nyhllinda</tp:taxon-name-part></tp:taxon-name></italic> sp. nov. holotype, Dominican Republic. KAA <abbrev xmlns:xlink="http://www.w3.org/1999/xlink" xlink:title="dissection" id="ABBRID0EFMIM" xlink:type="simple">diss</abbrev>. #0200; scaled tergite VIII left intact (<named-content xmlns:xlink="http://www.w3.org/1999/xlink" content-type="dwc:institutional_code" xlink:type="simple">CMNH</named-content>).</p></caption><graphic xmlns:xlink="http://www.w3.org/1999/xlink" xlink:href="zookeys-982-033-g020.jpg" position="float" orientation="portrait" xlink:type="simple" id="oo_470520.jpg"><uri content-type="original_file" xlink:type="simple">https://binary.pensoft.net/fig/470520</uri></graphic></fig><fig id="F21" position="float" orientation="portrait"><object-id xmlns:xlink="http://www.w3.org/1999/xlink" content-type="doi" xlink:type="simple">10.3897/zookeys.982.52363.figure21</object-id><object-id xmlns:xlink="http://www.w3.org/1999/xlink" content-type="arpha" xlink:type="simple">5ECF4832-BEFC-53D3-B9F3-00DDA31028DE</object-id><label>Figure 21.</label><caption><p><italic><tp:taxon-name><tp:taxon-name-part taxon-name-part-type="genus" reg="Clepsis">Clepsis</tp:taxon-name-part></tp:taxon-name></italic> and <italic><tp:taxon-name><tp:taxon-name-part taxon-name-part-type="genus" reg="Mictopsichia">Mictopsichia</tp:taxon-name-part></tp:taxon-name></italic> group of genera female genitalia. Not to scale. <bold>A</bold><italic><tp:taxon-name><tp:taxon-name-part taxon-name-part-type="genus" reg="Clepsis">Cle.</tp:taxon-name-part> <tp:taxon-name-part taxon-name-part-type="species" reg="deroni">deroni</tp:taxon-name-part></tp:taxon-name></italic> sp. nov. holotype, Dominican Republic. KAA <abbrev xmlns:xlink="http://www.w3.org/1999/xlink" xlink:title="dissection" id="ABBRID0EWNIM" xlink:type="simple">diss</abbrev>. #0058 (<named-content xmlns:xlink="http://www.w3.org/1999/xlink" content-type="dwc:institutional_code" xlink:type="simple">CMNH</named-content>) <bold>B</bold><italic><tp:taxon-name><tp:taxon-name-part taxon-name-part-type="genus" reg="Clepsis">Cle.</tp:taxon-name-part> <tp:taxon-name-part taxon-name-part-type="species" reg="jamesstewarti">jamesstewarti</tp:taxon-name-part></tp:taxon-name></italic> sp. nov. holotype, Dominican Republic. KAA <abbrev xmlns:xlink="http://www.w3.org/1999/xlink" xlink:title="dissection" id="ABBRID0EMOIM" xlink:type="simple">diss</abbrev>. #0149 (<named-content xmlns:xlink="http://www.w3.org/1999/xlink" content-type="dwc:institutional_code" xlink:type="simple">CMNH</named-content>) <bold>C</bold><italic><tp:taxon-name><tp:taxon-name-part taxon-name-part-type="genus" reg="Clepsis">Cle.</tp:taxon-name-part> <tp:taxon-name-part taxon-name-part-type="species" reg="peroniae">peroniae</tp:taxon-name-part></tp:taxon-name></italic> sp. nov. holotype, Dominican Republic. KAA <abbrev xmlns:xlink="http://www.w3.org/1999/xlink" xlink:title="dissection" id="ABBRID0ECPIM" xlink:type="simple">diss</abbrev>. #0140 (<named-content xmlns:xlink="http://www.w3.org/1999/xlink" content-type="dwc:institutional_code" xlink:type="simple">USNM</named-content>) <bold>D</bold><italic><tp:taxon-name><tp:taxon-name-part taxon-name-part-type="genus" reg="Clepsis">Cle.</tp:taxon-name-part> <tp:taxon-name-part taxon-name-part-type="species" reg="davisi">davisi</tp:taxon-name-part></tp:taxon-name></italic> sp. nov. holotype, Guadeloupe. KAA <abbrev xmlns:xlink="http://www.w3.org/1999/xlink" xlink:title="dissection" id="ABBRID0EYPIM" xlink:type="simple">diss</abbrev>. #0183 (<named-content xmlns:xlink="http://www.w3.org/1999/xlink" content-type="dwc:institutional_code" xlink:type="simple">CUIC</named-content>) <bold>E</bold><italic><tp:taxon-name><tp:taxon-name-part taxon-name-part-type="genus" reg="Mictocommosis">Mictocommosis</tp:taxon-name-part> <tp:taxon-name-part taxon-name-part-type="species" reg="lesleyae">lesleyae</tp:taxon-name-part></tp:taxon-name></italic> sp. nov. paratype, Dominican Republic. KAA <abbrev xmlns:xlink="http://www.w3.org/1999/xlink" xlink:title="dissection" id="ABBRID0EOQIM" xlink:type="simple">diss</abbrev>. #0175 (<named-content xmlns:xlink="http://www.w3.org/1999/xlink" content-type="dwc:institutional_code" xlink:type="simple">CMNH</named-content>) <bold>F</bold><italic><tp:taxon-name><tp:taxon-name-part taxon-name-part-type="genus" reg="Mictopsichia">Mictopsichia</tp:taxon-name-part> <tp:taxon-name-part taxon-name-part-type="species" reg="cubae">cubae</tp:taxon-name-part></tp:taxon-name></italic>, Dominican Republic. KAA <abbrev xmlns:xlink="http://www.w3.org/1999/xlink" xlink:title="dissection" id="ABBRID0EERIM" xlink:type="simple">diss</abbrev>. #0196 (<named-content xmlns:xlink="http://www.w3.org/1999/xlink" content-type="dwc:institutional_code" xlink:type="simple">CMNH</named-content>) <bold>G</bold><italic><tp:taxon-name><tp:taxon-name-part taxon-name-part-type="genus" reg="Mictopsichia">Mictopsichia</tp:taxon-name-part> <tp:taxon-name-part taxon-name-part-type="species" reg="nyhllinda">nyhllinda</tp:taxon-name-part></tp:taxon-name></italic> sp. nov. paratype, Dominican Republic. KAA <abbrev xmlns:xlink="http://www.w3.org/1999/xlink" xlink:title="dissection" id="ABBRID0E1RIM" xlink:type="simple">diss</abbrev>. #0199 (<named-content xmlns:xlink="http://www.w3.org/1999/xlink" content-type="dwc:institutional_code" xlink:type="simple">CMNH</named-content>).</p></caption><graphic xmlns:xlink="http://www.w3.org/1999/xlink" xlink:href="zookeys-982-033-g021.jpg" position="float" orientation="portrait" xlink:type="simple" id="oo_470521.jpg"><uri content-type="original_file" xlink:type="simple">https://binary.pensoft.net/fig/470521</uri></graphic></fig></tp:treatment-sec><ref-list><ref id="B47"><mixed-citation xmlns:xlink="http://www.w3.org/1999/xlink" xlink:type="simple"><person-group><name name-style="western"><surname>Razowski</surname><given-names>J</given-names></name></person-group> (<year>2009</year>) <article-title>Revision of <italic><tp:taxon-name><tp:taxon-name-part taxon-name-part-type="genus">Mictopsichia</tp:taxon-name-part></tp:taxon-name></italic> Hübner with descriptions of new species and two new genera (<tp:taxon-name><tp:taxon-name-part taxon-name-part-type="order">Lepidoptera</tp:taxon-name-part></tp:taxon-name>: <tp:taxon-name><tp:taxon-name-part taxon-name-part-type="family">Tortricidae</tp:taxon-name-part></tp:taxon-name>).</article-title><source>Polish Journal of Entomology</source><volume>78</volume>(<issue>3</issue>): <fpage>223</fpage>–<lpage>252</lpage>.</mixed-citation></ref></ref-list></tp:taxon-treatment>
