# Supplementary material for: A taxonomic revision of the Archipini of the Caribbean (Lepidoptera, Tortricidae, Tortricinae)
Source: Zookeys. 2020 Nov 2;982:33–147. doi: 10.3897/zookeys.982.52363 (PMC7652813; doi:10.3897/zookeys.982.52363)
Supplement: XML Treatment for Mictopsichia nyhllinda [file zookeys.982.52363-treatment42.xml]

<!DOCTYPE tp:taxon-treatment
  PUBLIC "-//TaxonX//DTD Taxonomic Treatment Publishing DTD v0 20100105//EN" "tax-treatment-NSO.dtd">
<tp:taxon-treatment xmlns:tp="http://www.plazi.org/taxpub"><tp:treatment-meta><kwd-group><label>Taxon classification</label><kwd><named-content xmlns:xlink="http://www.w3.org/1999/xlink" content-type="kingdom">Animalia</named-content></kwd><kwd><named-content xmlns:xlink="http://www.w3.org/1999/xlink" content-type="order">Lepidoptera</named-content></kwd><kwd><named-content xmlns:xlink="http://www.w3.org/1999/xlink" content-type="family">Tortricidae</named-content></kwd></kwd-group><mixed-citation publication-type="journal"><person-group><name><surname>Austin</surname><given-names>Kyhl A.</given-names></name><name><surname>Dombroskie</surname><given-names>Jason J.</given-names></name></person-group><article-title>A taxonomic revision of the <tp:taxon-name><tp:taxon-name-part taxon-name-part-type="tribe">Archipini</tp:taxon-name-part></tp:taxon-name> of the Caribbean (<tp:taxon-name><tp:taxon-name-part taxon-name-part-type="order">Lepidoptera</tp:taxon-name-part></tp:taxon-name>, <tp:taxon-name><tp:taxon-name-part taxon-name-part-type="family">Tortricidae</tp:taxon-name-part></tp:taxon-name>, <tp:taxon-name><tp:taxon-name-part taxon-name-part-type="subfamily">Tortricinae</tp:taxon-name-part></tp:taxon-name>)</article-title><source>Zookeys</source><day>02</day><month>11</month><year>2020</year><volume>982</volume><fpage>33</fpage><lpage>147</lpage><pub-id pub-id-type="doi">10.3897/zookeys.982.52363</pub-id></mixed-citation></tp:treatment-meta><tp:nomenclature><tp:taxon-name><object-id xmlns:xlink="http://www.w3.org/1999/xlink" content-type="arpha" xlink:type="simple">5CCEFD2C-EAD8-5339-8D78-E5E063ECDA3F</object-id>
              <tp:taxon-name-part taxon-name-part-type="genus" reg="Mictopsichia">Mictopsichia</tp:taxon-name-part>
              <tp:taxon-name-part taxon-name-part-type="species" reg="nyhllinda">nyhllinda</tp:taxon-name-part>
              <object-id xmlns:xlink="http://www.w3.org/1999/xlink" content-type="zoobank" xlink:type="simple">http://zoobank.org/F1BF971D-EE5C-4CD4-88DF-43CD8B77826C</object-id>
            </tp:taxon-name><tp:taxon-status xmlns:xlink="http://www.w3.org/1999/xlink" xlink:type="simple">sp. nov.</tp:taxon-status><xref ref-type="fig" rid="F13">Figs 13F, G</xref><xref ref-type="fig" rid="F20">, 20G</xref><xref ref-type="fig" rid="F21">, 21G</xref><xref ref-type="fig" rid="F25">, 25C</xref></tp:nomenclature><tp:treatment-sec sec-type="diagnosis" id="SECID0ED2HM"><title>Diagnosis.</title><p><italic><tp:taxon-name><tp:taxon-name-part taxon-name-part-type="genus" reg="Mictopsichia">Mictopsichia</tp:taxon-name-part> <tp:taxon-name-part taxon-name-part-type="species" reg="nyhllinda">nyhllinda</tp:taxon-name-part></tp:taxon-name></italic> (Fig. <xref ref-type="fig" rid="F13">13F, G</xref>) is most likely to be confused with <italic><tp:taxon-name><tp:taxon-name-part taxon-name-part-type="genus" reg="Mictopsichia">M.</tp:taxon-name-part> <tp:taxon-name-part taxon-name-part-type="species" reg="cubae">cubae</tp:taxon-name-part></tp:taxon-name></italic> (Fig. <xref ref-type="fig" rid="F13">13D, E</xref>). See the diagnosis for that species.</p></tp:treatment-sec><tp:treatment-sec sec-type="type material" id="SECID0EH3HM"><title>Type material.</title><p><bold><italic>Holotype</italic></bold> ♂: <bold>Dominican Republic: Hato Mayor</bold>: Parque Los Haitises, 3 km W Cueva de Arena, <named-content xmlns:xlink="http://www.w3.org/1999/xlink" content-type="dwc:verbatimCoordinates" xlink:type="simple"><named-content content-type="geo-json" specific-use="{&#34;type&#34;:&#34;Point&#34;,&#34;coordinates&#34;:[-69.483333,19.066667]}" id="NCID0EX3HM" xlink:type="simple">19°04'N, 69°29'W</named-content></named-content>, 20 m, 7–9 vii 1992, mesic lowland forest, R. Davidson, J. Rawlins, S. Thompson, C. Young, KAA <abbrev xmlns:xlink="http://www.w3.org/1999/xlink" xlink:title="dissection" id="ABBRID0E33HM" xlink:type="simple">diss</abbrev>. #0200 (<named-content xmlns:xlink="http://www.w3.org/1999/xlink" content-type="dwc:institutional_code" xlink:type="simple">CMNH</named-content>). <bold><italic>Paratype</italic></bold> (♀): <bold>Dominican Republic</bold>: same data as holotype, KAA <abbrev xmlns:xlink="http://www.w3.org/1999/xlink" xlink:title="dissection" id="ABBRID0EK4HM" xlink:type="simple">diss</abbrev>. #0199 (<named-content xmlns:xlink="http://www.w3.org/1999/xlink" content-type="dwc:institutional_code" xlink:type="simple">CMNH</named-content>). Paratype affixed with the following typed blue label: PARATYPE ♀ <italic><tp:taxon-name><tp:taxon-name-part taxon-name-part-type="genus" reg="Mictopsichia">Mictopsichia</tp:taxon-name-part> <tp:taxon-name-part taxon-name-part-type="species" reg="nyhllinda">nyhllinda</tp:taxon-name-part></tp:taxon-name></italic> Austin &amp; Dombroskie, 2020.</p></tp:treatment-sec><tp:treatment-sec sec-type="material" id="SECID0E54HM"><title>Additional material examined.</title><p>(5♀♀) <bold>Cuba: Pinar del Río</bold>: 1♀, Sierra del Rosario, 4–6 x 1989, 400 m, V. O. Becker, KAA <abbrev xmlns:xlink="http://www.w3.org/1999/xlink" xlink:title="dissection" id="ABBRID0EG5HM" xlink:type="simple">diss</abbrev>. #0172, KAA_DNA_0054 (<abbrev xmlns:xlink="http://www.w3.org/1999/xlink" xlink:title="Vitor Becker Collection, Camacan, Bahia, Brazil" id="ABBRID0EK5HM" xlink:type="simple">VBC</abbrev>). 1♀, same as previous except 5–15 vi 1990, KAA <abbrev xmlns:xlink="http://www.w3.org/1999/xlink" xlink:title="dissection" id="ABBRID0EO5HM" xlink:type="simple">diss</abbrev>. #0198 (<abbrev xmlns:xlink="http://www.w3.org/1999/xlink" xlink:title="Vitor Becker Collection, Camacan, Bahia, Brazil" id="ABBRID0ES5HM" xlink:type="simple">VBC</abbrev>). <bold>Dominican Republic: Hato Mayor</bold>: 2♀♀, same data as holotype (<named-content xmlns:xlink="http://www.w3.org/1999/xlink" content-type="dwc:institutional_code" xlink:type="simple">CUIC</named-content>, <named-content xmlns:xlink="http://www.w3.org/1999/xlink" content-type="dwc:institutional_code" xlink:type="simple">CMNH</named-content>). <bold>Pedernales</bold>: 1♀, Along Rio Mulito, 13 km N Pedernales, <named-content xmlns:xlink="http://www.w3.org/1999/xlink" content-type="dwc:verbatimCoordinates" xlink:type="simple"><named-content content-type="geo-json" specific-use="{&#34;type&#34;:&#34;Point&#34;,&#34;coordinates&#34;:[-71.766667,18.150000]}" id="NCID0EH6HM" xlink:type="simple">18°09'N 71°46'W</named-content></named-content>, 230 m, 17 vii 1992, riparian woodland, J. Rawlins, S. Thompson, C. Young, R. Davidson, KAA <abbrev xmlns:xlink="http://www.w3.org/1999/xlink" xlink:title="dissection" id="ABBRID0EM6HM" xlink:type="simple">diss</abbrev>. #0132 (<named-content xmlns:xlink="http://www.w3.org/1999/xlink" content-type="dwc:institutional_code" xlink:type="simple">CMNH</named-content>).</p></tp:treatment-sec><tp:treatment-sec sec-type="description" id="SECID0EV6HM"><title>Description.</title><p><bold>Male (n = 1). <italic>Head</italic></bold>. Scales on vertex brown, orange laterally, long and thin. Scales on frons straw yellow and orange, brown dorsally; appressed. Scales on lateral surface straw yellow, but intermixed with dark brown scales; second segment expanded ventrally. Medial surface of palpus pale yellow to white. Scape predominantly orange, a few brown scales present basally. Dorsal scales of flagellum predominantly black, a few straw yellow scales interspersed. Sensillae approximately width of flagellomere, recurved. <bold><italic>Thorax</italic>.</bold> Dorsum of pro- and mesothorax entirely silver, tegulae silver with orange scaling at base. Foreleg with lateral surface with shining black scaling. Midleg and hindleg with lateral surface of femur straw yellow; lateral surface of tibia straw yellow and orange, terminal portion black; tarsi black. Medial surface of all legs pale yellow to white. Forewing (Fig. <xref ref-type="fig" rid="F13">13F</xref>) including fringe similar to <italic><tp:taxon-name><tp:taxon-name-part taxon-name-part-type="genus" reg="Mictopsichia">M.</tp:taxon-name-part> <tp:taxon-name-part taxon-name-part-type="species" reg="cubae">cubae</tp:taxon-name-part></tp:taxon-name></italic>, <abbrev xmlns:xlink="http://www.w3.org/1999/xlink" xlink:title="Forewing length" id="ABBRID0ESAIM" xlink:type="simple">FWL</abbrev> 5.0 mm. Dorsal surface of hindwing orange, with black-and-white speckling from M2 to A2 (“cubito-anal field” <italic>sensu</italic><xref ref-type="bibr" rid="B47">Razowski 2009</xref>); black spots present near apex, but smaller and less consolidated than in <italic><tp:taxon-name><tp:taxon-name-part taxon-name-part-type="genus" reg="Mictopsichia">M.</tp:taxon-name-part> <tp:taxon-name-part taxon-name-part-type="species" reg="cubae">cubae</tp:taxon-name-part></tp:taxon-name></italic>; metallic blue-silver spots along margin smaller and less extensive than in <italic><tp:taxon-name><tp:taxon-name-part taxon-name-part-type="genus" reg="Mictopsichia">M.</tp:taxon-name-part> <tp:taxon-name-part taxon-name-part-type="species" reg="cubae">cubae</tp:taxon-name-part></tp:taxon-name></italic>; fringe similar to <italic><tp:taxon-name><tp:taxon-name-part taxon-name-part-type="genus" reg="Mictopsichia">M.</tp:taxon-name-part> <tp:taxon-name-part taxon-name-part-type="species" reg="cubae">cubae</tp:taxon-name-part></tp:taxon-name></italic>. Ventral surface of forewing similar to <italic><tp:taxon-name><tp:taxon-name-part taxon-name-part-type="genus" reg="Mictopsichia">M.</tp:taxon-name-part> <tp:taxon-name-part taxon-name-part-type="species" reg="cubae">cubae</tp:taxon-name-part></tp:taxon-name></italic>, but with more prominent dark brown bands. Ventral surface of hindwing similar to <italic><tp:taxon-name><tp:taxon-name-part taxon-name-part-type="genus" reg="Mictopsichia">M.</tp:taxon-name-part> <tp:taxon-name-part taxon-name-part-type="species" reg="cubae">cubae</tp:taxon-name-part></tp:taxon-name></italic>. <bold><italic>Abdomen</italic>.</bold> Vestiture similar to <italic><tp:taxon-name><tp:taxon-name-part taxon-name-part-type="genus" reg="Mictopsichia">M.</tp:taxon-name-part> <tp:taxon-name-part taxon-name-part-type="species" reg="cubae">cubae</tp:taxon-name-part></tp:taxon-name></italic>. Genitalia (Fig. <xref ref-type="fig" rid="F20">20G</xref>) with uncus obsolete; socii joined dorsally, terminally acute, with long setae projecting from dorsal surface; tegumen weak, membranous; arms of gnathos joined, forming a broad, somewhat quadrate medial complex; transtilla obsolete; valvae moderate, parallel-sided, evenly-rounded apically, without obvious dorsal lobe on dorsal margin; submedian belt with two or three tooth-like dorsal projections; basal cavity obsolete; thin, juxta-like sclerotization present. Phallus elongate, slightly curved, with broad, spatulate extension present apically (the natural orientation of this extension may be distorted in Fig. <xref ref-type="fig" rid="F19">19G</xref> as vesica appears to have been partially everted), minute non-deciduous cornutus-like thorn present.</p><p><bold>Female (n = 1). <italic>Head</italic>.</bold> As in male but sensillae shorter, approximately 0.5 × width of flagellomere, straight. <bold><italic>Thorax</italic>.</bold> Thorax, legs and forewing (Fig. <xref ref-type="fig" rid="F13">13G</xref>) as in male but with even less extensive black scaling near apex of dorsal and ventral surface of hindwing. <abbrev xmlns:xlink="http://www.w3.org/1999/xlink" xlink:title="Forewing length" id="ABBRID0EZDIM" xlink:type="simple">FWL</abbrev> 5.0 mm. Frenulum with three bristles. <bold><italic>Abdomen</italic>.</bold> Vestiture as in male. Genitalia (Fig. <xref ref-type="fig" rid="F21">21G</xref>) with papillae anales narrow, elongate, flared anteriorly; apophyses anteriores approximately 0.75 × length of sternum VII; apophyses posteriores approximately 1 × length of sternum VII; sterigma broad, quadrate, membranous; ostium broad, with weakly sclerotized ring-like colliculum; ductus bursae uniform in width throughout length; ductus seminalis arising at base of ductus bursae, uniform in width throughout; corpus bursae globose; signum thin, slightly irregular, moderate in length, finely roughened at base, with short, almost obsolete scobinate extension of basal plate; capitulum absent.</p></tp:treatment-sec><tp:treatment-sec sec-type="etymology" id="SECID0EFEIM"><title>Etymology.</title><p>This species is named in honor of KAA’s paternal grandparents, Nyhl and Linda Austin, for their unwavering support and love for their children and grandchildren.</p></tp:treatment-sec><tp:treatment-sec sec-type="distribution" id="SECID0EKEIM"><title>Distribution.</title><p><italic><tp:taxon-name><tp:taxon-name-part taxon-name-part-type="genus" reg="Mictopsichia">Mictopsichia</tp:taxon-name-part> <tp:taxon-name-part taxon-name-part-type="species" reg="nyhllinda">nyhllinda</tp:taxon-name-part></tp:taxon-name></italic> is known from Hispaniola and Cuba (Fig. <xref ref-type="fig" rid="F25">25C</xref>).</p></tp:treatment-sec><tp:treatment-sec sec-type="ecology" id="SECID0E6EIM"><title>Ecology.</title><p>Nothing is known of the biology of <italic><tp:taxon-name><tp:taxon-name-part taxon-name-part-type="genus" reg="Mictopsichia">M.</tp:taxon-name-part> <tp:taxon-name-part taxon-name-part-type="species" reg="nyhllinda">nyhllinda</tp:taxon-name-part></tp:taxon-name></italic>. Like other species of the <italic><tp:taxon-name><tp:taxon-name-part taxon-name-part-type="genus" reg="Mictopsichia">Mictopsichia</tp:taxon-name-part></tp:taxon-name></italic> group of genera, <italic><tp:taxon-name><tp:taxon-name-part taxon-name-part-type="genus" reg="Mictopsichia">M.</tp:taxon-name-part> <tp:taxon-name-part taxon-name-part-type="species" reg="nyhllinda">nyhllinda</tp:taxon-name-part></tp:taxon-name></italic> is presumed to be diurnal but may also come to lights. Examined specimens range in capture date from July to October.</p></tp:treatment-sec><tp:treatment-sec sec-type="remarks" id="SECID0ECGIM"><title>Remarks.</title><p>Unfortunately, the phallus of the holotype was lost prior to slide mounting. We choose to exclude five female specimens of <italic><tp:taxon-name><tp:taxon-name-part taxon-name-part-type="genus" reg="Mictopsichia">M.</tp:taxon-name-part> <tp:taxon-name-part taxon-name-part-type="species" reg="nyhllinda">nyhllinda</tp:taxon-name-part></tp:taxon-name></italic> from the type series because of lack of barcoding information for Hispaniolan specimens and the absence of reliably associated males for Cuban specimens. See the remarks under <italic><tp:taxon-name><tp:taxon-name-part taxon-name-part-type="genus" reg="Mictopsichia">M.</tp:taxon-name-part> <tp:taxon-name-part taxon-name-part-type="species" reg="cubae">cubae</tp:taxon-name-part></tp:taxon-name></italic> for comments on COI sequence divergence between these two species.</p><fig id="F20" position="float" orientation="portrait"><object-id xmlns:xlink="http://www.w3.org/1999/xlink" content-type="doi" xlink:type="simple">10.3897/zookeys.982.52363.figure20</object-id><object-id xmlns:xlink="http://www.w3.org/1999/xlink" content-type="arpha" xlink:type="simple">23895479-623D-5CA4-A4C9-2153AE31297E</object-id><label>Figure 20.</label><caption><p><italic><tp:taxon-name><tp:taxon-name-part taxon-name-part-type="genus" reg="Clepsis">Clepsis</tp:taxon-name-part></tp:taxon-name></italic> and <italic><tp:taxon-name><tp:taxon-name-part taxon-name-part-type="genus" reg="Mictopsichia">Mictopsichia</tp:taxon-name-part></tp:taxon-name></italic> group of genera male genitalia. Phallus inset. Not to scale. <bold>A</bold><italic><tp:taxon-name><tp:taxon-name-part taxon-name-part-type="genus" reg="Clepsis">Cle.</tp:taxon-name-part> <tp:taxon-name-part taxon-name-part-type="species" reg="deroni">deroni</tp:taxon-name-part></tp:taxon-name></italic> sp. nov. paratype, Dominican Republic. KAA <abbrev xmlns:xlink="http://www.w3.org/1999/xlink" xlink:title="dissection" id="ABBRID0EBIIM" xlink:type="simple">diss</abbrev>. #0057 (<named-content xmlns:xlink="http://www.w3.org/1999/xlink" content-type="dwc:institutional_code" xlink:type="simple">CMNH</named-content>) <bold>B</bold><italic><tp:taxon-name><tp:taxon-name-part taxon-name-part-type="genus" reg="Clepsis">Cle.</tp:taxon-name-part> <tp:taxon-name-part taxon-name-part-type="species" reg="jamesstewarti">jamesstewarti</tp:taxon-name-part></tp:taxon-name></italic> sp. nov. paratype, Dominican Republic. KAA <abbrev xmlns:xlink="http://www.w3.org/1999/xlink" xlink:title="dissection" id="ABBRID0EXIIM" xlink:type="simple">diss</abbrev>. #0143 (<named-content xmlns:xlink="http://www.w3.org/1999/xlink" content-type="dwc:institutional_code" xlink:type="simple">CMNH</named-content>) <bold>C</bold><italic><tp:taxon-name><tp:taxon-name-part taxon-name-part-type="genus" reg="Clepsis">Cle.</tp:taxon-name-part> <tp:taxon-name-part taxon-name-part-type="species" reg="davisi">davisi</tp:taxon-name-part></tp:taxon-name></italic> sp. nov. paratype, Guadeloupe. KAA <abbrev xmlns:xlink="http://www.w3.org/1999/xlink" xlink:title="dissection" id="ABBRID0ENJIM" xlink:type="simple">diss</abbrev>. #0184 (<named-content xmlns:xlink="http://www.w3.org/1999/xlink" content-type="dwc:institutional_code" xlink:type="simple">CUIC</named-content>) <bold>D</bold><italic><tp:taxon-name><tp:taxon-name-part taxon-name-part-type="genus" reg="Rubropsichia">Rubropsichia</tp:taxon-name-part> <tp:taxon-name-part taxon-name-part-type="species" reg="santaremana">santaremana</tp:taxon-name-part></tp:taxon-name></italic>, Grenada. KAA <abbrev xmlns:xlink="http://www.w3.org/1999/xlink" xlink:title="dissection" id="ABBRID0EDKIM" xlink:type="simple">diss</abbrev>. #0133 (<named-content xmlns:xlink="http://www.w3.org/1999/xlink" content-type="dwc:institutional_code" xlink:type="simple">BMNH</named-content>) <bold>E</bold><italic><tp:taxon-name><tp:taxon-name-part taxon-name-part-type="genus" reg="Mictocommosis">Mictocommosis</tp:taxon-name-part> <tp:taxon-name-part taxon-name-part-type="species" reg="lesleyae">lesleyae</tp:taxon-name-part></tp:taxon-name></italic> sp. nov. holotype, Dominican Republic. KAA <abbrev xmlns:xlink="http://www.w3.org/1999/xlink" xlink:title="dissection" id="ABBRID0EZKIM" xlink:type="simple">diss</abbrev>. #0173 (<named-content xmlns:xlink="http://www.w3.org/1999/xlink" content-type="dwc:institutional_code" xlink:type="simple">CMNH</named-content>) <bold>F</bold><italic><tp:taxon-name><tp:taxon-name-part taxon-name-part-type="genus" reg="Mictopsichia">Mictopsichia</tp:taxon-name-part> <tp:taxon-name-part taxon-name-part-type="species" reg="cubae">cubae</tp:taxon-name-part></tp:taxon-name></italic>, Dominican Republic. KAA <abbrev xmlns:xlink="http://www.w3.org/1999/xlink" xlink:title="dissection" id="ABBRID0EPLIM" xlink:type="simple">diss</abbrev>. #0130 (<named-content xmlns:xlink="http://www.w3.org/1999/xlink" content-type="dwc:institutional_code" xlink:type="simple">CMNH</named-content>) <bold>G</bold><italic><tp:taxon-name><tp:taxon-name-part taxon-name-part-type="genus" reg="Mictopsichia">Mictopsichia</tp:taxon-name-part> <tp:taxon-name-part taxon-name-part-type="species" reg="nyhllinda">nyhllinda</tp:taxon-name-part></tp:taxon-name></italic> sp. nov. holotype, Dominican Republic. KAA <abbrev xmlns:xlink="http://www.w3.org/1999/xlink" xlink:title="dissection" id="ABBRID0EFMIM" xlink:type="simple">diss</abbrev>. #0200; scaled tergite VIII left intact (<named-content xmlns:xlink="http://www.w3.org/1999/xlink" content-type="dwc:institutional_code" xlink:type="simple">CMNH</named-content>).</p></caption><graphic xmlns:xlink="http://www.w3.org/1999/xlink" xlink:href="zookeys-982-033-g020.jpg" position="float" orientation="portrait" xlink:type="simple" id="oo_470520.jpg"><uri content-type="original_file" xlink:type="simple">https://binary.pensoft.net/fig/470520</uri></graphic></fig><fig id="F21" position="float" orientation="portrait"><object-id xmlns:xlink="http://www.w3.org/1999/xlink" content-type="doi" xlink:type="simple">10.3897/zookeys.982.52363.figure21</object-id><object-id xmlns:xlink="http://www.w3.org/1999/xlink" content-type="arpha" xlink:type="simple">5ECF4832-BEFC-53D3-B9F3-00DDA31028DE</object-id><label>Figure 21.</label><caption><p><italic><tp:taxon-name><tp:taxon-name-part taxon-name-part-type="genus" reg="Clepsis">Clepsis</tp:taxon-name-part></tp:taxon-name></italic> and <italic><tp:taxon-name><tp:taxon-name-part taxon-name-part-type="genus" reg="Mictopsichia">Mictopsichia</tp:taxon-name-part></tp:taxon-name></italic> group of genera female genitalia. Not to scale. <bold>A</bold><italic><tp:taxon-name><tp:taxon-name-part taxon-name-part-type="genus" reg="Clepsis">Cle.</tp:taxon-name-part> <tp:taxon-name-part taxon-name-part-type="species" reg="deroni">deroni</tp:taxon-name-part></tp:taxon-name></italic> sp. nov. holotype, Dominican Republic. KAA <abbrev xmlns:xlink="http://www.w3.org/1999/xlink" xlink:title="dissection" id="ABBRID0EWNIM" xlink:type="simple">diss</abbrev>. #0058 (<named-content xmlns:xlink="http://www.w3.org/1999/xlink" content-type="dwc:institutional_code" xlink:type="simple">CMNH</named-content>) <bold>B</bold><italic><tp:taxon-name><tp:taxon-name-part taxon-name-part-type="genus" reg="Clepsis">Cle.</tp:taxon-name-part> <tp:taxon-name-part taxon-name-part-type="species" reg="jamesstewarti">jamesstewarti</tp:taxon-name-part></tp:taxon-name></italic> sp. nov. holotype, Dominican Republic. KAA <abbrev xmlns:xlink="http://www.w3.org/1999/xlink" xlink:title="dissection" id="ABBRID0EMOIM" xlink:type="simple">diss</abbrev>. #0149 (<named-content xmlns:xlink="http://www.w3.org/1999/xlink" content-type="dwc:institutional_code" xlink:type="simple">CMNH</named-content>) <bold>C</bold><italic><tp:taxon-name><tp:taxon-name-part taxon-name-part-type="genus" reg="Clepsis">Cle.</tp:taxon-name-part> <tp:taxon-name-part taxon-name-part-type="species" reg="peroniae">peroniae</tp:taxon-name-part></tp:taxon-name></italic> sp. nov. holotype, Dominican Republic. KAA <abbrev xmlns:xlink="http://www.w3.org/1999/xlink" xlink:title="dissection" id="ABBRID0ECPIM" xlink:type="simple">diss</abbrev>. #0140 (<named-content xmlns:xlink="http://www.w3.org/1999/xlink" content-type="dwc:institutional_code" xlink:type="simple">USNM</named-content>) <bold>D</bold><italic><tp:taxon-name><tp:taxon-name-part taxon-name-part-type="genus" reg="Clepsis">Cle.</tp:taxon-name-part> <tp:taxon-name-part taxon-name-part-type="species" reg="davisi">davisi</tp:taxon-name-part></tp:taxon-name></italic> sp. nov. holotype, Guadeloupe. KAA <abbrev xmlns:xlink="http://www.w3.org/1999/xlink" xlink:title="dissection" id="ABBRID0EYPIM" xlink:type="simple">diss</abbrev>. #0183 (<named-content xmlns:xlink="http://www.w3.org/1999/xlink" content-type="dwc:institutional_code" xlink:type="simple">CUIC</named-content>) <bold>E</bold><italic><tp:taxon-name><tp:taxon-name-part taxon-name-part-type="genus" reg="Mictocommosis">Mictocommosis</tp:taxon-name-part> <tp:taxon-name-part taxon-name-part-type="species" reg="lesleyae">lesleyae</tp:taxon-name-part></tp:taxon-name></italic> sp. nov. paratype, Dominican Republic. KAA <abbrev xmlns:xlink="http://www.w3.org/1999/xlink" xlink:title="dissection" id="ABBRID0EOQIM" xlink:type="simple">diss</abbrev>. #0175 (<named-content xmlns:xlink="http://www.w3.org/1999/xlink" content-type="dwc:institutional_code" xlink:type="simple">CMNH</named-content>) <bold>F</bold><italic><tp:taxon-name><tp:taxon-name-part taxon-name-part-type="genus" reg="Mictopsichia">Mictopsichia</tp:taxon-name-part> <tp:taxon-name-part taxon-name-part-type="species" reg="cubae">cubae</tp:taxon-name-part></tp:taxon-name></italic>, Dominican Republic. KAA <abbrev xmlns:xlink="http://www.w3.org/1999/xlink" xlink:title="dissection" id="ABBRID0EERIM" xlink:type="simple">diss</abbrev>. #0196 (<named-content xmlns:xlink="http://www.w3.org/1999/xlink" content-type="dwc:institutional_code" xlink:type="simple">CMNH</named-content>) <bold>G</bold><italic><tp:taxon-name><tp:taxon-name-part taxon-name-part-type="genus" reg="Mictopsichia">Mictopsichia</tp:taxon-name-part> <tp:taxon-name-part taxon-name-part-type="species" reg="nyhllinda">nyhllinda</tp:taxon-name-part></tp:taxon-name></italic> sp. nov. paratype, Dominican Republic. KAA <abbrev xmlns:xlink="http://www.w3.org/1999/xlink" xlink:title="dissection" id="ABBRID0E1RIM" xlink:type="simple">diss</abbrev>. #0199 (<named-content xmlns:xlink="http://www.w3.org/1999/xlink" content-type="dwc:institutional_code" xlink:type="simple">CMNH</named-content>).</p></caption><graphic xmlns:xlink="http://www.w3.org/1999/xlink" xlink:href="zookeys-982-033-g021.jpg" position="float" orientation="portrait" xlink:type="simple" id="oo_470521.jpg"><uri content-type="original_file" xlink:type="simple">https://binary.pensoft.net/fig/470521</uri></graphic></fig><fig id="F22" position="float" orientation="portrait"><object-id xmlns:xlink="http://www.w3.org/1999/xlink" content-type="doi" xlink:type="simple">10.3897/zookeys.982.52363.figure22</object-id><object-id xmlns:xlink="http://www.w3.org/1999/xlink" content-type="arpha" xlink:type="simple">CAE9478D-C855-5BDD-ADDA-49F0AB5C1F73</object-id><label>Figure 22.</label><caption><p><italic><tp:taxon-name><tp:taxon-name-part taxon-name-part-type="genus" reg="Claduncaria">Claduncaria</tp:taxon-name-part> <tp:taxon-name-part taxon-name-part-type="species" reg="maestrana">maestrana</tp:taxon-name-part></tp:taxon-name></italic> external genitalia. <bold>A</bold> female <bold>B</bold> male.</p></caption><graphic xmlns:xlink="http://www.w3.org/1999/xlink" xlink:href="zookeys-982-033-g022.jpg" position="float" orientation="portrait" xlink:type="simple" id="oo_470522.jpg"><uri content-type="original_file" xlink:type="simple">https://binary.pensoft.net/fig/470522</uri></graphic></fig><fig id="F23" position="float" orientation="portrait"><object-id xmlns:xlink="http://www.w3.org/1999/xlink" content-type="doi" xlink:type="simple">10.3897/zookeys.982.52363.figure23</object-id><object-id xmlns:xlink="http://www.w3.org/1999/xlink" content-type="arpha" xlink:type="simple">3BC82C85-311C-57E2-9BA4-2A281340CAC2</object-id><label>Figure 23.</label><caption><p><italic><tp:taxon-name><tp:taxon-name-part taxon-name-part-type="genus" reg="Argyrotaenia">Argyrotaenia</tp:taxon-name-part></tp:taxon-name></italic> species distributions. Legend inset.</p></caption><graphic xmlns:xlink="http://www.w3.org/1999/xlink" xlink:href="zookeys-982-033-g023.jpg" position="float" orientation="portrait" xlink:type="simple" id="oo_470523.jpg"><uri content-type="original_file" xlink:type="simple">https://binary.pensoft.net/fig/470523</uri></graphic></fig></tp:treatment-sec><tp:treatment-sec><!--Section generated to contain objects referenced in tp:taxon-treatment.--><fig id="F13" position="float" orientation="portrait"><object-id xmlns:xlink="http://www.w3.org/1999/xlink" content-type="doi" xlink:type="simple">10.3897/zookeys.982.52363.figure13</object-id><object-id xmlns:xlink="http://www.w3.org/1999/xlink" content-type="arpha" xlink:type="simple">73E8B6C7-8E85-57DF-BDF4-E90C1A14F8E2</object-id><label>Figure 13.</label><caption><p><italic><tp:taxon-name><tp:taxon-name-part taxon-name-part-type="genus" reg="Mictopsichia">Mictopsichia</tp:taxon-name-part></tp:taxon-name></italic> group of genera. <bold>A</bold><italic><tp:taxon-name><tp:taxon-name-part taxon-name-part-type="genus" reg="Rubropsichia">Rubropsichia</tp:taxon-name-part> <tp:taxon-name-part taxon-name-part-type="species" reg="santaremana">santaremana</tp:taxon-name-part></tp:taxon-name></italic>, ♂, Grenada (<named-content xmlns:xlink="http://www.w3.org/1999/xlink" content-type="dwc:institutional_code" xlink:type="simple">BMNH</named-content>) <bold>B</bold><italic><tp:taxon-name><tp:taxon-name-part taxon-name-part-type="genus" reg="Mictocommosis">Mictocommosis</tp:taxon-name-part> <tp:taxon-name-part taxon-name-part-type="species" reg="lesleyae">lesleyae</tp:taxon-name-part></tp:taxon-name></italic> sp. nov. paratype, ♀, Dominican Republic (<named-content xmlns:xlink="http://www.w3.org/1999/xlink" content-type="dwc:institutional_code" xlink:type="simple">CUIC</named-content>) <bold>C</bold><italic><tp:taxon-name><tp:taxon-name-part taxon-name-part-type="genus" reg="Mictocommosis">Mictocommosis</tp:taxon-name-part> <tp:taxon-name-part taxon-name-part-type="species" reg="lesleyae">lesleyae</tp:taxon-name-part></tp:taxon-name></italic> sp. nov. holotype ♂, Dominican Republic (<named-content xmlns:xlink="http://www.w3.org/1999/xlink" content-type="dwc:institutional_code" xlink:type="simple">CMNH</named-content>). <bold>D</bold><italic><tp:taxon-name><tp:taxon-name-part taxon-name-part-type="genus" reg="Mictopsichia">Mictopsichia</tp:taxon-name-part> <tp:taxon-name-part taxon-name-part-type="species" reg="cubae">cubae</tp:taxon-name-part></tp:taxon-name></italic> ♂, Dominican Republic (<named-content xmlns:xlink="http://www.w3.org/1999/xlink" content-type="dwc:institutional_code" xlink:type="simple">CMNH</named-content>) <bold>E</bold><italic><tp:taxon-name><tp:taxon-name-part taxon-name-part-type="genus" reg="Mictopsichia">Mictopsichia</tp:taxon-name-part> <tp:taxon-name-part taxon-name-part-type="species" reg="cubae">cubae</tp:taxon-name-part></tp:taxon-name></italic> ♀, Dominican Republic (<named-content xmlns:xlink="http://www.w3.org/1999/xlink" content-type="dwc:institutional_code" xlink:type="simple">CMNH</named-content>) <bold>F</bold><italic><tp:taxon-name><tp:taxon-name-part taxon-name-part-type="genus" reg="Mictopsichia">Mictopsichia</tp:taxon-name-part> <tp:taxon-name-part taxon-name-part-type="species" reg="nyhllinda">nyhllinda</tp:taxon-name-part></tp:taxon-name></italic> sp. nov. holotype ♂, Dominican Republic <bold>G</bold><italic><tp:taxon-name><tp:taxon-name-part taxon-name-part-type="genus" reg="Mictopsichia">Mictopsichia</tp:taxon-name-part> <tp:taxon-name-part taxon-name-part-type="species" reg="nyhllinda">nyhllinda</tp:taxon-name-part></tp:taxon-name></italic> sp. nov. paratype ♀ Dominican Republic (<named-content xmlns:xlink="http://www.w3.org/1999/xlink" content-type="dwc:institutional_code" xlink:type="simple">CMNH</named-content>).</p></caption><graphic xmlns:xlink="http://www.w3.org/1999/xlink" xlink:href="zookeys-982-033-g013.jpg" position="float" orientation="portrait" xlink:type="simple" id="oo_470513.jpg"><uri content-type="original_file" xlink:type="simple">https://binary.pensoft.net/fig/470513</uri></graphic></fig><fig id="F25" position="float" orientation="portrait"><object-id xmlns:xlink="http://www.w3.org/1999/xlink" content-type="doi" xlink:type="simple">10.3897/zookeys.982.52363.figure25</object-id><object-id xmlns:xlink="http://www.w3.org/1999/xlink" content-type="arpha" xlink:type="simple">EA3A9FF1-D5C2-5521-A313-4E4E630EADC1</object-id><label>Figure 25.</label><caption><p><italic><tp:taxon-name><tp:taxon-name-part taxon-name-part-type="genus" reg="Argyrotaenia">Argyrotaenia</tp:taxon-name-part></tp:taxon-name></italic>, <italic><tp:taxon-name><tp:taxon-name-part taxon-name-part-type="genus" reg="Claduncaria">Claduncaria</tp:taxon-name-part></tp:taxon-name></italic> and <italic><tp:taxon-name><tp:taxon-name-part taxon-name-part-type="genus" reg="Mictopsichia">Mictopsichia</tp:taxon-name-part></tp:taxon-name></italic> species distributions. Legends inset.</p></caption><graphic xmlns:xlink="http://www.w3.org/1999/xlink" xlink:href="zookeys-982-033-g025.jpg" position="float" orientation="portrait" xlink:type="simple" id="oo_470525.jpg"><uri content-type="original_file" xlink:type="simple">https://binary.pensoft.net/fig/470525</uri></graphic></fig><fig id="F19" position="float" orientation="portrait"><object-id xmlns:xlink="http://www.w3.org/1999/xlink" content-type="doi" xlink:type="simple">10.3897/zookeys.982.52363.figure19</object-id><object-id xmlns:xlink="http://www.w3.org/1999/xlink" content-type="arpha" xlink:type="simple">E43434D4-A36C-5A3F-9805-7860EC4B01F8</object-id><label>Figure 19.</label><caption><p><italic><tp:taxon-name><tp:taxon-name-part taxon-name-part-type="genus" reg="Claduncaria">Claduncaria</tp:taxon-name-part></tp:taxon-name></italic> female genitalia. Not to scale. <bold>A</bold><italic><tp:taxon-name><tp:taxon-name-part taxon-name-part-type="genus" reg="Claduncaria">Cla.</tp:taxon-name-part> <tp:taxon-name-part taxon-name-part-type="species" reg="maestrana">maestrana</tp:taxon-name-part></tp:taxon-name></italic>, Cuba. KAA <abbrev xmlns:xlink="http://www.w3.org/1999/xlink" xlink:title="dissection" id="ABBRID0EZFHM" xlink:type="simple">diss</abbrev>. #0154 (<abbrev xmlns:xlink="http://www.w3.org/1999/xlink" xlink:title="Vitor Becker Collection, Camacan, Bahia, Brazil" id="ABBRID0E4FHM" xlink:type="simple">VBC</abbrev>) <bold>B</bold><italic><tp:taxon-name><tp:taxon-name-part taxon-name-part-type="genus" reg="Claduncaria">Cla.</tp:taxon-name-part> <tp:taxon-name-part taxon-name-part-type="species" reg="ochrochlaena">ochrochlaena</tp:taxon-name-part></tp:taxon-name></italic>, Dominican Republic. KAA <abbrev xmlns:xlink="http://www.w3.org/1999/xlink" xlink:title="dissection" id="ABBRID0EOGHM" xlink:type="simple">diss</abbrev>. #0126 (<named-content xmlns:xlink="http://www.w3.org/1999/xlink" content-type="dwc:institutional_code" xlink:type="simple">CMNH</named-content>) <bold>C</bold><italic><tp:taxon-name><tp:taxon-name-part taxon-name-part-type="genus" reg="Claduncaria">Cla.</tp:taxon-name-part> <tp:taxon-name-part taxon-name-part-type="species" reg="rawlinsana">rawlinsana</tp:taxon-name-part></tp:taxon-name></italic> sp. nov. paratype, Dominican Republic. KAA <abbrev xmlns:xlink="http://www.w3.org/1999/xlink" xlink:title="dissection" id="ABBRID0EEHHM" xlink:type="simple">diss</abbrev>. #0122 (<named-content xmlns:xlink="http://www.w3.org/1999/xlink" content-type="dwc:institutional_code" xlink:type="simple">CMNH</named-content>) <bold>D</bold><italic><tp:taxon-name><tp:taxon-name-part taxon-name-part-type="genus" reg="Claduncaria">Cla.</tp:taxon-name-part> <tp:taxon-name-part taxon-name-part-type="species" reg="praedictana">praedictana</tp:taxon-name-part></tp:taxon-name></italic> sp. nov. holotype, Dominican Republic. KAA <abbrev xmlns:xlink="http://www.w3.org/1999/xlink" xlink:title="dissection" id="ABBRID0E1HHM" xlink:type="simple">diss</abbrev>. #0123 (<named-content xmlns:xlink="http://www.w3.org/1999/xlink" content-type="dwc:institutional_code" xlink:type="simple">CMNH</named-content>) <bold>E</bold><italic><tp:taxon-name><tp:taxon-name-part taxon-name-part-type="genus" reg="Claduncaria">Cla.</tp:taxon-name-part> <tp:taxon-name-part taxon-name-part-type="species" reg="chalarostium">chalarostium</tp:taxon-name-part></tp:taxon-name></italic> comb. nov., stat. nov. holotype (erroneously labeled as paratype of <italic><tp:taxon-name><tp:taxon-name-part taxon-name-part-type="genus" reg="Argyrotaenia">Argyrotaenia</tp:taxon-name-part> <tp:taxon-name-part taxon-name-part-type="species" reg="jamaicana">jamaicana</tp:taxon-name-part></tp:taxon-name></italic>), Jamaica. Razowski <abbrev xmlns:xlink="http://www.w3.org/1999/xlink" xlink:title="dissection" id="ABBRID0E2IHM" xlink:type="simple">diss</abbrev>. #12273 (<named-content xmlns:xlink="http://www.w3.org/1999/xlink" content-type="dwc:institutional_code" xlink:type="simple">CMNH</named-content>) <bold>F</bold><italic><tp:taxon-name><tp:taxon-name-part taxon-name-part-type="genus" reg="Claduncaria">Cla.</tp:taxon-name-part> <tp:taxon-name-part taxon-name-part-type="species" reg="minisignaria">minisignaria</tp:taxon-name-part></tp:taxon-name></italic> holotype, Dominican Republic. Razowski <abbrev xmlns:xlink="http://www.w3.org/1999/xlink" xlink:title="dissection" id="ABBRID0ERJHM" xlink:type="simple">diss</abbrev>. #10700 (<named-content xmlns:xlink="http://www.w3.org/1999/xlink" content-type="dwc:institutional_code" xlink:type="simple">CMNH</named-content>) <bold>G</bold><italic><tp:taxon-name><tp:taxon-name-part taxon-name-part-type="genus" reg="Claduncaria">Cla.</tp:taxon-name-part> <tp:taxon-name-part taxon-name-part-type="species" reg="mesosignaria">mesosignaria</tp:taxon-name-part></tp:taxon-name></italic>, Dominican Republic. KAA <abbrev xmlns:xlink="http://www.w3.org/1999/xlink" xlink:title="dissection" id="ABBRID0EHKHM" xlink:type="simple">diss</abbrev>. #0108 (<named-content xmlns:xlink="http://www.w3.org/1999/xlink" content-type="dwc:institutional_code" xlink:type="simple">CUIC</named-content>).</p></caption><graphic xmlns:xlink="http://www.w3.org/1999/xlink" xlink:href="zookeys-982-033-g019.jpg" position="float" orientation="portrait" xlink:type="simple" id="oo_470519.jpg"><uri content-type="original_file" xlink:type="simple">https://binary.pensoft.net/fig/470519</uri></graphic></fig></tp:treatment-sec><ref-list><ref id="B47"><mixed-citation xmlns:xlink="http://www.w3.org/1999/xlink" xlink:type="simple"><person-group><name name-style="western"><surname>Razowski</surname><given-names>J</given-names></name></person-group> (<year>2009</year>) <article-title>Revision of <italic><tp:taxon-name><tp:taxon-name-part taxon-name-part-type="genus">Mictopsichia</tp:taxon-name-part></tp:taxon-name></italic> Hübner with descriptions of new species and two new genera (<tp:taxon-name><tp:taxon-name-part taxon-name-part-type="order">Lepidoptera</tp:taxon-name-part></tp:taxon-name>: <tp:taxon-name><tp:taxon-name-part taxon-name-part-type="family">Tortricidae</tp:taxon-name-part></tp:taxon-name>).</article-title><source>Polish Journal of Entomology</source><volume>78</volume>(<issue>3</issue>): <fpage>223</fpage>–<lpage>252</lpage>.</mixed-citation></ref></ref-list></tp:taxon-treatment>
